# Supplementary material for: Construction and integration of three de novo Japanese human genome assemblies toward a population-specific reference
Source: Nat Commun. 2021 Jan 11;12:226. doi: 10.1038/s41467-020-20146-8 (PMC7801658; doi:10.1038/s41467-020-20146-8)
Supplement: Supplementary file 5 — Supplementary Data 1 [file 41467_2020_20146_MOESM5_ESM.xlsx]

## Sheet: mosdepth.gt0.1070.blasttophit-l
Supplementary Data 1. Non-reference sequences found in JG1.
	position (JG1 coordinate)		Blast top hit			NRNR sequence (Kher et al. 2017)			NUI sequence (Wong et al., 2018)			Augustus predicted protein(s) length (aa)
No.		length (bp)	GenBank ID	aligned length (bp)	% identity	GenBank ID	aligned length (bp)	% identity	GenBank ID	aligned length (bp)	% identity
1	chr1:4865000-4868500	3500	KY429231.1	3396	98.528	KY503411.1	3246	98.028	MH533024.1	2992	99.799	NA
2	chr1:10471500-10473000	1500	AC193863.2	1519	95.063	NA	NA	NA	MH533029.1	744	98.253	NA
3	chr1:16444500-16448000	3500	AL138798.11	3504	99.829	KY504138.1	2495	99.96	MH533409.1	305	87.213	NA
4	chr1:17208500-17212000	3500	KY429558.1	3288	99.574	NA	NA	NA	NA	NA	NA	96; 311
5	chr1:22425500-22428000	2500	AC209232.3	2500	100	KY503482.1	1848	97.132	NA	NA	NA	NA
6	chr1:22428500-22433500	5000	AC209232.3	5000	100	NA	NA	NA	NA	NA	NA	NA
7	chr1:32404500-32407500	3000	KY503421.1	1830	99.836	KY503421.1	1830	99.836	MH533049.1	1723	99.884	NA
8	chr1:54475000-54477500	2500	AL391823.12	2501	98.88	KY503481.1	1535	99.805	MH533065.1	1614	99.69	NA
9	chr1:85924500-85927500	3000	KY429577.1	2116	99.244	NA	NA	NA	MH533081.1	1928	99.378	NA
10	chr1:92790000-92792000	2000	MH533086.1	1823	100	KY504249.1	490	96.939	MH533086.1	1823	100	NA
11	chr1:102796000-102799000	3000	AC223408.2	3000	99.833	NA	NA	NA	NA	NA	NA	NA
12	chr1:169195000-169197500	2500	MH533107.1	2502	99.92	KY505187.1	564	99.468	MH533107.1	2502	99.92	NA
13	chr1:169198000-169199500	1500	AC243774.1	1500	100	KY505187.1	1197	99.749	MH533107.1	858	99.417	NA
14	chr1:170388000-170390000	2000	XR_004180074.1	1593	92.53	KY507796.1	987	100	MH533108.1	827	99.758	NA
15	chr1:221642500-221645000	2500	MH533141.1	1693	100	NA	NA	NA	MH533141.1	1693	100	NA
16	chr1:224822500-224824000	1500	AL929091.28	471	99.788	NA	NA	NA	NA	NA	NA	NA
17	chr1:236007000-236009500	2500	AC234425.2	2498	98.799	NA	NA	NA	MH533153.1	972	99.794	NA
18	chr1:245642500-245647500	5000	AC225099.4	5006	99.86	NA	NA	NA	NA	NA	NA	NA
19	chr1:250342000-250345500	3500	AC277809.1	3500	100	KY503463.1	2767	99.277	NA	NA	NA	NA
20	chr2:3060000-3063500	3500	KY429372.1	2699	99.037	NA	NA	NA	NA	NA	NA	NA
21	chr2:21863500-21867500	4000	KY503505.1	2305	99.826	KY503505.1	2305	99.826	MH533871.1	2161	100	NA
22	chr2:26377500-26380000	2500	MH533877.1	2501	99.92	KY503284.1	1721	99.361	MH533877.1	2501	99.92	NA
23	chr2:26760500-26764500	4000	AC208323.3	4000	99.8	KY503242.1	2578	100	MH533878.1	2417	99.917	NA
24	chr2:154107500-154111000	3500	KY429366.1	3088	99.806	KY503903.1	1642	97.808	NA	NA	NA	NA
25	chr2:168180500-168182500	2000	AC277837.1	2000	100	NA	NA	NA	MH533942.1	2000	99.9	NA
26	chr2:190249000-190252000	3000	KY506729.1	1632	99.939	KY506729.1	1632	99.939	NA	NA	NA	NA
27	chr2:214313500-214315500	2000	AC124768.4	998	89.679	NA	NA	NA	NA	NA	NA	NA
28	chr2:233127000-233129500	2500	KY507107.1	980	99.898	KY507107.1	980	99.898	MH533976.1	828	100	NA
29	chr3:1041000-1043500	2500	AC193258.2	2551	96.198	KY504984.1	1164	99.742	MH534117.1	1518	98.551	NA
30	chr3:47470000-47474000	4000	AC277892.1	4000	100	NA	NA	NA	MH534140.1	2666	99.887	NA
31	chr3:94985500-94988000	2500	AC108698.3	2500	99.8	NA	NA	NA	NA	NA	NA	NA
32	chr3:112228500-112233000	4500	AC238526.2	4500	100	NA	NA	NA	MH534814.1	646	94.892	NA
33	chr3:125163000-125166000	3000	AC207173.3	3002	99.867	KY507009.1	2611	99.119	MH534181.1	2677	99.813	NA
34	chr3:154291000-154295500	4500	AC207777.3	4500	100	NA	NA	NA	NA	NA	NA	NA
35	chr3:184551000-184557000	6000	AC225712.4	6010	99.717	NA	NA	NA	NA	NA	NA	NA
36	chr4:55253000-55258500	5500	AC220966.3	5500	99.818	NA	NA	NA	NA	NA	NA	NA
37	chr4:79146000-79148000	2000	KY503287.1	926	99.784	KY503287.1	926	99.784	MH534279.1	770	99.87	NA
38	chr4:153087000-153092500	5500	AC208582.4	5500	100	NA	NA	NA	NA	NA	NA	NA
39	chr4:154283500-154285500	2000	XM_012448508.2	1367	88.222	NA	NA	NA	MH534320.1	843	100	NA
40	chr4:154892500-154906000	13500	AC216823.4	13501	99.978	NA	NA	NA	MH534322.1	12556	99.737	NA
41	chr4:180392000-180394000	2000	KY503264.1	1341	99.329	KY503264.1	1341	99.329	MH534352.1	1194	99.916	NA
42	chr5:7048500-7051500	3000	AC277922.1	2993	98.831	KY503369.1	1807	99.557	NA	NA	NA	289
43	chr5:7471500-7474500	3000	XR_002522426.2	2678	91.598	KY503410.1	1565	99.297	MH534363.1	1360	99.926	NA
44	chr5:42888000-42890000	2000	KY503480.1	934	99.893	KY503480.1	934	99.893	MH534376.1	840	99.881	NA
45	chr5:111585000-111588000	3000	MH534408.1	2247	99.822	KY503455.1	1794	96.488	MH534408.1	2247	99.822	NA
46	chr5:156261000-156264500	3500	AC217009.3	3501	99.914	NA	NA	NA	MH534430.1	2618	99.924	NA
47	chr6:47217000-47221000	4000	MH534468.1	3616	99.392	NA	NA	NA	MH534468.1	3616	99.392	NA
48	chr6:68924500-68931000	6500	AL512455.8	6500	100	NA	NA	NA	MH534388.1	300	92.333	NA
49	chr6:81245000-81249500	4500	AC206742.4	4500	100	KY503395.1	3074	99.837	MH534480.1	2895	99.793	NA
50	chr6:83606500-83614000	7500	AC209420.3	7501	99.933	KY507294.1	1954	100	MH534482.1	6847	99.912	NA
51	chr6:91242000-91244500	2500	KY429846.1	2034	99.213	NA	NA	NA	NA	NA	NA	NA
52	chr6:129348000-129353500	5500	AC231491.2	5500	99.982	NA	NA	NA	NA	NA	NA	NA
53	chr7:8351000-8354000	3000	AC192766.3	3028	96.565	KY504290.1	2355	99.66	MH534544.1	2258	100	NA
54	chr7:27791000-27793000	2000	AC147316.4	2006	97.856	NA	NA	NA	MH534561.1	1361	99.486	NA
55	chr7:67436500-67439000	2500	AC187756.3	2507	97.886	KY507561.1	1629	99.754	MH534587.1	1946	99.949	NA
56	chr7:97901000-97904500	3500	KY507941.1	3220	99.907	KY507941.1	3220	99.907	MH534607.1	3413	97.656	NA
57	chr7:101812500-101814500	2000	AC147381.3	968	99.277	NA	NA	NA	MH534613.1	687	99.854	NA
58	chr7:155773000-155774500	1500	AC190217.3	1531	85.5	NA	NA	NA	NA	NA	NA	NA
59	chr8:20099500-20102000	2500	KY503443.1	1671	100	KY503443.1	1671	100	NA	NA	NA	NA
60	chr8:29325500-29327000	1500	MH534666.1	1500	99.533	KY506766.1	766	96.606	MH534666.1	1500	99.533	NA
61	chr8:36222000-36224000	2000	AP000067.1	2003	99.651	NA	NA	NA	MH534671.1	1023	100	NA
62	chr8:44740500-44742500	2000	MH534675.1	970	99.588	NA	NA	NA	MH534675.1	970	99.588	NA
63	chr8:53647000-53654000	7000	AC210544.2	7000	99.957	NA	NA	NA	NA	NA	NA	NA
64	chr8:57794000-57799500	5500	AC226699.2	5500	100	KY504352.1	2008	99.402	MH534683.1	4717	100	NA
65	chr8:132832000-132835000	3000	MH534720.1	1961	99.337	NA	NA	NA	MH534720.1	1961	99.337	NA
66	chr8:138223500-138230000	6500	AC241442.1	6501	99.908	NA	NA	NA	MH534725.1	5661	99.629	NA
67	chr8:138602000-138606000	4000	AC207611.4	3834	98.539	NA	NA	NA	NA	NA	NA	NA
68	chr9:24957000-24962500	5500	AC203630.3	5500	99.982	KY504324.1	4535	99.934	NA	NA	NA	NA
69	chr9:74924500-74927000	2500	AC209555.4	2500	99.84	KY505172.1	1432	99.372	MH534761.1	1691	100	NA
70	chr9:89322000-89324000	2000	AC214824.3	1852	98.164	NA	NA	NA	MH534768.1	1372	96.429	NA
71	chr9:89327500-89329000	1500	AC277794.1	1500	99.8	NA	NA	NA	MH534768.1	1085	99.724	NA
72	chr9:126358000-126362000	4000	AC213193.1	4001	99.925	NA	NA	NA	MH534787.1	3569	99.916	NA
73	chr10:15165000-15169000	4000	AC231610.2	4001	99.825	NA	NA	NA	MH533194.1	3572	99.244	NA
74	chr10:62431500-62433500	2000	KY504457.1	897	97.547	KY504457.1	897	97.547	MH533218.1	761	100	NA
75	chr10:79788000-79791000	3000	AC205940.3	3000	99.933	KY503362.1	2838	99.93	NA	NA	NA	NA
76	chr10:85088000-85092500	4500	MH533231.1	3469	99.712	NA	NA	NA	MH533231.1	3469	99.712	NA
77	chr10:100080000-100082500	2500	KY506423.1	1529	99.608	KY506423.1	1529	99.608	MH533239.1	1494	99.933	NA
78	chr10:125942500-125944500	2000	AC233314.1	1753	100	KY506154.1	1365	100	MH533248.1	1426	100	NA
79	chr11:202000-206500	4500	AC208385.5	4510	97.007	KY503452.1	1932	99.224	NA	NA	NA	NA
80	chr11:1426500-1433500	7000	AC226621.3	7001	99.986	NA	NA	NA	NA	NA	NA	NA
81	chr11:8036500-8039500	3000	AJ277662.1	3001	99.967	NA	NA	NA	MH533263.1	1707	99.59	NA
82	chr11:18263000-18265500	2500	AC231540.3	2500	99.96	NA	NA	NA	MH533270.1	1821	99.835	NA
83	chr11:25137000-25139000	2000	AC207607.3	2000	100	NA	NA	NA	MH533276.1	1120	98.393	NA
84	chr11:25140000-25144000	4000	AC203610.2	4000	100	NA	NA	NA	MH533276.1	3613	99.779	NA
85	chr11:30847000-30849500	2500	GU268133.1	1544	97.15	KY503218.2	680	98.529	NA	NA	NA	NA
86	chr11:35975500-35977000	1500	XR_498858.1	1137	92.26	KY503305.1	950	95.789	MH533281.1	605	100	NA
87	chr11:63775000-63777000	2000	AC192769.3	2005	98.404	NA	NA	NA	MH533307.1	1525	100	NA
88	chr11:65737500-65741000	3500	AC225595.1	3500	99.943	NA	NA	NA	NA	NA	NA	NA
89	chr11:67520000-67524500	4500	KY503451.1	2801	99.643	KY503451.1	2801	99.643	NA	NA	NA	139
90	chr11:87871500-87877000	5500	AC203617.3	5502	99.964	KY503388.1	2517	98.53	MH533320.1	2097	99.714	NA
91	chr11:97465000-97466500	1500	GU267889.1	922	96.746	KY503384.1	786	98.473	MH533330.1	767	98.175	NA
92	chr11:113954000-113956000	2000	MH533340.1	2000	99.85	KY503472.1	1130	98.142	MH533340.1	2000	99.85	NA
93	chr12:6969500-6972000	2500	KC951394.1	2501	99.88	KY503634.1	1873	98.772	MH533359.1	2113	99.858	NA
94	chr12:58373500-58377500	4000	AC245234.1	4000	99.975	NA	NA	NA	MH533391.1	3411	100	NA
95	chr12:86574500-86583000	8500	AC203605.2	8502	99.965	KY504362.1	7105	99.986	MH533409.1	310	90.968	NA
96	chr12:108894000-108900000	6000	KY429269.1	3045	93.826	KY503415.1	2180	94.679	MH533420.1	88	87.5	213
97	chr12:127525000-127533500	8500	AC195745.1	8507	99.577	KY504655.1	4892	99.673	MH533438.1	7944	99.572	NA
98	chr13:23281500-23287000	5500	AC206479.3	5500	99.964	NA	NA	NA	NA	NA	NA	NA
99	chr13:26061500-26064000	2500	XM_017951160.3	1583	91.725	KY503277.1	1161	100	MH533451.1	1106	99.819	NA
100	chr13:46408500-46411000	2500	KY503317.1	1347	99.629	KY503317.1	1347	99.629	MH533461.1	1200	100	NA
101	chr13:81917500-81927000	9500	AC245258.1	9500	100	KY503761.2	2490	99.799	NA	NA	NA	NA
102	chr13:83792500-83798000	5500	CP034516.1	4591	99.042	NA	NA	NA	NA	NA	NA	NA
103	chr13:83801000-83807500	6500	CP034516.1	6524	97.823	NA	NA	NA	MH533504.1	280	88.929	NA
104	chr13:94881000-94884000	3000	CP034516.1	1008	94.544	NA	NA	NA	NA	NA	NA	NA
105	chr13:109267000-109278000	11000	KY503279.1	7719	99.767	KY503279.1	7719	99.767	NA	NA	NA	NA
106	chr13:109279000-109331500	52500	KY506944.1	7685	99.193	KY506944.1	7685	99.193	NA	NA	NA	322; 190
107	chr13:109332000-109412000	80000	AC188786.1	31018	99.881	KY503462.1	5650	99.469	NA	NA	NA	111; 152; 288; 405; 212
108	chr14:65181500-65185000	3500	AL133313.2	3502	99.772	KY503290.1	2163	99.399	MH533527.1	2152	99.814	NA
109	chr14:85007500-85009500	2000	AC204976.4	2000	99.9	KY505769.1	1338	99.851	MH533545.1	1335	99.775	NA
110	chr14:90693500-90695500	2000	AC235087.2	2000	99.95	NA	NA	NA	NA	NA	NA	112
111	chr15:23918000-23926000	8000	AC243652.4	8006	99.713	NA	NA	NA	MH533568.1	4015	99.851	NA
112	chr15:28069500-28071500	2000	AC278903.1	2007	99.502	KY507158.1	1238	97.981	MH533571.1	1429	99.79	NA
113	chr15:59812500-59826000	13500	AC209298.3	13502	99.956	NA	NA	NA	NA	NA	NA	NA
114	chr15:67958500-67960000	1500	MH533602.1	1340	96.343	NA	NA	NA	MH533602.1	1340	96.343	201
115	chr15:68296000-68298500	2500	AC213191.1	2500	99.92	NA	NA	NA	MH533603.1	2140	99.953	NA
116	chr15:84274000-84276000	2000	AC208595.4	2001	99.95	NA	NA	NA	MH533613.1	850	99.882	NA
117	chr16:2897000-2904000	7000	AC277949.1	7003	99.843	KY507218.1	6262	99.202	MH533628.1	5988	99.983	NA
118	chr16:8156000-8160000	4000	AC207377.3	4000	100	KY507288.1	2617	98.854	MH533634.1	3192	99.969	NA
119	chr16:30678500-30680500	2000	AC278725.1	2000	100	NA	NA	NA	MH533648.1	1358	100	NA
120	chr16:73590000-73594000	4000	AC208009.3	4001	99.875	NA	NA	NA	NA	NA	NA	NA
121	chr16:80550000-80553500	3500	AC203638.2	3501	99.886	KY507292.1	3098	99.548	NA	NA	NA	NA
122	chr16:80555000-80558500	3500	AC203638.2	3501	99.943	NA	NA	NA	NA	NA	NA	NA
123	chr16:91522000-91524500	2500	GU267931.1	985	98.071	NA	NA	NA	NA	NA	NA	NA
124	chr17:1293500-1295500	2000	MH533682.1	1591	100	NA	NA	NA	MH533682.1	1591	100	NA
125	chr17:7919000-7921500	2500	AC192612.2	2500	98.92	KY503373.1	1361	98.016	MH533689.1	1234	99.676	NA
126	chr17:50042500-50048000	5500	KY503347.1	4889	99.959	KY503347.1	4889	99.959	NA	NA	NA	NA
127	chr17:70327000-70334500	7500	AC211712.4	7506	99.867	NA	NA	NA	MH533409.1	275	93.091	NA
128	chr17:73563000-73565000	2000	AC210865.4	2000	100	KY503309.1	775	94.452	MH533742.1	1556	100	NA
129	chr17:77576000-77578000	2000	MH533747.1	1823	100	KY503470.1	1634	97.185	MH533747.1	1823	100	NA
130	chr18:3120500-3124000	3500	KY429694.1	3036	99.802	NA	NA	NA	MH533756.1	3030	99.208	NA
131	chr18:46126500-46132000	5500	AC226143.3	5509	99.837	KY503995.1	4139	99.493	MH533775.1	4233	99.811	NA
132	chr18:64929500-64951500	22000	AC231988.2	14893	99.718	NA	NA	NA	NA	NA	NA	NA
133	chr18:67989000-67992000	3000	AC208324.3	3000	99.967	KY503327.1	1794	98.774	MH533787.1	1721	97.211	NA
134	chr18:67993000-67996000	3000	AC208324.3	2917	98.56	KY503231.1	2537	98.108	MH533787.1	2765	99.458	NA
135	chr19:1013000-1017000	4000	KY429348.1	3144	99.014	NA	NA	NA	NA	NA	NA	NA
136	chr19:3850000-3852500	2500	AC207439.3	2500	100	NA	NA	NA	MH533801.1	2163	99.954	NA
137	chr19:8529500-8531500	2000	MH533808.1	2000	100	KY504252.1	1262	97.068	MH533808.1	2000	100	NA
138	chr19:8767000-8780500	13500	MH533809.1	10543	96.016	KY503472.1	2183	98.763	MH533809.1	10543	96.016	1136; 167; 262
139	chr19:34389000-34391500	2500	AC210437.3	2501	99.92	NA	NA	NA	NA	NA	NA	NA
140	chr19:47586000-47588500	2500	KY503426.1	1815	100	KY503426.1	1815	100	NA	NA	NA	NA
141	chr20:4378000-4381000	3000	AC204980.2	3000	100	KY505380.1	2449	100	MH533991.1	2369	100	NA
142	chr20:13888000-13890000	2000	AC217326.3	2001	99.95	NA	NA	NA	MH534001.1	1570	99.873	NA
143	chr20:25549500-25551000	1500	MH534011.1	871	99.541	NA	NA	NA	MH534011.1	871	99.541	NA
144	chr20:42055000-42058000	3000	MH534020.1	2501	99.8	KY504896.1	1924	99.844	MH534020.1	2501	99.8	NA
145	chr21:12230500-12232500	2000	AC238684.2	2000	100	NA	NA	NA	NA	NA	NA	NA
146	chr21:12237000-12239500	2500	AC206743.2	2500	100	NA	NA	NA	NA	NA	NA	NA
147	chr21:15534500-15539000	4500	AC225034.3	4509	99.712	NA	NA	NA	MH534041.1	2162	99.676	NA
148	chr21:19702000-19705000	3000	AL109617.2	3000	99.633	KY503259.1	1718	99.942	MH534047.1	1587	99.559	NA
149	chr21:26933500-26935500	2000	AC206474.2	2000	99.9	KY506958.1	896	99.888	MH534056.1	1751	99.829	NA
150	chr21:30653000-30655500	2500	AC203640.2	2013	99.305	NA	NA	NA	MH534062.1	1868	100	NA
151	chr21:31301500-31304500	3000	AC158328.1	3001	99.967	NA	NA	NA	NA	NA	NA	NA
152	chr21:31307500-31310000	2500	AC207981.3	2500	99.88	NA	NA	NA	NA	NA	NA	NA
153	chr22:44851500-44855000	3500	KY503342.1	2951	99.797	KY503342.1	2951	99.797	NA	NA	NA	170; 151
154	chr22:44855500-44860000	4500	KY429393.1	3597	99.222	KY503225.1	3531	96.658	MH534513.1	871	99.77	260
155	chr22:45152000-45154000	2000	KY507105.1	996	99.799	KY507105.1	996	99.799	MH534115.1	813	100	NA
156	chrX:1956500-1958500	2000	KY429535.1	1616	97.649	NA	NA	NA	MH534388.1	303	90.099	NA
157	chrX:36710500-36713000	2500	AC206571.3	2502	96.843	KY508040.1	1477	98.714	NA	NA	NA	NA
158	chrX:126538000-126540500	2500	AC192275.4	2532	89.297	NA	NA	NA	MH534851.1	1716	89.569	NA
159	unplaced_0201:3000-6000	3000	XM_014347211.2	1469	88.7	NA	NA	NA	NA	NA	NA	NA
160	unplaced_0375:12500-15000	2500	GQ222231.1	2509	90.355	NA	NA	NA	NA	NA	NA	NA
161	unplaced_0375:15500-20000	4500	GQ222231.1	3103	90.429	KY504111.1	101	93.069	NA	NA	NA	NA
162	unplaced_0375:21000-23500	2500	GQ222231.1	1903	90.751	KY504111.1	112	91.964	NA	NA	NA	NA
163	unplaced_0375:24500-26500	2000	GQ222231.1	2028	91.469	KY504111.1	112	91.964	NA	NA	NA	NA
164	unplaced_0512:500-3000	2500	GQ222231.1	2510	91.554	KY504111.1	112	92.857	NA	NA	NA	NA
