# Supplementary material for: Construction and integration of three de novo Japanese human genome assemblies toward a population-specific reference
Source: Nat Commun. 2021 Jan 11;12:226. doi: 10.1038/s41467-020-20146-8 (PMC7801658; doi:10.1038/s41467-020-20146-8)
Supplement: Supplementary file 6 — Supplementary Data 2 [file 41467_2020_20146_MOESM6_ESM.xlsx]

## Sheet: mosdepth.gt0.1070.blasttophit-l
Supplementary Data 2. Non-reference sequences found in JG1 but not in Kher et al. 2017 or Wong et al. 2018.
	Region (JG1 coordinate)	length (bp)	Blast top hit			Annotation of the blast top hit
No.			GenBank ID	alignment length (bp)	% identity	Species	clone	chromosome
1	chr1:102796000-102799000	3000	AC223408.2	3000	99.83	Homo sapiens	ABC13-47483600K24	unknown
2	chr1:17208500-17212000	3500	KY429558.1	3288	99.57	Homo sapiens	NA12878_chr1_18049638_18049639	chr1
3	chr1:22428500-22433500	5000	AC209232.3	5000	100	Homo sapiens	ABC9-46008800D8	chr1
4	chr1:224822500-224824000	1500	AL929091.28	471	99.79	Homo sapiens	CEPHY-960E7	chr1
5	chr1:245642500-245647500	5000	AC225099.4	5006	99.86	Homo sapiens	ABC12-47020000H10	unknown
6	chr2:214313500-214315500	2000	AC124768.4	998	89.68	Homo sapiens	RP11-1188G23	chr2
7	chr2:3060000-3063500	3500	KY429372.1	2699	99.04	Homo sapiens	CHM1_2_3049925_3049926	chr2
8	chr3:154291000-154295500	4500	AC207777.3	4500	100	Homo sapiens	ABC9-46299800F4	chr3
9	chr3:184551000-184557000	6000	AC225712.4	6010	99.72	Homo sapiens	ABC11-49529800E15	unknown
10	chr3:94985500-94988000	2500	AC108698.3	2500	99.8	Homo sapiens	RP11-12A13	chr3
11	chr4:153087000-153092500	5500	AC208582.4	5500	100	Homo sapiens	ABC9-43861200J13	chr4
12	chr4:55253000-55258500	5500	AC220966.3	5500	99.82	Homo sapiens	ABC9-43826900C1	chr4
13	chr6:129348000-129353500	5500	AC231491.2	5500	99.98	Homo sapiens	ABC12-47034800G8	unknown
14	chr6:91242000-91244500	2500	KY429846.1	2034	99.21	Homo sapiens	NA12878_chr6_89872399_89872400	chr6
15	chr7:155773000-155774500	1500	AC190217.3	1531	85.5	Pan troglodytes	CH251-385G22	chr7
16	chr8:138602000-138606000	4000	AC207611.4	3834	98.54	Homo sapiens	ABC10-1622570O17	chr8
17	chr8:53647000-53654000	7000	AC210544.2	7000	99.96	Homo sapiens	ABC9-43863000I15	chr8
18	chr11:1426500-1433500	7000	AC226621.3	7001	99.99	Homo sapiens	ABC13-48844500F15	unknown
19	chr11:65737500-65741000	3500	AC225595.1	3500	99.94	Homo sapiens	ABC14-50997500E11	chr11
20	chr13:23281500-23287000	5500	AC206479.3	5500	99.96	Homo sapiens	ABC9-43848000H5	chr13
21	chr13:83792500-83798000	5500	BX088568.4	4591	99.04	Homo sapiens	CEPHB-751M15	chr13
22	chr13:94881000-94884000	3000	AL161430.19	1008	94.54	Homo sapiens	RP11-419D4	chr13
23	chr14:90693500-90695500	2000	AC235087.2	2000	99.95	Homo sapiens	ABC13-988622F7	unknown
24	chr15:59812500-59826000	13500	AC209298.3	13502	99.96	Homo sapiens	ABC9-44044400N8	chr15
25	chr16:73590000-73594000	4000	AC208009.3	4001	99.88	Homo sapiens	ABC12-49113600A18	chr16
26	chr16:80555000-80558500	3500	AC203638.2	3501	99.94	Homo sapiens	ABC10-44051000F11	chr16
27	chr16:91522000-91524500	2500	GU267931.1	985	98.07	Homo sapiens	contig freeze2_310	unknown
28	chr18:64929500-64951500	22000	AC231988.2	14893	99.72	Homo sapiens	ABC7-42509700P1	unknown
29	chr19:1013000-1017000	4000	KY429348.1	3144	99.01	Homo sapiens	CHM1_19_1162229_1162230	chr19
30	chr19:34389000-34391500	2500	AC210437.3	2501	99.92	Homo sapiens	ABC9-45924000L20	chr19
31	chr21:12230500-12232500	2000	AC238684.2	2000	100	Homo sapiens	ABC24-1849L17	chr21
32	chr21:12237000-12239500	2500	AC206743.2	2500	100	Homo sapiens	ABC9-43938300A6	chr21
33	chr21:31301500-31304500	3000	AC158328.1	3001	99.97	Homo sapiens	WI2-2902K17	chr21
34	chr21:31307500-31310000	2500	AC207981.3	2500	99.88	Homo sapiens	ABC9-43837900D12	chr21
35	unplaced_0201:3000-6000	3000	XM_014347211.2	1469	88.7	Pan paniscus	PREDICTED: Glucoside xylosyltransferase 1 (GXYLT1)	-
36	unplaced_0375:12500-15000	2500	GQ222231.1	2509	90.36	Homo sapiens	ABC8_4_1_000041143400_G2	chrY
