# Supplementary material for: Construction and integration of three de novo Japanese human genome assemblies toward a population-specific reference
Source: Nat Commun. 2021 Jan 11;12:226. doi: 10.1038/s41467-020-20146-8 (PMC7801658; doi:10.1038/s41467-020-20146-8)
Supplement: Supplementary file 7 — Supplementary Software [file 41467_2020_20146_MOESM7_ESM.zip]

Archive with 4 entries (4 files):
- liftover-gencode2.py
- __MACOSX/._liftover-gencode2.py
- minimap2-to-liftover-chain.py
- __MACOSX/._minimap2-to-liftover-chain.py
