# Supplementary material for: Construction and integration of three de novo Japanese human genome assemblies toward a population-specific reference
Source: Nat Commun. 2021 Jan 11;12:226. doi: 10.1038/s41467-020-20146-8 (PMC7801658; doi:10.1038/s41467-020-20146-8)
Supplement: Supplementary file 7 — Supplementary Software [file 41467_2020_20146_MOESM7_ESM.zip › liftover-gencode2.py]

#!/usr/bin/env python
# -*- coding: utf-8 -*-
 
import argparse
import pyliftover
import csv
import collections
import datetime
import os
import os.path
import gzip


GffEntry = collections.namedtuple('GffEntry', ['chrom', 'source', 'type', 'start', 'stop', 'score', 'strand', 'phase', 'attributes', 'attribute_parsed'])
RemappingEntry = collections.namedtuple('RemapEntry', ['gffentry', 'status', 'remap_start_list', 'remap_stop_list'])
RemappedEntry = collections.namedtuple('RemapEntry', ['gffentry', 'status', 'remap_chrom', 'remap_start', 'remap_stop', 'remap_strand'])
RemapTranscriptEntry = collections.namedtuple('RemapTranscriptEntry', ['gffentry', 'status', 'remap_chrom', 'remap_start', 'remap_stop', 'remap_strand', 'children'])


def _main():
    parser = argparse.ArgumentParser(description="Liftover GENCODE gff3")
    parser.add_argument('chainfile', help='default: %(default)s')
    parser.add_argument('gff3', type=argparse.FileType('r'), help='default: %(default)s')
    parser.add_argument('--output', '-o', type=argparse.FileType('w'), help='default: %(default)s', required=True)
    parser.add_argument('--output-reject', '-r', type=argparse.FileType('w'), help='default: %(default)s', required=True)
    parser.add_argument('--output-log', '-l', type=argparse.FileType('bw'), help='Gziped CSV file default: %(default)s', required=True)
    options = parser.parse_args()

    liftover = pyliftover.LiftOver(options.chainfile)
    print('LiftOver chain loaded')

    reader = csv.reader(options.gff3, delimiter='\t', quotechar=None)
    writer = csv.writer(options.output, delimiter='\t', quotechar=None)
    writer_rejected = csv.writer(options.output_reject, delimiter='\t', quotechar=None)

    writer.writerows([
        ['##gff-version 3'],
        #['#description: evidence-based annotation of the human genome (GRCh38), version 29 (Ensembl 94)'],
        ['#provider: Tohoku Medical Megabank Organization'],
        ['#contact: jmorp [AT] omics [DOT] megabank [DOT] tohoku [DOT] ac [DOT] jp'],
        ['#format: gff3'],
        ['#date: {}'.format(datetime.date.today().strftime('%Y-%m-%d'))]
    ])

    writer_rejected.writerows([
        ['##gff-version 3'],
        #['#description: evidence-based annotation of the human genome (GRCh38), version 29 (Ensembl 94)'],
        ['#provider: Tohoku Medical Megabank Organization'],
        ['#contact: TODO'],
        ['#format: gff3'],
        ['#date: {}'.format(datetime.date.today().strftime('%Y-%m-%d'))]
    ])

    remap_log_file = gzip.open(options.output_log, 'tw')
    remap_log = csv.DictWriter(remap_log_file, fieldnames=['remap_step', 'status', 'GeneID', 'GeneSymbol', 'TranscriptID', 'ID', 'type', 'chrom', 'start', 'stop', 'length', 'strand', 'remap_chrom', 'remap_start', 'remap_stop', 'remap_length', 'remap_strand', 'remap_start_list', 'remap_stop_list', 'GffEntry'])
    remap_log.writeheader()

    current_gene_id = None
    current_gene_entries = []
    for i, row in enumerate(reader):
        if row[0].startswith('#'): continue
        attributes = dict([x.split('=') for x in row[8].split(';')])
        entry = GffEntry(row[0], row[1], row[2], int(row[3]), int(row[4]), *row[5:], attribute_parsed=attributes)
        
        if current_gene_id != entry.attribute_parsed['gene_id']:
            if current_gene_id:
                process_gene(current_gene_entries, writer, writer_rejected, remap_log, liftover)
                
            current_gene_id = entry.attribute_parsed['gene_id']
            current_gene_entries = []

        #print(entry)
        current_gene_entries.append(entry)

    remap_log_file.close()


def process_gene(current_gene_entries, writer, writer_rejected, remap_log, liftover):
    transcript_ids = set()
    gene_entry = None
    for one in current_gene_entries:
        if 'transcript_id' in one.attribute_parsed:
            transcript_ids.add(one.attribute_parsed['transcript_id'])
        else:
            gene_entry = one

    if not gene_entry:
        sys.exit('No gene entry for ' + current_gene_entries[0].attribute_parsed['gene_id'])

    processed_transcript = []
    for one_transcript in transcript_ids:
        #print('process', one_transcript)
        processed_transcript.append(
            process_transcript([x for x in current_gene_entries if x != gene_entry and x.attribute_parsed['transcript_id'] == one_transcript], remap_log, liftover)
        )

    succeeded_transcript = [x for x in processed_transcript if x.status == 'success']
    failed_transcript = [x for x in processed_transcript if x.status != 'success']
    failed_gene_status_set = set()
    for one in failed_transcript:
        for x in one.status.split(','):
            failed_gene_status_set.add(x)


    if succeeded_transcript:
        # check all transcript found in one chromosome an one strand
        remap_chrom = succeeded_transcript[0].remap_chrom
        remap_strand = succeeded_transcript[0].remap_strand

        success_gene_status = 'success' if not failed_transcript else 'partial_success({}/{})'.format(len(succeeded_transcript), len(processed_transcript))
        for one in succeeded_transcript:
            if one.remap_chrom != remap_chrom:
                success_gene_status = 'different_remap_chrom_transcript'
                break
            if one.remap_strand != remap_strand:
                success_gene_status = 'different_remap_strand_transcript'
                break

        if success_gene_status == 'success' or success_gene_status.startswith('partial_success'):
            remap_start = min([x.remap_start for x in succeeded_transcript])
            remap_stop = max([x.remap_stop for x in succeeded_transcript])
            remap_log.writerow(
                create_log_dict(
                    gene_entry,
                    'gene_remap',
                    success_gene_status,
                    remap_chrom=remap_chrom,
                    remap_start=remap_start,
                    remap_stop=remap_stop,
                    remap_strand=remap_strand
                )
            )
            
            write_remap_entry(gene_entry, success_gene_status, remap_chrom, remap_start, remap_stop, remap_strand, writer)
            for one_transcript in succeeded_transcript:
                write_remap_entry(
                    one_transcript.gffentry,
                    one_transcript.status,
                    one_transcript.remap_chrom,
                    one_transcript.remap_start,
                    one_transcript.remap_stop,
                    one_transcript.remap_strand,
                    writer
                )


                for one_entry in one_transcript.children:
                    if one_entry.gffentry.type == 'transcript': continue
                    write_remap_entry(
                        one_entry.gffentry,
                        one_entry.status,
                        one_entry.remap_chrom,
                        one_entry.remap_start,
                        one_entry.remap_stop,
                        one_entry.remap_strand,
                        writer
                    )
        else:
            print('All failed', success_gene_status)
            failed_transcript += succeeded_transcript
            failed_gene_status_set.add(success_gene_status)
            succeeded_transcript = []
            
    if failed_transcript:
        failed_gene_status = 'full_failure:' if not succeeded_transcript else 'partial_failure({}/{}):'.format(len(failed_transcript), len(processed_transcript))
        failed_gene_status += ','.join(failed_gene_status_set)

        #print(failed_transcript)
        #gene_start = min([x.gffentry.start in x in failed_transcript])
        #gene_stop = max([x.gffentry.stop in x in failed_transcript])
        

        remap_log.writerow(
            create_log_dict(
                gene_entry,
                'gene_remap',
                failed_gene_status,
            )
        )

        write_original_entry(gene_entry, failed_gene_status, writer_rejected)
        for one_transcript in failed_transcript:
            write_original_entry(
                one_transcript.gffentry,
                one_transcript.status,
                writer_rejected
            )

            for one_entry in one_transcript.children:
                if one_entry.gffentry.type == 'transcript': continue
                write_original_entry(
                    one_entry.gffentry,
                    one_entry.status,
                    writer_rejected
                )
                    
    #print(current_gene_entries[0].chrom, current_gene_entries[0].start, current_gene_entries[0].attribute_parsed['gene_id'])


def process_transcript(transcript_entries, remap_log, liftover):
    transcript_id = transcript_entries[0].attribute_parsed['transcript_id']    
    tmp_remap = [process_one(x, remap_log, liftover) for x in transcript_entries]
    status_set = set([x.status for x in tmp_remap])
    
    if status_set == {'success'}:
        finished_remap = []
        
        for one in tmp_remap:
            remap_status = one.status
    
            if one.remap_start_list[0][2] == '+':
                remap_start = one.remap_start_list[0][1] + 1
                remap_stop = one.remap_stop_list[0][1] + 1
            else:
                remap_stop = one.remap_start_list[0][1] + 1
                remap_start = one.remap_stop_list[0][1] + 1
    
            remap_length = remap_stop - remap_start + 1
            original_length = one.gffentry.stop - one.gffentry.start + 1
            if remap_length < 0:
                remap_status = 'minus_length'
            elif remap_length < original_length*0.5:
                remap_status = 'too_short_remap_length'
            elif original_length*1.5 < remap_length:
                remap_status = 'too_long_remap_length'


            if one.gffentry.strand == '+':
                if one.remap_start_list[0][2] == '+':
                    remap_strand = '+'
                else:
                    remap_strand = '-'
            else:
                if one.remap_start_list[0][2] == '+':
                    remap_strand = '-'
                else:
                    remap_strand = '+'
            
            
            new_entry = RemappedEntry(
                gffentry=one.gffentry,
                status=remap_status,
                remap_chrom=one.remap_start_list[0][0],
                remap_start=remap_start,
                remap_stop=remap_stop,
                remap_strand=remap_strand
            )
            finished_remap.append(new_entry)
            
            log_dict = create_log_dict(
                one.gffentry,
                'finish_entry',
                remap_status,
                remap_chrom=one.remap_start_list[0][0],
                remap_start=remap_start,
                remap_stop=remap_stop,
                remap_strand=remap_strand
            )
            remap_log.writerow(log_dict)

        # check all entries remapped into one chromosome and one strand
        transcript_entry = [x for x in finished_remap if x.gffentry.type == 'transcript'][0]
        remap_chrom = transcript_entry.remap_chrom
        remap_strand = transcript_entry.remap_strand

        transcript_status = transcript_entry.status
        if transcript_status == 'success':
            for one in finished_remap:
                if remap_chrom != one.remap_chrom:
                    transcript_status = 'different_remap_chrom_entries'
                    break
                if remap_strand != one.remap_strand:
                    transcript_status = 'different_remap_strand_entries'
                    break

        # check exon order
        if transcript_status == 'success':
            exons = [x for x in finished_remap if x.gffentry.type == 'exon']
            exons.sort(key=lambda x: int(x.gffentry.attribute_parsed['exon_number']) * (1 if remap_strand == '+' else -1))
            for i in range(len(exons) - 1):
                if exons[i].remap_stop >= exons[i+1].remap_start:
                    transcript_status = 'wrong_order'
                    break

        log_dict = create_log_dict(
            transcript_entry.gffentry,
            'finish_transcript',
            transcript_status,
            remap_chrom=transcript_entry.remap_chrom,
            remap_start=transcript_entry.remap_start,
            remap_stop=transcript_entry.remap_stop,
            remap_strand=transcript_entry.remap_strand,
        )
        remap_log.writerow(log_dict)
        return RemapTranscriptEntry(
            gffentry=transcript_entry.gffentry,
            status=transcript_status,
            remap_chrom=transcript_entry.remap_chrom,
            remap_start=transcript_entry.remap_start,
            remap_stop=transcript_entry.remap_stop,
            remap_strand=transcript_entry.remap_strand,
            children=finished_remap
        )

    if 'success' in status_set:
        status_set.remove('success')

    transcript_entry = [x for x in tmp_remap if x.gffentry.type == 'transcript'][0]
    log_dict = create_log_dict(
        transcript_entry.gffentry,
        'finish_transcript',
        ','.join(status_set),
    )
    remap_log.writerow(log_dict)
    return RemapTranscriptEntry(
        gffentry=transcript_entry.gffentry,
        status=','.join(status_set),
        remap_chrom=None,
        remap_start=None,
        remap_stop=None,
        remap_strand=None,
        children=tmp_remap
    )


def process_one(one_entry, remap_log, liftover):
    start_list = liftover.convert_coordinate(one_entry.chrom, one_entry.start - 1)
    stop_list = liftover.convert_coordinate(one_entry.chrom, one_entry.stop - 1)

    # try flanking point liftover if nomap
    for i in range(10):
        if start_list:
            break
        start_list = liftover.convert_coordinate(one_entry.chrom, one_entry.start - 1 + i)

    # try flanking point liftover if nomap
    for i in range(10):
        if stop_list:
            break
        stop_list = liftover.convert_coordinate(one_entry.chrom, one_entry.stop - 1 - i)
            

    status = 'success'
    if not start_list or not stop_list:
        status = 'no_map'
    elif len(start_list) > 1 or len(stop_list) > 1:
        status = 'multimap'
    elif start_list[0][0] != stop_list[0][0]:
        status = 'diff_chromosome'
    elif start_list[0][2] != stop_list[0][2]:
        status = 'diff_strand'
    else:
        status = 'success'

    remap_log.writerow(create_log_dict(one_entry, 'one_remapping', status, remap_start_list=start_list, remap_stop_list=stop_list))
    return RemappingEntry(gffentry=one_entry, status=status, remap_start_list=start_list, remap_stop_list=stop_list)


def create_log_dict(gffentry, remap_step, status, remap_chrom=None, remap_start=None, remap_stop=None, remap_strand=None, remap_start_list=None, remap_stop_list=None):
    d = {
        'remap_step': remap_step,
        'type': gffentry.type,
        'GeneID': gffentry.attribute_parsed['gene_id'],
        'GeneSymbol': gffentry.attribute_parsed['gene_name'],
        'TranscriptID': gffentry.attribute_parsed['transcript_id'] if 'transcript_id' in gffentry.attribute_parsed else None,
        'ID': gffentry.attribute_parsed['ID'],
        'status': status,
        'chrom': gffentry.chrom,
        'start': gffentry.start,
        'stop': gffentry.stop,
        'strand': gffentry.strand,
        'length': gffentry.stop - gffentry.start + 1,
        'GffEntry': '\t'.join([str(x) for x in gffentry[0:9]])
    }

    if remap_chrom:
        d['remap_chrom'] = remap_chrom
    if remap_start:
        d['remap_start'] = remap_start
    if remap_stop:
        d['remap_stop'] = remap_stop
    if remap_strand:
        d['remap_strand'] = remap_strand
    if remap_start and remap_stop:
        d['remap_length'] = remap_stop - remap_start + 1
    if remap_start_list:
        d['remap_start_list'] = repr(remap_start_list)
    if remap_stop_list:
        d['remap_stop_list'] = repr(remap_stop_list)

    return d


def write_remap_entry(gffentry, remap_status, remap_chrom, remap_start, remap_stop, remap_strand, output):
    output.writerow([remap_chrom] + list(gffentry[1:3]) + [remap_start, remap_stop, gffentry[5]] +
                    [remap_strand, gffentry[7],
                     gffentry[8] + ';remap_original_location={}:{}:{}-{}'.format(
                         gffentry.chrom, gffentry.strand, gffentry.start, gffentry.stop) + ';remap_status=' + remap_status ])


def write_original_entry(gffentry, remap_status, output):
    output.writerow(list(gffentry[0:8]) + [gffentry[8] + ';remap_status=' + remap_status])


if __name__ == '__main__':
    _main() 
