# Supplementary material for: Construction and integration of three de novo Japanese human genome assemblies toward a population-specific reference
Source: Nat Commun. 2021 Jan 11;12:226. doi: 10.1038/s41467-020-20146-8 (PMC7801658; doi:10.1038/s41467-020-20146-8)
Supplement: Supplementary file 8 — Source Data [file 41467_2020_20146_MOESM8_ESM.zip]

Archive with 32 entries (31 files):
- Source_Data/
- __MACOSX/._Source_Data
- Source_Data/SFig_12a_PCA-mockJG1-af-ge-0.5.txt
- Source_Data/SFig_11a_PCA-JG1-world.txt
- Source_Data/SFig_10b_PCA-JG1-JPT.txt
- Source_Data/Fig_2a_PCA-JG1-JPT.txt
- Source_Data/.DS_Store
- __MACOSX/Source_Data/._.DS_Store
- Source_Data/SFig_10c_PCA-JG1-Asia.txt
- Source_Data/SFig_11f_PCA-jg1abc-world.txt
- Source_Data/Fig_2b_PCA-JG1-Asia.txt
- Source_Data/SFig_12c_PCA-mockJG1-af-ge-0.7.txt
- Source_Data/SFig_12e_PCA-mockJG1-af-ge-0.9.txt
- Source_Data/Fig_3d_Insertion.txt
- Source_Data/SFig_12d_PCA-mockJG1-af-ge-0.8.txt
- Source_Data/SFig_11e_PCA-jg1abc-Asia.txt
- Source_Data/Fig_4a_VariantType.txt
- Source_Data/SFig_10f_PCA-JG1-world.txt
- Source_Data/SFig_12b_PCA-mockJG1-af-ge-0.6.txt
- Source_Data/SFig_11d_PCA-jg1abc-JPT.txt
- Source_Data/SFig_10a_PCA-JG1-JPT.txt
- Source_Data/SFig_11b_PCA-JG1-AsiaAfrica.txt
- Source_Data/SFig_10e_PCA-JG1-world.txt
- Source_Data/SFig_10d_PCA-JG1-Asia.txt
- Source_Data/Fig_3d_Deletion.txt
- __MACOSX/Source_Data/._Fig_3d_Deletion.txt
- Source_Data/Fig_4b_Impact.txt
- __MACOSX/Source_Data/._Fig_4b_Impact.txt
- Source_Data/Fig_1a_PCA-Japan.txt
- __MACOSX/Source_Data/._Fig_1a_PCA-Japan.txt
- Source_Data/SFig_11c_PCA_JG1-AsiaEurope.txt
- __MACOSX/Source_Data/._SFig_11c_PCA_JG1-AsiaEurope.txt
