# Supplementary material for: Construction and integration of three de novo Japanese human genome assemblies toward a population-specific reference
Source: Nat Commun. 2021 Jan 11;12:226. doi: 10.1038/s41467-020-20146-8 (PMC7801658; doi:10.1038/s41467-020-20146-8)
Supplement: Supplementary file 8 — Source Data [file 41467_2020_20146_MOESM8_ESM.zip › Source_Data/SFig_11a_PCA-JG1-world.txt]

haplotype	PC1	PC2	name	population	type
AK1.ragoo:AK1.ragoo	0.0306	0.0236	AK1.ragoo	AK1.ragoo	asm
HG00268.ragoo:HG00268.ragoo	0.0064	-0.0336	HG00268.ragoo	HG00268.ragoo	asm
HG00514:HG00514	0.0292	0.0224	HG00514	HG00514	asm
HG00733.ragoo:HG00733.ragoo	0.0050	-0.0293	HG00733.ragoo	HG00733.ragoo	asm
HG01352.ragoo:HG01352.ragoo	0.0084	-0.0215	HG01352.ragoo	HG01352.ragoo	asm
HG02059.ragoo:HG02059.ragoo	0.0270	0.0217	HG02059.ragoo	HG02059.ragoo	asm
HG02106.ragoo:HG02106.ragoo	0.0181	-0.0012	HG02106.ragoo	HG02106.ragoo	asm
HG02818.ragoo:HG02818.ragoo	-0.0267	0.0135	HG02818.ragoo	HG02818.ragoo	asm
HG04217.ragoo:HG04217.ragoo	0.0094	-0.0159	HG04217.ragoo	HG04217.ragoo	asm
HX1.ragoo:HX1.ragoo	0.0325	0.0236	HX1.ragoo	HX1.ragoo	asm
JG1.0.0beta:JG1.0.0beta	0.0391	0.0285	JG1.0.0beta	JG1	asm
NA06984_1:NA06984_1	0.0056	-0.0364	NA06984	CEU	hapmap
NA06984_2:NA06984_2	0.0059	-0.0352	NA06984	CEU	hapmap
NA06985_1:NA06985_1	0.0048	-0.0378	NA06985	CEU	hapmap
NA06985_2:NA06985_2	0.0035	-0.0352	NA06985	CEU	hapmap
NA06986_1:NA06986_1	0.0066	-0.0367	NA06986	CEU	hapmap
NA06986_2:NA06986_2	0.0069	-0.0378	NA06986	CEU	hapmap
NA06989_1:NA06989_1	0.0069	-0.0339	NA06989	CEU	hapmap
NA06989_2:NA06989_2	0.0063	-0.0353	NA06989	CEU	hapmap
NA06993_1:NA06993_1	0.0051	-0.0382	NA06993	CEU	hapmap
NA06993_2:NA06993_2	0.0069	-0.0360	NA06993	CEU	hapmap
NA06994_1:NA06994_1	0.0049	-0.0364	NA06994	CEU	hapmap
NA06994_2:NA06994_2	0.0056	-0.0372	NA06994	CEU	hapmap
NA07000_1:NA07000_1	0.0045	-0.0370	NA07000	CEU	hapmap
NA07000_2:NA07000_2	0.0051	-0.0359	NA07000	CEU	hapmap
NA07022_1:NA07022_1	0.0051	-0.0362	NA07022	CEU	hapmap
NA07022_2:NA07022_2	0.0048	-0.0363	NA07022	CEU	hapmap
NA07031_1:NA07031_1	0.0051	-0.0375	NA07031	CEU	hapmap
NA07031_2:NA07031_2	0.0055	-0.0380	NA07031	CEU	hapmap
NA07037_1:NA07037_1	0.0052	-0.0352	NA07037	CEU	hapmap
NA07037_2:NA07037_2	0.0045	-0.0371	NA07037	CEU	hapmap
NA07045_1:NA07045_1	0.0075	-0.0353	NA07045	CEU	hapmap
NA07045_2:NA07045_2	0.0053	-0.0383	NA07045	CEU	hapmap
NA07051_1:NA07051_1	0.0076	-0.0367	NA07051	CEU	hapmap
NA07051_2:NA07051_2	0.0051	-0.0372	NA07051	CEU	hapmap
NA07055_1:NA07055_1	0.0072	-0.0353	NA07055	CEU	hapmap
NA07055_2:NA07055_2	0.0055	-0.0356	NA07055	CEU	hapmap
NA07056_1:NA07056_1	0.0052	-0.0364	NA07056	CEU	hapmap
NA07056_2:NA07056_2	0.0047	-0.0375	NA07056	CEU	hapmap
NA07345_1:NA07345_1	0.0066	-0.0352	NA07345	CEU	hapmap
NA07345_2:NA07345_2	0.0067	-0.0375	NA07345	CEU	hapmap
NA07346_1:NA07346_1	0.0067	-0.0349	NA07346	CEU	hapmap
NA07346_2:NA07346_2	0.0070	-0.0343	NA07346	CEU	hapmap
NA07347_1:NA07347_1	0.0049	-0.0373	NA07347	CEU	hapmap
NA07347_2:NA07347_2	0.0059	-0.0356	NA07347	CEU	hapmap
NA07357_1:NA07357_1	0.0069	-0.0356	NA07357	CEU	hapmap
NA07357_2:NA07357_2	0.0072	-0.0356	NA07357	CEU	hapmap
NA07435_1:NA07435_1	0.0054	-0.0356	NA07435	CEU	hapmap
NA07435_2:NA07435_2	0.0054	-0.0375	NA07435	CEU	hapmap
NA10850_1:NA10850_1	0.0045	-0.0378	NA10850	CEU	hapmap
NA10850_2:NA10850_2	0.0053	-0.0365	NA10850	CEU	hapmap
NA11829_1:NA11829_1	0.0057	-0.0364	NA11829	CEU	hapmap
NA11829_2:NA11829_2	0.0069	-0.0366	NA11829	CEU	hapmap
NA11830_1:NA11830_1	0.0061	-0.0373	NA11830	CEU	hapmap
NA11830_2:NA11830_2	0.0049	-0.0337	NA11830	CEU	hapmap
NA11831_1:NA11831_1	0.0058	-0.0347	NA11831	CEU	hapmap
NA11831_2:NA11831_2	0.0054	-0.0379	NA11831	CEU	hapmap
NA11832_1:NA11832_1	0.0044	-0.0376	NA11832	CEU	hapmap
NA11832_2:NA11832_2	0.0053	-0.0367	NA11832	CEU	hapmap
NA11839_1:NA11839_1	0.0057	-0.0363	NA11839	CEU	hapmap
NA11839_2:NA11839_2	0.0054	-0.0365	NA11839	CEU	hapmap
NA11840_1:NA11840_1	0.0055	-0.0339	NA11840	CEU	hapmap
NA11840_2:NA11840_2	0.0058	-0.0379	NA11840	CEU	hapmap
NA11843_1:NA11843_1	0.0061	-0.0371	NA11843	CEU	hapmap
NA11843_2:NA11843_2	0.0059	-0.0366	NA11843	CEU	hapmap
NA11843.0_1:NA11843.0_1	0.0073	-0.0350	NA11843.0	CEU	hapmap
NA11843.0_2:NA11843.0_2	0.0058	-0.0352	NA11843.0	CEU	hapmap
NA11881_1:NA11881_1	0.0073	-0.0367	NA11881	CEU	hapmap
NA11881_2:NA11881_2	0.0054	-0.0359	NA11881	CEU	hapmap
NA11882_1:NA11882_1	0.0061	-0.0372	NA11882	CEU	hapmap
NA11882_2:NA11882_2	0.0040	-0.0368	NA11882	CEU	hapmap
NA11891_1:NA11891_1	0.0056	-0.0380	NA11891	CEU	hapmap
NA11891_2:NA11891_2	0.0033	-0.0363	NA11891	CEU	hapmap
NA11892_1:NA11892_1	0.0066	-0.0361	NA11892	CEU	hapmap
NA11892_2:NA11892_2	0.0050	-0.0375	NA11892	CEU	hapmap
NA11893_1:NA11893_1	0.0059	-0.0351	NA11893	CEU	hapmap
NA11893_2:NA11893_2	0.0061	-0.0375	NA11893	CEU	hapmap
NA11894_1:NA11894_1	0.0069	-0.0374	NA11894	CEU	hapmap
NA11894_2:NA11894_2	0.0044	-0.0338	NA11894	CEU	hapmap
NA11917_1:NA11917_1	0.0052	-0.0361	NA11917	CEU	hapmap
NA11917_2:NA11917_2	0.0051	-0.0377	NA11917	CEU	hapmap
NA11918_1:NA11918_1	0.0069	-0.0352	NA11918	CEU	hapmap
NA11918_2:NA11918_2	0.0059	-0.0380	NA11918	CEU	hapmap
NA11919_1:NA11919_1	0.0065	-0.0383	NA11919	CEU	hapmap
NA11919_2:NA11919_2	0.0048	-0.0375	NA11919	CEU	hapmap
NA11920_1:NA11920_1	0.0049	-0.0366	NA11920	CEU	hapmap
NA11920_2:NA11920_2	0.0048	-0.0357	NA11920	CEU	hapmap
NA11930_1:NA11930_1	0.0052	-0.0358	NA11930	CEU	hapmap
NA11930_2:NA11930_2	0.0051	-0.0374	NA11930	CEU	hapmap
NA11931_1:NA11931_1	0.0074	-0.0350	NA11931	CEU	hapmap
NA11931_2:NA11931_2	0.0046	-0.0363	NA11931	CEU	hapmap
NA11992_1:NA11992_1	0.0065	-0.0361	NA11992	CEU	hapmap
NA11992_2:NA11992_2	0.0047	-0.0387	NA11992	CEU	hapmap
NA11993_1:NA11993_1	0.0038	-0.0361	NA11993	CEU	hapmap
NA11993_2:NA11993_2	0.0070	-0.0353	NA11993	CEU	hapmap
NA11994_1:NA11994_1	0.0058	-0.0375	NA11994	CEU	hapmap
NA11994_2:NA11994_2	0.0060	-0.0354	NA11994	CEU	hapmap
NA11995_1:NA11995_1	0.0055	-0.0385	NA11995	CEU	hapmap
NA11995_2:NA11995_2	0.0059	-0.0376	NA11995	CEU	hapmap
NA12003_1:NA12003_1	0.0054	-0.0347	NA12003	CEU	hapmap
NA12003_2:NA12003_2	0.0055	-0.0357	NA12003	CEU	hapmap
NA12004_1:NA12004_1	0.0045	-0.0344	NA12004	CEU	hapmap
NA12004_2:NA12004_2	0.0044	-0.0358	NA12004	CEU	hapmap
NA12005_1:NA12005_1	0.0034	-0.0371	NA12005	CEU	hapmap
NA12005_2:NA12005_2	0.0064	-0.0362	NA12005	CEU	hapmap
NA12006_1:NA12006_1	0.0051	-0.0365	NA12006	CEU	hapmap
NA12006_2:NA12006_2	0.0060	-0.0357	NA12006	CEU	hapmap
NA12043_1:NA12043_1	0.0059	-0.0370	NA12043	CEU	hapmap
NA12043_2:NA12043_2	0.0066	-0.0358	NA12043	CEU	hapmap
NA12044_1:NA12044_1	0.0072	-0.0364	NA12044	CEU	hapmap
NA12044_2:NA12044_2	0.0057	-0.0365	NA12044	CEU	hapmap
NA12045_1:NA12045_1	0.0045	-0.0348	NA12045	CEU	hapmap
NA12045_2:NA12045_2	0.0048	-0.0355	NA12045	CEU	hapmap
NA12056_1:NA12056_1	0.0030	-0.0357	NA12056	CEU	hapmap
NA12056_2:NA12056_2	0.0064	-0.0371	NA12056	CEU	hapmap
NA12057_1:NA12057_1	0.0053	-0.0380	NA12057	CEU	hapmap
NA12057_2:NA12057_2	0.0052	-0.0354	NA12057	CEU	hapmap
NA12144_1:NA12144_1	0.0043	-0.0350	NA12144	CEU	hapmap
NA12144_2:NA12144_2	0.0060	-0.0372	NA12144	CEU	hapmap
NA12145_1:NA12145_1	0.0059	-0.0361	NA12145	CEU	hapmap
NA12145_2:NA12145_2	0.0046	-0.0367	NA12145	CEU	hapmap
NA12146_1:NA12146_1	0.0058	-0.0379	NA12146	CEU	hapmap
NA12146_2:NA12146_2	0.0061	-0.0377	NA12146	CEU	hapmap
NA12154_1:NA12154_1	0.0068	-0.0365	NA12154	CEU	hapmap
NA12154_2:NA12154_2	0.0061	-0.0350	NA12154	CEU	hapmap
NA12155_1:NA12155_1	0.0054	-0.0370	NA12155	CEU	hapmap
NA12155_2:NA12155_2	0.0047	-0.0366	NA12155	CEU	hapmap
NA12156_1:NA12156_1	0.0062	-0.0359	NA12156	CEU	hapmap
NA12156_2:NA12156_2	0.0058	-0.0358	NA12156	CEU	hapmap
NA12234_1:NA12234_1	0.0063	-0.0361	NA12234	CEU	hapmap
NA12234_2:NA12234_2	0.0052	-0.0374	NA12234	CEU	hapmap
NA12239_1:NA12239_1	0.0053	-0.0353	NA12239	CEU	hapmap
NA12239_2:NA12239_2	0.0049	-0.0364	NA12239	CEU	hapmap
NA12248_1:NA12248_1	0.0067	-0.0367	NA12248	CEU	hapmap
NA12248_2:NA12248_2	0.0050	-0.0359	NA12248	CEU	hapmap
NA12249_1:NA12249_1	0.0066	-0.0372	NA12249	CEU	hapmap
NA12249_2:NA12249_2	0.0047	-0.0366	NA12249	CEU	hapmap
NA12264_1:NA12264_1	0.0052	-0.0358	NA12264	CEU	hapmap
NA12264_2:NA12264_2	0.0046	-0.0358	NA12264	CEU	hapmap
NA12272_1:NA12272_1	0.0054	-0.0349	NA12272	CEU	hapmap
NA12272_2:NA12272_2	0.0048	-0.0365	NA12272	CEU	hapmap
NA12273_1:NA12273_1	0.0056	-0.0377	NA12273	CEU	hapmap
NA12273_2:NA12273_2	0.0049	-0.0368	NA12273	CEU	hapmap
NA12275_1:NA12275_1	0.0041	-0.0376	NA12275	CEU	hapmap
NA12275_2:NA12275_2	0.0062	-0.0373	NA12275	CEU	hapmap
NA12282_1:NA12282_1	0.0035	-0.0339	NA12282	CEU	hapmap
NA12282_2:NA12282_2	0.0043	-0.0383	NA12282	CEU	hapmap
NA12283_1:NA12283_1	0.0042	-0.0355	NA12283	CEU	hapmap
NA12283_2:NA12283_2	0.0063	-0.0363	NA12283	CEU	hapmap
NA12286_1:NA12286_1	0.0064	-0.0361	NA12286	CEU	hapmap
NA12286_2:NA12286_2	0.0057	-0.0382	NA12286	CEU	hapmap
NA12287_1:NA12287_1	0.0063	-0.0352	NA12287	CEU	hapmap
NA12287_2:NA12287_2	0.0063	-0.0355	NA12287	CEU	hapmap
NA12340_1:NA12340_1	0.0062	-0.0373	NA12340	CEU	hapmap
NA12340_2:NA12340_2	0.0064	-0.0360	NA12340	CEU	hapmap
NA12341_1:NA12341_1	0.0076	-0.0363	NA12341	CEU	hapmap
NA12341_2:NA12341_2	0.0062	-0.0365	NA12341	CEU	hapmap
NA12342_1:NA12342_1	0.0049	-0.0364	NA12342	CEU	hapmap
NA12342_2:NA12342_2	0.0066	-0.0357	NA12342	CEU	hapmap
NA12343_1:NA12343_1	0.0047	-0.0356	NA12343	CEU	hapmap
NA12343_2:NA12343_2	0.0043	-0.0358	NA12343	CEU	hapmap
NA12347_1:NA12347_1	0.0056	-0.0366	NA12347	CEU	hapmap
NA12347_2:NA12347_2	0.0059	-0.0368	NA12347	CEU	hapmap
NA12348_1:NA12348_1	0.0050	-0.0352	NA12348	CEU	hapmap
NA12348_2:NA12348_2	0.0066	-0.0360	NA12348	CEU	hapmap
NA12383_1:NA12383_1	0.0032	-0.0381	NA12383	CEU	hapmap
NA12383_2:NA12383_2	0.0068	-0.0349	NA12383	CEU	hapmap
NA12399_1:NA12399_1	0.0039	-0.0364	NA12399	CEU	hapmap
NA12399_2:NA12399_2	0.0062	-0.0361	NA12399	CEU	hapmap
NA12400_1:NA12400_1	0.0043	-0.0373	NA12400	CEU	hapmap
NA12400_2:NA12400_2	0.0052	-0.0347	NA12400	CEU	hapmap
NA12413_1:NA12413_1	0.0055	-0.0356	NA12413	CEU	hapmap
NA12413_2:NA12413_2	0.0057	-0.0369	NA12413	CEU	hapmap
NA12489_1:NA12489_1	0.0047	-0.0377	NA12489	CEU	hapmap
NA12489_2:NA12489_2	0.0071	-0.0348	NA12489	CEU	hapmap
NA12546_1:NA12546_1	0.0057	-0.0355	NA12546	CEU	hapmap
NA12546_2:NA12546_2	0.0058	-0.0342	NA12546	CEU	hapmap
NA12716_1:NA12716_1	0.0065	-0.0381	NA12716	CEU	hapmap
NA12716_2:NA12716_2	0.0051	-0.0364	NA12716	CEU	hapmap
NA12717_1:NA12717_1	0.0062	-0.0372	NA12717	CEU	hapmap
NA12717_2:NA12717_2	0.0065	-0.0364	NA12717	CEU	hapmap
NA12718_1:NA12718_1	0.0057	-0.0357	NA12718	CEU	hapmap
NA12718_2:NA12718_2	0.0047	-0.0377	NA12718	CEU	hapmap
NA12718.0_1:NA12718.0_1	0.0047	-0.0368	NA12718.0	CEU	hapmap
NA12718.0_2:NA12718.0_2	0.0066	-0.0370	NA12718.0	CEU	hapmap
NA12748_1:NA12748_1	0.0044	-0.0367	NA12748	CEU	hapmap
NA12748_2:NA12748_2	0.0056	-0.0348	NA12748	CEU	hapmap
NA12749_1:NA12749_1	0.0068	-0.0367	NA12749	CEU	hapmap
NA12749_2:NA12749_2	0.0040	-0.0365	NA12749	CEU	hapmap
NA12750_1:NA12750_1	0.0049	-0.0370	NA12750	CEU	hapmap
NA12750_2:NA12750_2	0.0068	-0.0366	NA12750	CEU	hapmap
NA12751_1:NA12751_1	0.0052	-0.0359	NA12751	CEU	hapmap
NA12751_2:NA12751_2	0.0054	-0.0347	NA12751	CEU	hapmap
NA12760_1:NA12760_1	0.0053	-0.0368	NA12760	CEU	hapmap
NA12760_2:NA12760_2	0.0060	-0.0357	NA12760	CEU	hapmap
NA12761_1:NA12761_1	0.0075	-0.0360	NA12761	CEU	hapmap
NA12761_2:NA12761_2	0.0071	-0.0366	NA12761	CEU	hapmap
NA12762_1:NA12762_1	0.0062	-0.0378	NA12762	CEU	hapmap
NA12762_2:NA12762_2	0.0060	-0.0358	NA12762	CEU	hapmap
NA12763_1:NA12763_1	0.0059	-0.0364	NA12763	CEU	hapmap
NA12763_2:NA12763_2	0.0054	-0.0374	NA12763	CEU	hapmap
NA12775_1:NA12775_1	0.0065	-0.0371	NA12775	CEU	hapmap
NA12775_2:NA12775_2	0.0047	-0.0361	NA12775	CEU	hapmap
NA12776_1:NA12776_1	0.0061	-0.0348	NA12776	CEU	hapmap
NA12776_2:NA12776_2	0.0043	-0.0355	NA12776	CEU	hapmap
NA12777_1:NA12777_1	0.0041	-0.0358	NA12777	CEU	hapmap
NA12777_2:NA12777_2	0.0058	-0.0375	NA12777	CEU	hapmap
NA12778_1:NA12778_1	0.0052	-0.0358	NA12778	CEU	hapmap
NA12778_2:NA12778_2	0.0046	-0.0383	NA12778	CEU	hapmap
NA12812_1:NA12812_1	0.0051	-0.0355	NA12812	CEU	hapmap
NA12812_2:NA12812_2	0.0047	-0.0363	NA12812	CEU	hapmap
NA12813_1:NA12813_1	0.0074	-0.0351	NA12813	CEU	hapmap
NA12813_2:NA12813_2	0.0068	-0.0353	NA12813	CEU	hapmap
NA12814_1:NA12814_1	0.0065	-0.0370	NA12814	CEU	hapmap
NA12814_2:NA12814_2	0.0066	-0.0357	NA12814	CEU	hapmap
NA12815_1:NA12815_1	0.0072	-0.0335	NA12815	CEU	hapmap
NA12815_2:NA12815_2	0.0081	-0.0365	NA12815	CEU	hapmap
NA12827_1:NA12827_1	0.0050	-0.0356	NA12827	CEU	hapmap
NA12827_2:NA12827_2	0.0049	-0.0354	NA12827	CEU	hapmap
NA12828_1:NA12828_1	0.0052	-0.0372	NA12828	CEU	hapmap
NA12828_2:NA12828_2	0.0048	-0.0377	NA12828	CEU	hapmap
NA12829_1:NA12829_1	0.0050	-0.0374	NA12829	CEU	hapmap
NA12829_2:NA12829_2	0.0068	-0.0367	NA12829	CEU	hapmap
NA12830_1:NA12830_1	0.0048	-0.0352	NA12830	CEU	hapmap
NA12830_2:NA12830_2	0.0070	-0.0382	NA12830	CEU	hapmap
NA12842_1:NA12842_1	0.0057	-0.0355	NA12842	CEU	hapmap
NA12842_2:NA12842_2	0.0070	-0.0373	NA12842	CEU	hapmap
NA12843_1:NA12843_1	0.0059	-0.0367	NA12843	CEU	hapmap
NA12843_2:NA12843_2	0.0055	-0.0366	NA12843	CEU	hapmap
NA12872_1:NA12872_1	0.0058	-0.0351	NA12872	CEU	hapmap
NA12872_2:NA12872_2	0.0061	-0.0358	NA12872	CEU	hapmap
NA12873_1:NA12873_1	0.0070	-0.0366	NA12873	CEU	hapmap
NA12873_2:NA12873_2	0.0056	-0.0372	NA12873	CEU	hapmap
NA12874_1:NA12874_1	0.0061	-0.0371	NA12874	CEU	hapmap
NA12874_2:NA12874_2	0.0055	-0.0371	NA12874	CEU	hapmap
NA12875_1:NA12875_1	0.0055	-0.0374	NA12875	CEU	hapmap
NA12875_2:NA12875_2	0.0057	-0.0376	NA12875	CEU	hapmap
NA12889_1:NA12889_1	0.0067	-0.0341	NA12889	CEU	hapmap
NA12889_2:NA12889_2	0.0064	-0.0358	NA12889	CEU	hapmap
NA12890_1:NA12890_1	0.0048	-0.0352	NA12890	CEU	hapmap
NA12890_2:NA12890_2	0.0051	-0.0349	NA12890	CEU	hapmap
NA12891_1:NA12891_1	0.0059	-0.0366	NA12891	CEU	hapmap
NA12891_2:NA12891_2	0.0060	-0.0344	NA12891	CEU	hapmap
NA12892_1:NA12892_1	0.0060	-0.0355	NA12892	CEU	hapmap
NA12892_2:NA12892_2	0.0064	-0.0368	NA12892	CEU	hapmap
NA17962_1:NA17962_1	0.0283	0.0211	NA17962	CHD	hapmap
NA17962_2:NA17962_2	0.0294	0.0253	NA17962	CHD	hapmap
NA17965_1:NA17965_1	0.0309	0.0221	NA17965	CHD	hapmap
NA17965_2:NA17965_2	0.0291	0.0237	NA17965	CHD	hapmap
NA17966_1:NA17966_1	0.0297	0.0241	NA17966	CHD	hapmap
NA17966_2:NA17966_2	0.0286	0.0219	NA17966	CHD	hapmap
NA17967_1:NA17967_1	0.0301	0.0230	NA17967	CHD	hapmap
NA17967_2:NA17967_2	0.0280	0.0223	NA17967	CHD	hapmap
NA17968_1:NA17968_1	0.0293	0.0232	NA17968	CHD	hapmap
NA17968_2:NA17968_2	0.0294	0.0222	NA17968	CHD	hapmap
NA17969_1:NA17969_1	0.0299	0.0217	NA17969	CHD	hapmap
NA17969_2:NA17969_2	0.0287	0.0234	NA17969	CHD	hapmap
NA17970_1:NA17970_1	0.0290	0.0214	NA17970	CHD	hapmap
NA17970_2:NA17970_2	0.0297	0.0228	NA17970	CHD	hapmap
NA17972_1:NA17972_1	0.0295	0.0222	NA17972	CHD	hapmap
NA17972_2:NA17972_2	0.0304	0.0247	NA17972	CHD	hapmap
NA17974_1:NA17974_1	0.0288	0.0226	NA17974	CHD	hapmap
NA17974_2:NA17974_2	0.0296	0.0211	NA17974	CHD	hapmap
NA17975_1:NA17975_1	0.0303	0.0227	NA17975	CHD	hapmap
NA17975_2:NA17975_2	0.0295	0.0252	NA17975	CHD	hapmap
NA17976_1:NA17976_1	0.0282	0.0213	NA17976	CHD	hapmap
NA17976_2:NA17976_2	0.0285	0.0221	NA17976	CHD	hapmap
NA17977_1:NA17977_1	0.0294	0.0230	NA17977	CHD	hapmap
NA17977_2:NA17977_2	0.0301	0.0228	NA17977	CHD	hapmap
NA17979_1:NA17979_1	0.0283	0.0232	NA17979	CHD	hapmap
NA17979_2:NA17979_2	0.0304	0.0236	NA17979	CHD	hapmap
NA17980_1:NA17980_1	0.0301	0.0242	NA17980	CHD	hapmap
NA17980_2:NA17980_2	0.0286	0.0227	NA17980	CHD	hapmap
NA17981_1:NA17981_1	0.0299	0.0241	NA17981	CHD	hapmap
NA17981_2:NA17981_2	0.0300	0.0231	NA17981	CHD	hapmap
NA17982_1:NA17982_1	0.0296	0.0228	NA17982	CHD	hapmap
NA17982_2:NA17982_2	0.0285	0.0227	NA17982	CHD	hapmap
NA17983_1:NA17983_1	0.0303	0.0221	NA17983	CHD	hapmap
NA17983_2:NA17983_2	0.0302	0.0234	NA17983	CHD	hapmap
NA17986_1:NA17986_1	0.0289	0.0250	NA17986	CHD	hapmap
NA17986_2:NA17986_2	0.0302	0.0235	NA17986	CHD	hapmap
NA17987_1:NA17987_1	0.0295	0.0236	NA17987	CHD	hapmap
NA17987_2:NA17987_2	0.0288	0.0223	NA17987	CHD	hapmap
NA17988_1:NA17988_1	0.0304	0.0229	NA17988	CHD	hapmap
NA17988_2:NA17988_2	0.0287	0.0227	NA17988	CHD	hapmap
NA17989_1:NA17989_1	0.0283	0.0217	NA17989	CHD	hapmap
NA17989_2:NA17989_2	0.0305	0.0225	NA17989	CHD	hapmap
NA17990_1:NA17990_1	0.0274	0.0228	NA17990	CHD	hapmap
NA17990_2:NA17990_2	0.0301	0.0230	NA17990	CHD	hapmap
NA17993_1:NA17993_1	0.0292	0.0222	NA17993	CHD	hapmap
NA17993_2:NA17993_2	0.0315	0.0209	NA17993	CHD	hapmap
NA17995_1:NA17995_1	0.0296	0.0214	NA17995	CHD	hapmap
NA17995_2:NA17995_2	0.0294	0.0240	NA17995	CHD	hapmap
NA17996_1:NA17996_1	0.0289	0.0234	NA17996	CHD	hapmap
NA17996_2:NA17996_2	0.0293	0.0219	NA17996	CHD	hapmap
NA17997_1:NA17997_1	0.0277	0.0238	NA17997	CHD	hapmap
NA17997_2:NA17997_2	0.0303	0.0241	NA17997	CHD	hapmap
NA17998_1:NA17998_1	0.0293	0.0236	NA17998	CHD	hapmap
NA17998_2:NA17998_2	0.0282	0.0214	NA17998	CHD	hapmap
NA17999_1:NA17999_1	0.0290	0.0235	NA17999	CHD	hapmap
NA17999_2:NA17999_2	0.0294	0.0228	NA17999	CHD	hapmap
NA18101_1:NA18101_1	0.0291	0.0217	NA18101	CHD	hapmap
NA18101_2:NA18101_2	0.0300	0.0216	NA18101	CHD	hapmap
NA18102_1:NA18102_1	0.0291	0.0220	NA18102	CHD	hapmap
NA18102_2:NA18102_2	0.0283	0.0215	NA18102	CHD	hapmap
NA18105_1:NA18105_1	0.0300	0.0223	NA18105	CHD	hapmap
NA18105_2:NA18105_2	0.0305	0.0215	NA18105	CHD	hapmap
NA18106_1:NA18106_1	0.0297	0.0227	NA18106	CHD	hapmap
NA18106_2:NA18106_2	0.0283	0.0239	NA18106	CHD	hapmap
NA18107_1:NA18107_1	0.0301	0.0226	NA18107	CHD	hapmap
NA18107_2:NA18107_2	0.0296	0.0230	NA18107	CHD	hapmap
NA18108_1:NA18108_1	0.0291	0.0237	NA18108	CHD	hapmap
NA18108_2:NA18108_2	0.0301	0.0226	NA18108	CHD	hapmap
NA18109_1:NA18109_1	0.0299	0.0238	NA18109	CHD	hapmap
NA18109_2:NA18109_2	0.0288	0.0249	NA18109	CHD	hapmap
NA18112_1:NA18112_1	0.0316	0.0242	NA18112	CHD	hapmap
NA18112_2:NA18112_2	0.0310	0.0226	NA18112	CHD	hapmap
NA18114_1:NA18114_1	0.0296	0.0241	NA18114	CHD	hapmap
NA18114_2:NA18114_2	0.0304	0.0228	NA18114	CHD	hapmap
NA18117_1:NA18117_1	0.0294	0.0239	NA18117	CHD	hapmap
NA18117_2:NA18117_2	0.0297	0.0225	NA18117	CHD	hapmap
NA18118_1:NA18118_1	0.0286	0.0210	NA18118	CHD	hapmap
NA18118_2:NA18118_2	0.0280	0.0231	NA18118	CHD	hapmap
NA18120_1:NA18120_1	0.0267	0.0220	NA18120	CHD	hapmap
NA18120_2:NA18120_2	0.0299	0.0223	NA18120	CHD	hapmap
NA18122_1:NA18122_1	0.0316	0.0240	NA18122	CHD	hapmap
NA18122_2:NA18122_2	0.0294	0.0242	NA18122	CHD	hapmap
NA18124_1:NA18124_1	0.0282	0.0222	NA18124	CHD	hapmap
NA18124_2:NA18124_2	0.0305	0.0224	NA18124	CHD	hapmap
NA18125_1:NA18125_1	0.0276	0.0254	NA18125	CHD	hapmap
NA18125_2:NA18125_2	0.0303	0.0223	NA18125	CHD	hapmap
NA18127_1:NA18127_1	0.0289	0.0223	NA18127	CHD	hapmap
NA18127_2:NA18127_2	0.0285	0.0234	NA18127	CHD	hapmap
NA18128_1:NA18128_1	0.0299	0.0217	NA18128	CHD	hapmap
NA18128_2:NA18128_2	0.0288	0.0225	NA18128	CHD	hapmap
NA18129_1:NA18129_1	0.0293	0.0236	NA18129	CHD	hapmap
NA18129_2:NA18129_2	0.0298	0.0229	NA18129	CHD	hapmap
NA18131_1:NA18131_1	0.0292	0.0259	NA18131	CHD	hapmap
NA18131_2:NA18131_2	0.0311	0.0236	NA18131	CHD	hapmap
NA18132_1:NA18132_1	0.0292	0.0243	NA18132	CHD	hapmap
NA18132_2:NA18132_2	0.0290	0.0216	NA18132	CHD	hapmap
NA18133_1:NA18133_1	0.0298	0.0225	NA18133	CHD	hapmap
NA18133_2:NA18133_2	0.0293	0.0229	NA18133	CHD	hapmap
NA18134_1:NA18134_1	0.0313	0.0225	NA18134	CHD	hapmap
NA18134_2:NA18134_2	0.0306	0.0234	NA18134	CHD	hapmap
NA18135_1:NA18135_1	0.0299	0.0239	NA18135	CHD	hapmap
NA18135_2:NA18135_2	0.0296	0.0237	NA18135	CHD	hapmap
NA18136_1:NA18136_1	0.0281	0.0239	NA18136	CHD	hapmap
NA18136_2:NA18136_2	0.0296	0.0223	NA18136	CHD	hapmap
NA18138_1:NA18138_1	0.0298	0.0210	NA18138	CHD	hapmap
NA18138_2:NA18138_2	0.0275	0.0223	NA18138	CHD	hapmap
NA18139_1:NA18139_1	0.0298	0.0230	NA18139	CHD	hapmap
NA18139_2:NA18139_2	0.0280	0.0234	NA18139	CHD	hapmap
NA18140_1:NA18140_1	0.0295	0.0226	NA18140	CHD	hapmap
NA18140_2:NA18140_2	0.0287	0.0223	NA18140	CHD	hapmap
NA18141_1:NA18141_1	0.0299	0.0222	NA18141	CHD	hapmap
NA18141_2:NA18141_2	0.0299	0.0215	NA18141	CHD	hapmap
NA18143_1:NA18143_1	0.0305	0.0230	NA18143	CHD	hapmap
NA18143_2:NA18143_2	0.0305	0.0222	NA18143	CHD	hapmap
NA18144_1:NA18144_1	0.0302	0.0229	NA18144	CHD	hapmap
NA18144_2:NA18144_2	0.0304	0.0229	NA18144	CHD	hapmap
NA18146_1:NA18146_1	0.0291	0.0204	NA18146	CHD	hapmap
NA18146_2:NA18146_2	0.0302	0.0222	NA18146	CHD	hapmap
NA18147_1:NA18147_1	0.0286	0.0235	NA18147	CHD	hapmap
NA18147_2:NA18147_2	0.0300	0.0244	NA18147	CHD	hapmap
NA18148_1:NA18148_1	0.0281	0.0237	NA18148	CHD	hapmap
NA18148_2:NA18148_2	0.0297	0.0230	NA18148	CHD	hapmap
NA18149_1:NA18149_1	0.0293	0.0216	NA18149	CHD	hapmap
NA18149_2:NA18149_2	0.0295	0.0222	NA18149	CHD	hapmap
NA18150_1:NA18150_1	0.0301	0.0224	NA18150	CHD	hapmap
NA18150_2:NA18150_2	0.0293	0.0231	NA18150	CHD	hapmap
NA18151_1:NA18151_1	0.0291	0.0224	NA18151	CHD	hapmap
NA18151_2:NA18151_2	0.0294	0.0235	NA18151	CHD	hapmap
NA18152_1:NA18152_1	0.0309	0.0219	NA18152	CHD	hapmap
NA18152_2:NA18152_2	0.0304	0.0232	NA18152	CHD	hapmap
NA18153_1:NA18153_1	0.0294	0.0238	NA18153	CHD	hapmap
NA18153_2:NA18153_2	0.0304	0.0234	NA18153	CHD	hapmap
NA18154_1:NA18154_1	0.0296	0.0239	NA18154	CHD	hapmap
NA18154_2:NA18154_2	0.0300	0.0215	NA18154	CHD	hapmap
NA18155_1:NA18155_1	0.0289	0.0232	NA18155	CHD	hapmap
NA18155_2:NA18155_2	0.0303	0.0241	NA18155	CHD	hapmap
NA18156_1:NA18156_1	0.0289	0.0228	NA18156	CHD	hapmap
NA18156_2:NA18156_2	0.0288	0.0218	NA18156	CHD	hapmap
NA18157_1:NA18157_1	0.0302	0.0236	NA18157	CHD	hapmap
NA18157_2:NA18157_2	0.0302	0.0239	NA18157	CHD	hapmap
NA18158_1:NA18158_1	0.0297	0.0228	NA18158	CHD	hapmap
NA18158_2:NA18158_2	0.0303	0.0226	NA18158	CHD	hapmap
NA18159_1:NA18159_1	0.0305	0.0231	NA18159	CHD	hapmap
NA18159_2:NA18159_2	0.0301	0.0217	NA18159	CHD	hapmap
NA18160_1:NA18160_1	0.0296	0.0229	NA18160	CHD	hapmap
NA18160_2:NA18160_2	0.0292	0.0221	NA18160	CHD	hapmap
NA18161_1:NA18161_1	0.0283	0.0235	NA18161	CHD	hapmap
NA18161_2:NA18161_2	0.0296	0.0204	NA18161	CHD	hapmap
NA18162_1:NA18162_1	0.0294	0.0231	NA18162	CHD	hapmap
NA18162_2:NA18162_2	0.0296	0.0233	NA18162	CHD	hapmap
NA18166_1:NA18166_1	0.0307	0.0225	NA18166	CHD	hapmap
NA18166_2:NA18166_2	0.0294	0.0242	NA18166	CHD	hapmap
NA18486_1:NA18486_1	-0.0283	0.0168	NA18486	YRI	hapmap
NA18486_2:NA18486_2	-0.0265	0.0151	NA18486	YRI	hapmap
NA18487_1:NA18487_1	-0.0301	0.0166	NA18487	YRI	hapmap
NA18487_2:NA18487_2	-0.0287	0.0151	NA18487	YRI	hapmap
NA18488_1:NA18488_1	-0.0301	0.0177	NA18488	YRI	hapmap
NA18488_2:NA18488_2	-0.0282	0.0158	NA18488	YRI	hapmap
NA18489_1:NA18489_1	-0.0273	0.0172	NA18489	YRI	hapmap
NA18489_2:NA18489_2	-0.0285	0.0167	NA18489	YRI	hapmap
NA18498_1:NA18498_1	-0.0287	0.0148	NA18498	YRI	hapmap
NA18498_2:NA18498_2	-0.0292	0.0142	NA18498	YRI	hapmap
NA18499_1:NA18499_1	-0.0269	0.0137	NA18499	YRI	hapmap
NA18499_2:NA18499_2	-0.0290	0.0149	NA18499	YRI	hapmap
NA18501_1:NA18501_1	-0.0304	0.0148	NA18501	YRI	hapmap
NA18501_2:NA18501_2	-0.0286	0.0155	NA18501	YRI	hapmap
NA18504_1:NA18504_1	-0.0298	0.0153	NA18504	YRI	hapmap
NA18504_2:NA18504_2	-0.0295	0.0175	NA18504	YRI	hapmap
NA18505_1:NA18505_1	-0.0290	0.0155	NA18505	YRI	hapmap
NA18505_2:NA18505_2	-0.0277	0.0174	NA18505	YRI	hapmap
NA18507_1:NA18507_1	-0.0285	0.0158	NA18507	YRI	hapmap
NA18507_2:NA18507_2	-0.0279	0.0170	NA18507	YRI	hapmap
NA18508_1:NA18508_1	-0.0286	0.0174	NA18508	YRI	hapmap
NA18508_2:NA18508_2	-0.0286	0.0169	NA18508	YRI	hapmap
NA18510_1:NA18510_1	-0.0284	0.0157	NA18510	YRI	hapmap
NA18510_2:NA18510_2	-0.0290	0.0161	NA18510	YRI	hapmap
NA18511_1:NA18511_1	-0.0291	0.0173	NA18511	YRI	hapmap
NA18511_2:NA18511_2	-0.0287	0.0168	NA18511	YRI	hapmap
NA18516_1:NA18516_1	-0.0280	0.0173	NA18516	YRI	hapmap
NA18516_2:NA18516_2	-0.0293	0.0178	NA18516	YRI	hapmap
NA18517_1:NA18517_1	-0.0297	0.0159	NA18517	YRI	hapmap
NA18517_2:NA18517_2	-0.0297	0.0161	NA18517	YRI	hapmap
NA18519_1:NA18519_1	-0.0304	0.0170	NA18519	YRI	hapmap
NA18519_2:NA18519_2	-0.0278	0.0164	NA18519	YRI	hapmap
NA18520_1:NA18520_1	-0.0271	0.0146	NA18520	YRI	hapmap
NA18520_2:NA18520_2	-0.0268	0.0163	NA18520	YRI	hapmap
NA18524_1:NA18524_1	0.0294	0.0205	NA18524	CHB	hapmap
NA18524_2:NA18524_2	0.0293	0.0209	NA18524	CHB	hapmap
NA18526_1:NA18526_1	0.0300	0.0218	NA18526	CHB	hapmap
NA18526_2:NA18526_2	0.0295	0.0244	NA18526	CHB	hapmap
NA18529_1:NA18529_1	0.0298	0.0229	NA18529	CHB	hapmap
NA18529_2:NA18529_2	0.0293	0.0240	NA18529	CHB	hapmap
NA18532_1:NA18532_1	0.0307	0.0221	NA18532	CHB	hapmap
NA18532_2:NA18532_2	0.0281	0.0228	NA18532	CHB	hapmap
NA18534_1:NA18534_1	0.0283	0.0225	NA18534	CHB	hapmap
NA18534_2:NA18534_2	0.0280	0.0237	NA18534	CHB	hapmap
NA18536_1:NA18536_1	0.0287	0.0218	NA18536	CHB	hapmap
NA18536_2:NA18536_2	0.0286	0.0224	NA18536	CHB	hapmap
NA18537_1:NA18537_1	0.0286	0.0222	NA18537	CHB	hapmap
NA18537_2:NA18537_2	0.0294	0.0195	NA18537	CHB	hapmap
NA18542_1:NA18542_1	0.0285	0.0225	NA18542	CHB	hapmap
NA18542_2:NA18542_2	0.0277	0.0215	NA18542	CHB	hapmap
NA18543_1:NA18543_1	0.0295	0.0230	NA18543	CHB	hapmap
NA18543_2:NA18543_2	0.0297	0.0238	NA18543	CHB	hapmap
NA18544_1:NA18544_1	0.0286	0.0220	NA18544	CHB	hapmap
NA18544_2:NA18544_2	0.0283	0.0225	NA18544	CHB	hapmap
NA18545_1:NA18545_1	0.0302	0.0233	NA18545	CHB	hapmap
NA18545_2:NA18545_2	0.0293	0.0239	NA18545	CHB	hapmap
NA18546_1:NA18546_1	0.0289	0.0231	NA18546	CHB	hapmap
NA18546_2:NA18546_2	0.0297	0.0238	NA18546	CHB	hapmap
NA18548_1:NA18548_1	0.0301	0.0218	NA18548	CHB	hapmap
NA18548_2:NA18548_2	0.0304	0.0229	NA18548	CHB	hapmap
NA18550_1:NA18550_1	0.0284	0.0212	NA18550	CHB	hapmap
NA18550_2:NA18550_2	0.0291	0.0205	NA18550	CHB	hapmap
NA18552_1:NA18552_1	0.0311	0.0212	NA18552	CHB	hapmap
NA18552_2:NA18552_2	0.0282	0.0228	NA18552	CHB	hapmap
NA18555_1:NA18555_1	0.0294	0.0227	NA18555	CHB	hapmap
NA18555_2:NA18555_2	0.0303	0.0219	NA18555	CHB	hapmap
NA18557_1:NA18557_1	0.0286	0.0212	NA18557	CHB	hapmap
NA18557_2:NA18557_2	0.0296	0.0223	NA18557	CHB	hapmap
NA18558_1:NA18558_1	0.0284	0.0219	NA18558	CHB	hapmap
NA18558_2:NA18558_2	0.0296	0.0243	NA18558	CHB	hapmap
NA18559_1:NA18559_1	0.0289	0.0235	NA18559	CHB	hapmap
NA18559_2:NA18559_2	0.0288	0.0221	NA18559	CHB	hapmap
NA18561_1:NA18561_1	0.0290	0.0222	NA18561	CHB	hapmap
NA18561_2:NA18561_2	0.0299	0.0221	NA18561	CHB	hapmap
NA18562_1:NA18562_1	0.0291	0.0231	NA18562	CHB	hapmap
NA18562_2:NA18562_2	0.0287	0.0216	NA18562	CHB	hapmap
NA18563_1:NA18563_1	0.0304	0.0222	NA18563	CHB	hapmap
NA18563_2:NA18563_2	0.0304	0.0226	NA18563	CHB	hapmap
NA18564_1:NA18564_1	0.0293	0.0214	NA18564	CHB	hapmap
NA18564_2:NA18564_2	0.0295	0.0220	NA18564	CHB	hapmap
NA18566_1:NA18566_1	0.0298	0.0230	NA18566	CHB	hapmap
NA18566_2:NA18566_2	0.0295	0.0207	NA18566	CHB	hapmap
NA18570_1:NA18570_1	0.0305	0.0227	NA18570	CHB	hapmap
NA18570_2:NA18570_2	0.0302	0.0247	NA18570	CHB	hapmap
NA18571_1:NA18571_1	0.0291	0.0211	NA18571	CHB	hapmap
NA18571_2:NA18571_2	0.0302	0.0221	NA18571	CHB	hapmap
NA18572_1:NA18572_1	0.0297	0.0221	NA18572	CHB	hapmap
NA18572_2:NA18572_2	0.0313	0.0225	NA18572	CHB	hapmap
NA18573_1:NA18573_1	0.0292	0.0213	NA18573	CHB	hapmap
NA18573_2:NA18573_2	0.0308	0.0232	NA18573	CHB	hapmap
NA18576_1:NA18576_1	0.0285	0.0238	NA18576	CHB	hapmap
NA18576_2:NA18576_2	0.0295	0.0212	NA18576	CHB	hapmap
NA18577_1:NA18577_1	0.0307	0.0230	NA18577	CHB	hapmap
NA18577_2:NA18577_2	0.0302	0.0227	NA18577	CHB	hapmap
NA18579_1:NA18579_1	0.0305	0.0218	NA18579	CHB	hapmap
NA18579_2:NA18579_2	0.0310	0.0240	NA18579	CHB	hapmap
NA18582_1:NA18582_1	0.0287	0.0222	NA18582	CHB	hapmap
NA18582_2:NA18582_2	0.0299	0.0215	NA18582	CHB	hapmap
NA18592_1:NA18592_1	0.0299	0.0243	NA18592	CHB	hapmap
NA18592_2:NA18592_2	0.0306	0.0210	NA18592	CHB	hapmap
NA18593_1:NA18593_1	0.0281	0.0233	NA18593	CHB	hapmap
NA18593_2:NA18593_2	0.0269	0.0234	NA18593	CHB	hapmap
NA18594_1:NA18594_1	0.0271	0.0220	NA18594	CHB	hapmap
NA18594_2:NA18594_2	0.0296	0.0238	NA18594	CHB	hapmap
NA18595_1:NA18595_1	0.0303	0.0234	NA18595	CHB	hapmap
NA18595_2:NA18595_2	0.0292	0.0237	NA18595	CHB	hapmap
NA18596_1:NA18596_1	0.0299	0.0232	NA18596	CHB	hapmap
NA18596_2:NA18596_2	0.0303	0.0230	NA18596	CHB	hapmap
NA18597_1:NA18597_1	0.0293	0.0218	NA18597	CHB	hapmap
NA18597_2:NA18597_2	0.0308	0.0218	NA18597	CHB	hapmap
NA18599_1:NA18599_1	0.0297	0.0235	NA18599	CHB	hapmap
NA18599_2:NA18599_2	0.0303	0.0211	NA18599	CHB	hapmap
NA18602_1:NA18602_1	0.0286	0.0221	NA18602	CHB	hapmap
NA18602_2:NA18602_2	0.0283	0.0227	NA18602	CHB	hapmap
NA18603_1:NA18603_1	0.0296	0.0233	NA18603	CHB	hapmap
NA18603_2:NA18603_2	0.0291	0.0237	NA18603	CHB	hapmap
NA18605_1:NA18605_1	0.0297	0.0239	NA18605	CHB	hapmap
NA18605_2:NA18605_2	0.0296	0.0234	NA18605	CHB	hapmap
NA18608_1:NA18608_1	0.0278	0.0206	NA18608	CHB	hapmap
NA18608_2:NA18608_2	0.0286	0.0217	NA18608	CHB	hapmap
NA18609_1:NA18609_1	0.0298	0.0210	NA18609	CHB	hapmap
NA18609_2:NA18609_2	0.0274	0.0219	NA18609	CHB	hapmap
NA18610_1:NA18610_1	0.0309	0.0210	NA18610	CHB	hapmap
NA18610_2:NA18610_2	0.0294	0.0220	NA18610	CHB	hapmap
NA18611_1:NA18611_1	0.0296	0.0216	NA18611	CHB	hapmap
NA18611_2:NA18611_2	0.0294	0.0230	NA18611	CHB	hapmap
NA18612_1:NA18612_1	0.0304	0.0221	NA18612	CHB	hapmap
NA18612_2:NA18612_2	0.0295	0.0249	NA18612	CHB	hapmap
NA18613_1:NA18613_1	0.0299	0.0224	NA18613	CHB	hapmap
NA18613_2:NA18613_2	0.0305	0.0216	NA18613	CHB	hapmap
NA18614_1:NA18614_1	0.0306	0.0229	NA18614	CHB	hapmap
NA18614_2:NA18614_2	0.0299	0.0223	NA18614	CHB	hapmap
NA18615_1:NA18615_1	0.0298	0.0220	NA18615	CHB	hapmap
NA18615_2:NA18615_2	0.0300	0.0240	NA18615	CHB	hapmap
NA18616_1:NA18616_1	0.0288	0.0220	NA18616	CHB	hapmap
NA18616_2:NA18616_2	0.0310	0.0238	NA18616	CHB	hapmap
NA18617_1:NA18617_1	0.0302	0.0242	NA18617	CHB	hapmap
NA18617_2:NA18617_2	0.0305	0.0225	NA18617	CHB	hapmap
NA18618_1:NA18618_1	0.0285	0.0198	NA18618	CHB	hapmap
NA18618_2:NA18618_2	0.0288	0.0217	NA18618	CHB	hapmap
NA18619_1:NA18619_1	0.0291	0.0226	NA18619	CHB	hapmap
NA18619_2:NA18619_2	0.0293	0.0212	NA18619	CHB	hapmap
NA18620_1:NA18620_1	0.0297	0.0233	NA18620	CHB	hapmap
NA18620_2:NA18620_2	0.0299	0.0212	NA18620	CHB	hapmap
NA18621_1:NA18621_1	0.0295	0.0236	NA18621	CHB	hapmap
NA18621_2:NA18621_2	0.0286	0.0210	NA18621	CHB	hapmap
NA18622_1:NA18622_1	0.0306	0.0240	NA18622	CHB	hapmap
NA18622_2:NA18622_2	0.0293	0.0231	NA18622	CHB	hapmap
NA18623_1:NA18623_1	0.0311	0.0215	NA18623	CHB	hapmap
NA18623_2:NA18623_2	0.0281	0.0232	NA18623	CHB	hapmap
NA18624_1:NA18624_1	0.0294	0.0217	NA18624	CHB	hapmap
NA18624_2:NA18624_2	0.0293	0.0244	NA18624	CHB	hapmap
NA18626_1:NA18626_1	0.0280	0.0195	NA18626	CHB	hapmap
NA18626_2:NA18626_2	0.0294	0.0200	NA18626	CHB	hapmap
NA18627_1:NA18627_1	0.0293	0.0222	NA18627	CHB	hapmap
NA18627_2:NA18627_2	0.0304	0.0239	NA18627	CHB	hapmap
NA18628_1:NA18628_1	0.0309	0.0225	NA18628	CHB	hapmap
NA18628_2:NA18628_2	0.0288	0.0232	NA18628	CHB	hapmap
NA18630_1:NA18630_1	0.0288	0.0237	NA18630	CHB	hapmap
NA18630_2:NA18630_2	0.0288	0.0222	NA18630	CHB	hapmap
NA18631_1:NA18631_1	0.0298	0.0228	NA18631	CHB	hapmap
NA18631_2:NA18631_2	0.0296	0.0226	NA18631	CHB	hapmap
NA18632_1:NA18632_1	0.0306	0.0238	NA18632	CHB	hapmap
NA18632_2:NA18632_2	0.0299	0.0234	NA18632	CHB	hapmap
NA18633_1:NA18633_1	0.0294	0.0224	NA18633	CHB	hapmap
NA18633_2:NA18633_2	0.0294	0.0233	NA18633	CHB	hapmap
NA18634_1:NA18634_1	0.0292	0.0236	NA18634	CHB	hapmap
NA18634_2:NA18634_2	0.0294	0.0226	NA18634	CHB	hapmap
NA18635_1:NA18635_1	0.0297	0.0236	NA18635	CHB	hapmap
NA18635_2:NA18635_2	0.0288	0.0218	NA18635	CHB	hapmap
NA18636_1:NA18636_1	0.0294	0.0226	NA18636	CHB	hapmap
NA18636_2:NA18636_2	0.0291	0.0246	NA18636	CHB	hapmap
NA18637_1:NA18637_1	0.0266	0.0230	NA18637	CHB	hapmap
NA18637_2:NA18637_2	0.0301	0.0228	NA18637	CHB	hapmap
NA18638_1:NA18638_1	0.0299	0.0223	NA18638	CHB	hapmap
NA18638_2:NA18638_2	0.0308	0.0215	NA18638	CHB	hapmap
NA18639_1:NA18639_1	0.0300	0.0222	NA18639	CHB	hapmap
NA18639_2:NA18639_2	0.0300	0.0251	NA18639	CHB	hapmap
NA18640_1:NA18640_1	0.0288	0.0249	NA18640	CHB	hapmap
NA18640_2:NA18640_2	0.0300	0.0222	NA18640	CHB	hapmap
NA18641_1:NA18641_1	0.0302	0.0238	NA18641	CHB	hapmap
NA18641_2:NA18641_2	0.0280	0.0223	NA18641	CHB	hapmap
NA18642_1:NA18642_1	0.0277	0.0212	NA18642	CHB	hapmap
NA18642_2:NA18642_2	0.0276	0.0218	NA18642	CHB	hapmap
NA18643_1:NA18643_1	0.0299	0.0235	NA18643	CHB	hapmap
NA18643_2:NA18643_2	0.0287	0.0233	NA18643	CHB	hapmap
NA18645_1:NA18645_1	0.0288	0.0245	NA18645	CHB	hapmap
NA18645_2:NA18645_2	0.0293	0.0237	NA18645	CHB	hapmap
NA18647_1:NA18647_1	0.0282	0.0217	NA18647	CHB	hapmap
NA18647_2:NA18647_2	0.0294	0.0216	NA18647	CHB	hapmap
NA18670_1:NA18670_1	0.0284	0.0226	NA18670	CHD	hapmap
NA18670_2:NA18670_2	0.0301	0.0237	NA18670	CHD	hapmap
NA18674_1:NA18674_1	0.0287	0.0227	NA18674	CHD	hapmap
NA18674_2:NA18674_2	0.0315	0.0222	NA18674	CHD	hapmap
NA18682_1:NA18682_1	0.0277	0.0240	NA18682	CHD	hapmap
NA18682_2:NA18682_2	0.0303	0.0226	NA18682	CHD	hapmap
NA18685_1:NA18685_1	0.0272	0.0221	NA18685	CHD	hapmap
NA18685_2:NA18685_2	0.0291	0.0226	NA18685	CHD	hapmap
NA18689_1:NA18689_1	0.0289	0.0229	NA18689	CHD	hapmap
NA18689_2:NA18689_2	0.0296	0.0235	NA18689	CHD	hapmap
NA18694_1:NA18694_1	0.0302	0.0231	NA18694	CHD	hapmap
NA18694_2:NA18694_2	0.0312	0.0249	NA18694	CHD	hapmap
NA18696_1:NA18696_1	0.0300	0.0227	NA18696	CHD	hapmap
NA18696_2:NA18696_2	0.0310	0.0245	NA18696	CHD	hapmap
NA18702_1:NA18702_1	0.0289	0.0217	NA18702	CHD	hapmap
NA18702_2:NA18702_2	0.0309	0.0222	NA18702	CHD	hapmap
NA18704_1:NA18704_1	0.0287	0.0233	NA18704	CHD	hapmap
NA18704_2:NA18704_2	0.0299	0.0237	NA18704	CHD	hapmap
NA18740_1:NA18740_1	0.0277	0.0243	NA18740	CHB	hapmap
NA18740_2:NA18740_2	0.0286	0.0238	NA18740	CHB	hapmap
NA18745_1:NA18745_1	0.0306	0.0211	NA18745	CHB	hapmap
NA18745_2:NA18745_2	0.0292	0.0234	NA18745	CHB	hapmap
NA18747_1:NA18747_1	0.0301	0.0230	NA18747	CHB	hapmap
NA18747_2:NA18747_2	0.0282	0.0209	NA18747	CHB	hapmap
NA18748_1:NA18748_1	0.0290	0.0231	NA18748	CHB	hapmap
NA18748_2:NA18748_2	0.0297	0.0220	NA18748	CHB	hapmap
NA18749_1:NA18749_1	0.0283	0.0219	NA18749	CHB	hapmap
NA18749_2:NA18749_2	0.0302	0.0234	NA18749	CHB	hapmap
NA18757_1:NA18757_1	0.0288	0.0231	NA18757	CHB	hapmap
NA18757_2:NA18757_2	0.0301	0.0237	NA18757	CHB	hapmap
NA18852_1:NA18852_1	-0.0283	0.0155	NA18852	YRI	hapmap
NA18852_2:NA18852_2	-0.0282	0.0147	NA18852	YRI	hapmap
NA18853_1:NA18853_1	-0.0310	0.0142	NA18853	YRI	hapmap
NA18853_2:NA18853_2	-0.0289	0.0153	NA18853	YRI	hapmap
NA18855_1:NA18855_1	-0.0283	0.0145	NA18855	YRI	hapmap
NA18855_2:NA18855_2	-0.0287	0.0163	NA18855	YRI	hapmap
NA18856_1:NA18856_1	-0.0283	0.0154	NA18856	YRI	hapmap
NA18856_2:NA18856_2	-0.0288	0.0155	NA18856	YRI	hapmap
NA18858_1:NA18858_1	-0.0297	0.0153	NA18858	YRI	hapmap
NA18858_2:NA18858_2	-0.0272	0.0168	NA18858	YRI	hapmap
NA18859_1:NA18859_1	-0.0286	0.0163	NA18859	YRI	hapmap
NA18859_2:NA18859_2	-0.0299	0.0187	NA18859	YRI	hapmap
NA18861_1:NA18861_1	-0.0287	0.0153	NA18861	YRI	hapmap
NA18861_2:NA18861_2	-0.0278	0.0158	NA18861	YRI	hapmap
NA18862_1:NA18862_1	-0.0293	0.0159	NA18862	YRI	hapmap
NA18862_2:NA18862_2	-0.0295	0.0146	NA18862	YRI	hapmap
NA18867_1:NA18867_1	-0.0288	0.0169	NA18867	YRI	hapmap
NA18867_2:NA18867_2	-0.0287	0.0165	NA18867	YRI	hapmap
NA18868_1:NA18868_1	-0.0290	0.0161	NA18868	YRI	hapmap
NA18868_2:NA18868_2	-0.0289	0.0161	NA18868	YRI	hapmap
NA18870_1:NA18870_1	-0.0291	0.0164	NA18870	YRI	hapmap
NA18870_2:NA18870_2	-0.0285	0.0165	NA18870	YRI	hapmap
NA18871_1:NA18871_1	-0.0270	0.0175	NA18871	YRI	hapmap
NA18871_2:NA18871_2	-0.0275	0.0155	NA18871	YRI	hapmap
NA18873_1:NA18873_1	-0.0300	0.0151	NA18873	YRI	hapmap
NA18873_2:NA18873_2	-0.0280	0.0149	NA18873	YRI	hapmap
NA18874_1:NA18874_1	-0.0271	0.0155	NA18874	YRI	hapmap
NA18874_2:NA18874_2	-0.0281	0.0176	NA18874	YRI	hapmap
NA18909_1:NA18909_1	-0.0295	0.0156	NA18909	YRI	hapmap
NA18909_2:NA18909_2	-0.0291	0.0156	NA18909	YRI	hapmap
NA18910_1:NA18910_1	-0.0300	0.0155	NA18910	YRI	hapmap
NA18910_2:NA18910_2	-0.0278	0.0158	NA18910	YRI	hapmap
NA18912_1:NA18912_1	-0.0297	0.0181	NA18912	YRI	hapmap
NA18912_2:NA18912_2	-0.0295	0.0167	NA18912	YRI	hapmap
NA18913_1:NA18913_1	-0.0290	0.0157	NA18913	YRI	hapmap
NA18913_2:NA18913_2	-0.0301	0.0167	NA18913	YRI	hapmap
NA18916_1:NA18916_1	-0.0293	0.0151	NA18916	YRI	hapmap
NA18916_2:NA18916_2	-0.0273	0.0156	NA18916	YRI	hapmap
NA18917_1:NA18917_1	-0.0281	0.0161	NA18917	YRI	hapmap
NA18917_2:NA18917_2	-0.0292	0.0161	NA18917	YRI	hapmap
NA18923_1:NA18923_1	-0.0276	0.0163	NA18923	YRI	hapmap
NA18923_2:NA18923_2	-0.0292	0.0155	NA18923	YRI	hapmap
NA18924_1:NA18924_1	-0.0291	0.0154	NA18924	YRI	hapmap
NA18924_2:NA18924_2	-0.0303	0.0157	NA18924	YRI	hapmap
NA18933_1:NA18933_1	-0.0293	0.0168	NA18933	YRI	hapmap
NA18933_2:NA18933_2	-0.0276	0.0138	NA18933	YRI	hapmap
NA18934_1:NA18934_1	-0.0276	0.0170	NA18934	YRI	hapmap
NA18934_2:NA18934_2	-0.0283	0.0181	NA18934	YRI	hapmap
NA18939_1:NA18939_1	0.0294	0.0218	NA18939	JPT	hapmap
NA18939_2:NA18939_2	0.0287	0.0223	NA18939	JPT	hapmap
NA18940_1:NA18940_1	0.0300	0.0234	NA18940	JPT	hapmap
NA18940_2:NA18940_2	0.0313	0.0218	NA18940	JPT	hapmap
NA18942_1:NA18942_1	0.0284	0.0219	NA18942	JPT	hapmap
NA18942_2:NA18942_2	0.0281	0.0217	NA18942	JPT	hapmap
NA18943_1:NA18943_1	0.0298	0.0225	NA18943	JPT	hapmap
NA18943_2:NA18943_2	0.0288	0.0221	NA18943	JPT	hapmap
NA18944_1:NA18944_1	0.0290	0.0218	NA18944	JPT	hapmap
NA18944_2:NA18944_2	0.0299	0.0214	NA18944	JPT	hapmap
NA18945_1:NA18945_1	0.0298	0.0207	NA18945	JPT	hapmap
NA18945_2:NA18945_2	0.0289	0.0221	NA18945	JPT	hapmap
NA18946_1:NA18946_1	0.0306	0.0241	NA18946	JPT	hapmap
NA18946_2:NA18946_2	0.0294	0.0234	NA18946	JPT	hapmap
NA18947_1:NA18947_1	0.0292	0.0218	NA18947	JPT	hapmap
NA18947_2:NA18947_2	0.0290	0.0218	NA18947	JPT	hapmap
NA18948_1:NA18948_1	0.0296	0.0227	NA18948	JPT	hapmap
NA18948_2:NA18948_2	0.0288	0.0221	NA18948	JPT	hapmap
NA18949_1:NA18949_1	0.0282	0.0214	NA18949	JPT	hapmap
NA18949_2:NA18949_2	0.0301	0.0223	NA18949	JPT	hapmap
NA18951_1:NA18951_1	0.0282	0.0234	NA18951	JPT	hapmap
NA18951_2:NA18951_2	0.0290	0.0223	NA18951	JPT	hapmap
NA18952_1:NA18952_1	0.0294	0.0226	NA18952	JPT	hapmap
NA18952_2:NA18952_2	0.0309	0.0220	NA18952	JPT	hapmap
NA18953_1:NA18953_1	0.0317	0.0231	NA18953	JPT	hapmap
NA18953_2:NA18953_2	0.0289	0.0221	NA18953	JPT	hapmap
NA18954_1:NA18954_1	0.0297	0.0246	NA18954	JPT	hapmap
NA18954_2:NA18954_2	0.0293	0.0204	NA18954	JPT	hapmap
NA18955_1:NA18955_1	0.0286	0.0237	NA18955	JPT	hapmap
NA18955_2:NA18955_2	0.0302	0.0228	NA18955	JPT	hapmap
NA18956_1:NA18956_1	0.0300	0.0222	NA18956	JPT	hapmap
NA18956_2:NA18956_2	0.0295	0.0217	NA18956	JPT	hapmap
NA18957_1:NA18957_1	0.0280	0.0218	NA18957	JPT	hapmap
NA18957_2:NA18957_2	0.0298	0.0215	NA18957	JPT	hapmap
NA18959_1:NA18959_1	0.0276	0.0218	NA18959	JPT	hapmap
NA18959_2:NA18959_2	0.0298	0.0229	NA18959	JPT	hapmap
NA18960_1:NA18960_1	0.0291	0.0227	NA18960	JPT	hapmap
NA18960_2:NA18960_2	0.0284	0.0241	NA18960	JPT	hapmap
NA18961_1:NA18961_1	0.0292	0.0214	NA18961	JPT	hapmap
NA18961_2:NA18961_2	0.0274	0.0229	NA18961	JPT	hapmap
NA18962_1:NA18962_1	0.0290	0.0211	NA18962	JPT	hapmap
NA18962_2:NA18962_2	0.0297	0.0217	NA18962	JPT	hapmap
NA18963_1:NA18963_1	0.0271	0.0248	NA18963	JPT	hapmap
NA18963_2:NA18963_2	0.0302	0.0238	NA18963	JPT	hapmap
NA18964_1:NA18964_1	0.0298	0.0224	NA18964	JPT	hapmap
NA18964_2:NA18964_2	0.0292	0.0196	NA18964	JPT	hapmap
NA18965_1:NA18965_1	0.0284	0.0224	NA18965	JPT	hapmap
NA18965_2:NA18965_2	0.0291	0.0207	NA18965	JPT	hapmap
NA18966_1:NA18966_1	0.0299	0.0220	NA18966	JPT	hapmap
NA18966_2:NA18966_2	0.0298	0.0221	NA18966	JPT	hapmap
NA18967_1:NA18967_1	0.0294	0.0226	NA18967	JPT	hapmap
NA18967_2:NA18967_2	0.0288	0.0235	NA18967	JPT	hapmap
NA18968_1:NA18968_1	0.0295	0.0232	NA18968	JPT	hapmap
NA18968_2:NA18968_2	0.0305	0.0215	NA18968	JPT	hapmap
NA18969_1:NA18969_1	0.0288	0.0226	NA18969	JPT	hapmap
NA18969_2:NA18969_2	0.0308	0.0231	NA18969	JPT	hapmap
NA18970_1:NA18970_1	0.0291	0.0218	NA18970	JPT	hapmap
NA18970_2:NA18970_2	0.0283	0.0232	NA18970	JPT	hapmap
NA18971_1:NA18971_1	0.0304	0.0220	NA18971	JPT	hapmap
NA18971_2:NA18971_2	0.0307	0.0222	NA18971	JPT	hapmap
NA18972_1:NA18972_1	0.0304	0.0242	NA18972	JPT	hapmap
NA18972_2:NA18972_2	0.0274	0.0208	NA18972	JPT	hapmap
NA18973_1:NA18973_1	0.0306	0.0219	NA18973	JPT	hapmap
NA18973_2:NA18973_2	0.0289	0.0235	NA18973	JPT	hapmap
NA18974_1:NA18974_1	0.0285	0.0225	NA18974	JPT	hapmap
NA18974_2:NA18974_2	0.0299	0.0233	NA18974	JPT	hapmap
NA18975_1:NA18975_1	0.0301	0.0219	NA18975	JPT	hapmap
NA18975_2:NA18975_2	0.0299	0.0224	NA18975	JPT	hapmap
NA18976_1:NA18976_1	0.0296	0.0228	NA18976	JPT	hapmap
NA18976_2:NA18976_2	0.0294	0.0236	NA18976	JPT	hapmap
NA18977_1:NA18977_1	0.0295	0.0227	NA18977	JPT	hapmap
NA18977_2:NA18977_2	0.0286	0.0228	NA18977	JPT	hapmap
NA18978_1:NA18978_1	0.0274	0.0233	NA18978	JPT	hapmap
NA18978_2:NA18978_2	0.0292	0.0234	NA18978	JPT	hapmap
NA18979_1:NA18979_1	0.0299	0.0219	NA18979	JPT	hapmap
NA18979_2:NA18979_2	0.0294	0.0226	NA18979	JPT	hapmap
NA18980_1:NA18980_1	0.0291	0.0221	NA18980	JPT	hapmap
NA18980_2:NA18980_2	0.0294	0.0214	NA18980	JPT	hapmap
NA18981_1:NA18981_1	0.0292	0.0223	NA18981	JPT	hapmap
NA18981_2:NA18981_2	0.0305	0.0213	NA18981	JPT	hapmap
NA18987_1:NA18987_1	0.0304	0.0209	NA18987	JPT	hapmap
NA18987_2:NA18987_2	0.0299	0.0216	NA18987	JPT	hapmap
NA18990_1:NA18990_1	0.0274	0.0225	NA18990	JPT	hapmap
NA18990_2:NA18990_2	0.0282	0.0233	NA18990	JPT	hapmap
NA18991_1:NA18991_1	0.0297	0.0225	NA18991	JPT	hapmap
NA18991_2:NA18991_2	0.0303	0.0227	NA18991	JPT	hapmap
NA18993_1:NA18993_1	0.0280	0.0216	NA18993	JPT	hapmap
NA18993_2:NA18993_2	0.0291	0.0222	NA18993	JPT	hapmap
NA18994_1:NA18994_1	0.0302	0.0235	NA18994	JPT	hapmap
NA18994_2:NA18994_2	0.0281	0.0209	NA18994	JPT	hapmap
NA18995_1:NA18995_1	0.0288	0.0219	NA18995	JPT	hapmap
NA18995_2:NA18995_2	0.0305	0.0247	NA18995	JPT	hapmap
NA18997_1:NA18997_1	0.0303	0.0228	NA18997	JPT	hapmap
NA18997_2:NA18997_2	0.0302	0.0225	NA18997	JPT	hapmap
NA18998_1:NA18998_1	0.0285	0.0221	NA18998	JPT	hapmap
NA18998_2:NA18998_2	0.0279	0.0232	NA18998	JPT	hapmap
NA18999_1:NA18999_1	0.0291	0.0213	NA18999	JPT	hapmap
NA18999_2:NA18999_2	0.0298	0.0230	NA18999	JPT	hapmap
NA19000_1:NA19000_1	0.0278	0.0217	NA19000	JPT	hapmap
NA19000_2:NA19000_2	0.0284	0.0233	NA19000	JPT	hapmap
NA19001_1:NA19001_1	0.0291	0.0222	NA19001	JPT	hapmap
NA19001_2:NA19001_2	0.0294	0.0234	NA19001	JPT	hapmap
NA19002_1:NA19002_1	0.0314	0.0223	NA19002	JPT	hapmap
NA19002_2:NA19002_2	0.0303	0.0195	NA19002	JPT	hapmap
NA19005_1:NA19005_1	0.0287	0.0231	NA19005	JPT	hapmap
NA19005_2:NA19005_2	0.0306	0.0241	NA19005	JPT	hapmap
NA19007_1:NA19007_1	0.0313	0.0224	NA19007	JPT	hapmap
NA19007_2:NA19007_2	0.0281	0.0234	NA19007	JPT	hapmap
NA19009_1:NA19009_1	0.0293	0.0230	NA19009	JPT	hapmap
NA19009_2:NA19009_2	0.0284	0.0215	NA19009	JPT	hapmap
NA19010_1:NA19010_1	0.0294	0.0231	NA19010	JPT	hapmap
NA19010_2:NA19010_2	0.0296	0.0231	NA19010	JPT	hapmap
NA19027_1:NA19027_1	-0.0263	0.0131	NA19027	LWK	hapmap
NA19027_2:NA19027_2	-0.0261	0.0131	NA19027	LWK	hapmap
NA19028_1:NA19028_1	-0.0275	0.0128	NA19028	LWK	hapmap
NA19028_2:NA19028_2	-0.0261	0.0131	NA19028	LWK	hapmap
NA19031_1:NA19031_1	-0.0275	0.0138	NA19031	LWK	hapmap
NA19031_2:NA19031_2	-0.0274	0.0153	NA19031	LWK	hapmap
NA19035_1:NA19035_1	-0.0276	0.0141	NA19035	LWK	hapmap
NA19035_2:NA19035_2	-0.0287	0.0130	NA19035	LWK	hapmap
NA19036_1:NA19036_1	-0.0274	0.0158	NA19036	LWK	hapmap
NA19036_2:NA19036_2	-0.0278	0.0147	NA19036	LWK	hapmap
NA19038_1:NA19038_1	-0.0272	0.0140	NA19038	LWK	hapmap
NA19038_2:NA19038_2	-0.0281	0.0143	NA19038	LWK	hapmap
NA19041_1:NA19041_1	-0.0289	0.0132	NA19041	LWK	hapmap
NA19041_2:NA19041_2	-0.0273	0.0131	NA19041	LWK	hapmap
NA19044_1:NA19044_1	-0.0281	0.0143	NA19044	LWK	hapmap
NA19044_2:NA19044_2	-0.0273	0.0126	NA19044	LWK	hapmap
NA19046_1:NA19046_1	-0.0288	0.0143	NA19046	LWK	hapmap
NA19046_2:NA19046_2	-0.0256	0.0145	NA19046	LWK	hapmap
NA19054_1:NA19054_1	0.0285	0.0220	NA19054	JPT	hapmap
NA19054_2:NA19054_2	0.0296	0.0241	NA19054	JPT	hapmap
NA19055_1:NA19055_1	0.0310	0.0224	NA19055	JPT	hapmap
NA19055_2:NA19055_2	0.0295	0.0241	NA19055	JPT	hapmap
NA19056_1:NA19056_1	0.0291	0.0206	NA19056	JPT	hapmap
NA19056_2:NA19056_2	0.0297	0.0227	NA19056	JPT	hapmap
NA19057_1:NA19057_1	0.0300	0.0227	NA19057	JPT	hapmap
NA19057_2:NA19057_2	0.0292	0.0222	NA19057	JPT	hapmap
NA19058_1:NA19058_1	0.0288	0.0217	NA19058	JPT	hapmap
NA19058_2:NA19058_2	0.0287	0.0223	NA19058	JPT	hapmap
NA19059_1:NA19059_1	0.0303	0.0238	NA19059	JPT	hapmap
NA19059_2:NA19059_2	0.0292	0.0226	NA19059	JPT	hapmap
NA19060_1:NA19060_1	0.0296	0.0227	NA19060	JPT	hapmap
NA19060_2:NA19060_2	0.0291	0.0225	NA19060	JPT	hapmap
NA19062_1:NA19062_1	0.0295	0.0218	NA19062	JPT	hapmap
NA19062_2:NA19062_2	0.0303	0.0232	NA19062	JPT	hapmap
NA19063_1:NA19063_1	0.0291	0.0243	NA19063	JPT	hapmap
NA19063_2:NA19063_2	0.0296	0.0222	NA19063	JPT	hapmap
NA19064_1:NA19064_1	0.0295	0.0238	NA19064	JPT	hapmap
NA19064_2:NA19064_2	0.0291	0.0220	NA19064	JPT	hapmap
NA19065_1:NA19065_1	0.0290	0.0223	NA19065	JPT	hapmap
NA19065_2:NA19065_2	0.0289	0.0219	NA19065	JPT	hapmap
NA19066_1:NA19066_1	0.0278	0.0222	NA19066	JPT	hapmap
NA19066_2:NA19066_2	0.0299	0.0225	NA19066	JPT	hapmap
NA19067_1:NA19067_1	0.0297	0.0252	NA19067	JPT	hapmap
NA19067_2:NA19067_2	0.0294	0.0229	NA19067	JPT	hapmap
NA19068_1:NA19068_1	0.0300	0.0218	NA19068	JPT	hapmap
NA19068_2:NA19068_2	0.0305	0.0225	NA19068	JPT	hapmap
NA19070_1:NA19070_1	0.0293	0.0238	NA19070	JPT	hapmap
NA19070_2:NA19070_2	0.0298	0.0211	NA19070	JPT	hapmap
NA19072_1:NA19072_1	0.0273	0.0214	NA19072	JPT	hapmap
NA19072_2:NA19072_2	0.0294	0.0227	NA19072	JPT	hapmap
NA19074_1:NA19074_1	0.0296	0.0226	NA19074	JPT	hapmap
NA19074_2:NA19074_2	0.0301	0.0221	NA19074	JPT	hapmap
NA19075_1:NA19075_1	0.0277	0.0213	NA19075	JPT	hapmap
NA19075_2:NA19075_2	0.0292	0.0220	NA19075	JPT	hapmap
NA19076_1:NA19076_1	0.0296	0.0213	NA19076	JPT	hapmap
NA19076_2:NA19076_2	0.0295	0.0208	NA19076	JPT	hapmap
NA19077_1:NA19077_1	0.0311	0.0241	NA19077	JPT	hapmap
NA19077_2:NA19077_2	0.0303	0.0221	NA19077	JPT	hapmap
NA19078_1:NA19078_1	0.0275	0.0211	NA19078	JPT	hapmap
NA19078_2:NA19078_2	0.0301	0.0219	NA19078	JPT	hapmap
NA19079_1:NA19079_1	0.0288	0.0222	NA19079	JPT	hapmap
NA19079_2:NA19079_2	0.0297	0.0230	NA19079	JPT	hapmap
NA19080_1:NA19080_1	0.0291	0.0223	NA19080	JPT	hapmap
NA19080_2:NA19080_2	0.0294	0.0228	NA19080	JPT	hapmap
NA19081_1:NA19081_1	0.0291	0.0228	NA19081	JPT	hapmap
NA19081_2:NA19081_2	0.0305	0.0218	NA19081	JPT	hapmap
NA19083_1:NA19083_1	0.0295	0.0232	NA19083	JPT	hapmap
NA19083_2:NA19083_2	0.0306	0.0221	NA19083	JPT	hapmap
NA19084_1:NA19084_1	0.0282	0.0208	NA19084	JPT	hapmap
NA19084_2:NA19084_2	0.0290	0.0229	NA19084	JPT	hapmap
NA19085_1:NA19085_1	0.0293	0.0211	NA19085	JPT	hapmap
NA19085_2:NA19085_2	0.0292	0.0221	NA19085	JPT	hapmap
NA19086_1:NA19086_1	0.0304	0.0223	NA19086	JPT	hapmap
NA19086_2:NA19086_2	0.0310	0.0226	NA19086	JPT	hapmap
NA19087_1:NA19087_1	0.0298	0.0232	NA19087	JPT	hapmap
NA19087_2:NA19087_2	0.0284	0.0213	NA19087	JPT	hapmap
NA19088_1:NA19088_1	0.0292	0.0224	NA19088	JPT	hapmap
NA19088_2:NA19088_2	0.0300	0.0217	NA19088	JPT	hapmap
NA19092_1:NA19092_1	-0.0284	0.0152	NA19092	YRI	hapmap
NA19092_2:NA19092_2	-0.0294	0.0159	NA19092	YRI	hapmap
NA19093_1:NA19093_1	-0.0297	0.0173	NA19093	YRI	hapmap
NA19093_2:NA19093_2	-0.0282	0.0148	NA19093	YRI	hapmap
NA19095_1:NA19095_1	-0.0297	0.0152	NA19095	YRI	hapmap
NA19095_2:NA19095_2	-0.0288	0.0166	NA19095	YRI	hapmap
NA19096_1:NA19096_1	-0.0278	0.0153	NA19096	YRI	hapmap
NA19096_2:NA19096_2	-0.0284	0.0158	NA19096	YRI	hapmap
NA19098_1:NA19098_1	-0.0287	0.0164	NA19098	YRI	hapmap
NA19098_2:NA19098_2	-0.0276	0.0170	NA19098	YRI	hapmap
NA19099_1:NA19099_1	-0.0298	0.0141	NA19099	YRI	hapmap
NA19099_2:NA19099_2	-0.0299	0.0152	NA19099	YRI	hapmap
NA19101_1:NA19101_1	-0.0279	0.0162	NA19101	YRI	hapmap
NA19101_2:NA19101_2	-0.0282	0.0138	NA19101	YRI	hapmap
NA19102_1:NA19102_1	-0.0283	0.0170	NA19102	YRI	hapmap
NA19102_2:NA19102_2	-0.0290	0.0140	NA19102	YRI	hapmap
NA19107_1:NA19107_1	-0.0286	0.0168	NA19107	YRI	hapmap
NA19107_2:NA19107_2	-0.0288	0.0151	NA19107	YRI	hapmap
NA19108_1:NA19108_1	-0.0283	0.0161	NA19108	YRI	hapmap
NA19108_2:NA19108_2	-0.0276	0.0147	NA19108	YRI	hapmap
NA19113_1:NA19113_1	-0.0282	0.0151	NA19113	YRI	hapmap
NA19113_2:NA19113_2	-0.0317	0.0152	NA19113	YRI	hapmap
NA19114_1:NA19114_1	-0.0301	0.0156	NA19114	YRI	hapmap
NA19114_2:NA19114_2	-0.0287	0.0159	NA19114	YRI	hapmap
NA19116_1:NA19116_1	-0.0283	0.0177	NA19116	YRI	hapmap
NA19116_2:NA19116_2	-0.0292	0.0185	NA19116	YRI	hapmap
NA19117_1:NA19117_1	-0.0285	0.0165	NA19117	YRI	hapmap
NA19117_2:NA19117_2	-0.0292	0.0152	NA19117	YRI	hapmap
NA19118_1:NA19118_1	-0.0280	0.0159	NA19118	YRI	hapmap
NA19118_2:NA19118_2	-0.0289	0.0173	NA19118	YRI	hapmap
NA19119_1:NA19119_1	-0.0294	0.0152	NA19119	YRI	hapmap
NA19119_2:NA19119_2	-0.0289	0.0167	NA19119	YRI	hapmap
NA19121_1:NA19121_1	-0.0280	0.0156	NA19121	YRI	hapmap
NA19121_2:NA19121_2	-0.0283	0.0158	NA19121	YRI	hapmap
NA19122_1:NA19122_1	-0.0293	0.0150	NA19122	YRI	hapmap
NA19122_2:NA19122_2	-0.0296	0.0144	NA19122	YRI	hapmap
NA19127_1:NA19127_1	-0.0277	0.0153	NA19127	YRI	hapmap
NA19127_2:NA19127_2	-0.0284	0.0163	NA19127	YRI	hapmap
NA19128_1:NA19128_1	-0.0284	0.0167	NA19128	YRI	hapmap
NA19128_2:NA19128_2	-0.0297	0.0172	NA19128	YRI	hapmap
NA19130_1:NA19130_1	-0.0289	0.0174	NA19130	YRI	hapmap
NA19130_2:NA19130_2	-0.0300	0.0180	NA19130	YRI	hapmap
NA19131_1:NA19131_1	-0.0308	0.0139	NA19131	YRI	hapmap
NA19131_2:NA19131_2	-0.0290	0.0164	NA19131	YRI	hapmap
NA19137_1:NA19137_1	-0.0285	0.0164	NA19137	YRI	hapmap
NA19137_2:NA19137_2	-0.0280	0.0150	NA19137	YRI	hapmap
NA19138_1:NA19138_1	-0.0286	0.0147	NA19138	YRI	hapmap
NA19138_2:NA19138_2	-0.0304	0.0163	NA19138	YRI	hapmap
NA19140_1:NA19140_1	-0.0299	0.0162	NA19140	YRI	hapmap
NA19140_2:NA19140_2	-0.0297	0.0151	NA19140	YRI	hapmap
NA19141_1:NA19141_1	-0.0297	0.0162	NA19141	YRI	hapmap
NA19141_2:NA19141_2	-0.0302	0.0142	NA19141	YRI	hapmap
NA19143_1:NA19143_1	-0.0296	0.0144	NA19143	YRI	hapmap
NA19143_2:NA19143_2	-0.0292	0.0156	NA19143	YRI	hapmap
NA19144_1:NA19144_1	-0.0293	0.0151	NA19144	YRI	hapmap
NA19144_2:NA19144_2	-0.0266	0.0182	NA19144	YRI	hapmap
NA19146_1:NA19146_1	-0.0278	0.0147	NA19146	YRI	hapmap
NA19146_2:NA19146_2	-0.0296	0.0157	NA19146	YRI	hapmap
NA19147_1:NA19147_1	-0.0290	0.0156	NA19147	YRI	hapmap
NA19147_2:NA19147_2	-0.0291	0.0160	NA19147	YRI	hapmap
NA19149_1:NA19149_1	-0.0284	0.0157	NA19149	YRI	hapmap
NA19149_2:NA19149_2	-0.0289	0.0165	NA19149	YRI	hapmap
NA19150_1:NA19150_1	-0.0281	0.0188	NA19150	YRI	hapmap
NA19150_2:NA19150_2	-0.0281	0.0144	NA19150	YRI	hapmap
NA19152_1:NA19152_1	-0.0300	0.0139	NA19152	YRI	hapmap
NA19152_2:NA19152_2	-0.0290	0.0157	NA19152	YRI	hapmap
NA19153_1:NA19153_1	-0.0280	0.0165	NA19153	YRI	hapmap
NA19153_2:NA19153_2	-0.0283	0.0153	NA19153	YRI	hapmap
NA19159_1:NA19159_1	-0.0297	0.0150	NA19159	YRI	hapmap
NA19159_2:NA19159_2	-0.0282	0.0181	NA19159	YRI	hapmap
NA19160_1:NA19160_1	-0.0289	0.0159	NA19160	YRI	hapmap
NA19160_2:NA19160_2	-0.0280	0.0150	NA19160	YRI	hapmap
NA19171_1:NA19171_1	-0.0275	0.0182	NA19171	YRI	hapmap
NA19171_2:NA19171_2	-0.0284	0.0168	NA19171	YRI	hapmap
NA19172_1:NA19172_1	-0.0281	0.0153	NA19172	YRI	hapmap
NA19172_2:NA19172_2	-0.0283	0.0151	NA19172	YRI	hapmap
NA19175_1:NA19175_1	-0.0275	0.0166	NA19175	YRI	hapmap
NA19175_2:NA19175_2	-0.0287	0.0154	NA19175	YRI	hapmap
NA19176_1:NA19176_1	-0.0283	0.0161	NA19176	YRI	hapmap
NA19176_2:NA19176_2	-0.0302	0.0169	NA19176	YRI	hapmap
NA19178_1:NA19178_1	-0.0294	0.0155	NA19178	YRI	hapmap
NA19178_2:NA19178_2	-0.0285	0.0163	NA19178	YRI	hapmap
NA19179_1:NA19179_1	-0.0290	0.0162	NA19179	YRI	hapmap
NA19179_2:NA19179_2	-0.0290	0.0168	NA19179	YRI	hapmap
NA19181_1:NA19181_1	-0.0288	0.0167	NA19181	YRI	hapmap
NA19181_2:NA19181_2	-0.0290	0.0150	NA19181	YRI	hapmap
NA19182_1:NA19182_1	-0.0286	0.0146	NA19182	YRI	hapmap
NA19182_2:NA19182_2	-0.0288	0.0170	NA19182	YRI	hapmap
NA19184_1:NA19184_1	-0.0294	0.0186	NA19184	YRI	hapmap
NA19184_2:NA19184_2	-0.0300	0.0151	NA19184	YRI	hapmap
NA19185_1:NA19185_1	-0.0285	0.0162	NA19185	YRI	hapmap
NA19185_2:NA19185_2	-0.0284	0.0145	NA19185	YRI	hapmap
NA19189_1:NA19189_1	-0.0305	0.0142	NA19189	YRI	hapmap
NA19189_2:NA19189_2	-0.0288	0.0168	NA19189	YRI	hapmap
NA19190_1:NA19190_1	-0.0275	0.0165	NA19190	YRI	hapmap
NA19190_2:NA19190_2	-0.0286	0.0163	NA19190	YRI	hapmap
NA19192_1:NA19192_1	-0.0288	0.0174	NA19192	YRI	hapmap
NA19192_2:NA19192_2	-0.0308	0.0158	NA19192	YRI	hapmap
NA19193_1:NA19193_1	-0.0286	0.0154	NA19193	YRI	hapmap
NA19193_2:NA19193_2	-0.0296	0.0183	NA19193	YRI	hapmap
NA19197_1:NA19197_1	-0.0276	0.0159	NA19197	YRI	hapmap
NA19197_2:NA19197_2	-0.0287	0.0161	NA19197	YRI	hapmap
NA19198_1:NA19198_1	-0.0296	0.0151	NA19198	YRI	hapmap
NA19198_2:NA19198_2	-0.0292	0.0157	NA19198	YRI	hapmap
NA19200_1:NA19200_1	-0.0287	0.0166	NA19200	YRI	hapmap
NA19200_2:NA19200_2	-0.0284	0.0163	NA19200	YRI	hapmap
NA19201_1:NA19201_1	-0.0282	0.0184	NA19201	YRI	hapmap
NA19201_2:NA19201_2	-0.0304	0.0156	NA19201	YRI	hapmap
NA19203_1:NA19203_1	-0.0282	0.0150	NA19203	YRI	hapmap
NA19203_2:NA19203_2	-0.0301	0.0161	NA19203	YRI	hapmap
NA19204_1:NA19204_1	-0.0286	0.0163	NA19204	YRI	hapmap
NA19204_2:NA19204_2	-0.0295	0.0156	NA19204	YRI	hapmap
NA19206_1:NA19206_1	-0.0287	0.0161	NA19206	YRI	hapmap
NA19206_2:NA19206_2	-0.0290	0.0172	NA19206	YRI	hapmap
NA19207_1:NA19207_1	-0.0286	0.0166	NA19207	YRI	hapmap
NA19207_2:NA19207_2	-0.0302	0.0151	NA19207	YRI	hapmap
NA19209_1:NA19209_1	-0.0303	0.0164	NA19209	YRI	hapmap
NA19209_2:NA19209_2	-0.0289	0.0159	NA19209	YRI	hapmap
NA19210_1:NA19210_1	-0.0294	0.0170	NA19210	YRI	hapmap
NA19210_2:NA19210_2	-0.0291	0.0158	NA19210	YRI	hapmap
NA19213_1:NA19213_1	-0.0293	0.0171	NA19213	YRI	hapmap
NA19213_2:NA19213_2	-0.0293	0.0168	NA19213	YRI	hapmap
NA19214_1:NA19214_1	-0.0293	0.0167	NA19214	YRI	hapmap
NA19214_2:NA19214_2	-0.0302	0.0164	NA19214	YRI	hapmap
NA19222_1:NA19222_1	-0.0286	0.0172	NA19222	YRI	hapmap
NA19222_2:NA19222_2	-0.0303	0.0171	NA19222	YRI	hapmap
NA19223_1:NA19223_1	-0.0280	0.0155	NA19223	YRI	hapmap
NA19223_2:NA19223_2	-0.0275	0.0146	NA19223	YRI	hapmap
NA19225_1:NA19225_1	-0.0293	0.0146	NA19225	YRI	hapmap
NA19225_2:NA19225_2	-0.0293	0.0166	NA19225	YRI	hapmap
NA19226_1:NA19226_1	-0.0287	0.0150	NA19226	YRI	hapmap
NA19226_2:NA19226_2	-0.0279	0.0153	NA19226	YRI	hapmap
NA19235_1:NA19235_1	-0.0283	0.0171	NA19235	YRI	hapmap
NA19235_2:NA19235_2	-0.0284	0.0160	NA19235	YRI	hapmap
NA19236_1:NA19236_1	-0.0282	0.0168	NA19236	YRI	hapmap
NA19236_2:NA19236_2	-0.0280	0.0173	NA19236	YRI	hapmap
NA19238_1:NA19238_1	-0.0319	0.0161	NA19238	YRI	hapmap
NA19238_2:NA19238_2	-0.0286	0.0158	NA19238	YRI	hapmap
NA19239_1:NA19239_1	-0.0271	0.0168	NA19239	YRI	hapmap
NA19239_2:NA19239_2	-0.0290	0.0173	NA19239	YRI	hapmap
NA19247_1:NA19247_1	-0.0292	0.0156	NA19247	YRI	hapmap
NA19247_2:NA19247_2	-0.0288	0.0163	NA19247	YRI	hapmap
NA19248_1:NA19248_1	-0.0304	0.0159	NA19248	YRI	hapmap
NA19248_2:NA19248_2	-0.0294	0.0156	NA19248	YRI	hapmap
NA19256_1:NA19256_1	-0.0292	0.0178	NA19256	YRI	hapmap
NA19256_2:NA19256_2	-0.0290	0.0163	NA19256	YRI	hapmap
NA19257_1:NA19257_1	-0.0289	0.0150	NA19257	YRI	hapmap
NA19257_2:NA19257_2	-0.0283	0.0175	NA19257	YRI	hapmap
NA19307_1:NA19307_1	-0.0260	0.0139	NA19307	LWK	hapmap
NA19307_2:NA19307_2	-0.0281	0.0146	NA19307	LWK	hapmap
NA19308_1:NA19308_1	-0.0278	0.0124	NA19308	LWK	hapmap
NA19308_2:NA19308_2	-0.0273	0.0130	NA19308	LWK	hapmap
NA19309_1:NA19309_1	-0.0279	0.0141	NA19309	LWK	hapmap
NA19309_2:NA19309_2	-0.0274	0.0147	NA19309	LWK	hapmap
NA19310_1:NA19310_1	-0.0276	0.0136	NA19310	LWK	hapmap
NA19310_2:NA19310_2	-0.0287	0.0147	NA19310	LWK	hapmap
NA19311_1:NA19311_1	-0.0261	0.0131	NA19311	LWK	hapmap
NA19311_2:NA19311_2	-0.0265	0.0137	NA19311	LWK	hapmap
NA19313_1:NA19313_1	-0.0268	0.0150	NA19313	LWK	hapmap
NA19313_2:NA19313_2	-0.0271	0.0140	NA19313	LWK	hapmap
NA19314_1:NA19314_1	-0.0292	0.0125	NA19314	LWK	hapmap
NA19314_2:NA19314_2	-0.0266	0.0127	NA19314	LWK	hapmap
NA19315_1:NA19315_1	-0.0272	0.0150	NA19315	LWK	hapmap
NA19315_2:NA19315_2	-0.0261	0.0137	NA19315	LWK	hapmap
NA19316_1:NA19316_1	-0.0283	0.0134	NA19316	LWK	hapmap
NA19316_2:NA19316_2	-0.0269	0.0119	NA19316	LWK	hapmap
NA19317_1:NA19317_1	-0.0284	0.0134	NA19317	LWK	hapmap
NA19317_2:NA19317_2	-0.0286	0.0160	NA19317	LWK	hapmap
NA19318_1:NA19318_1	-0.0277	0.0152	NA19318	LWK	hapmap
NA19318_2:NA19318_2	-0.0272	0.0138	NA19318	LWK	hapmap
NA19319_1:NA19319_1	-0.0285	0.0137	NA19319	LWK	hapmap
NA19319_2:NA19319_2	-0.0291	0.0146	NA19319	LWK	hapmap
NA19321_1:NA19321_1	-0.0281	0.0133	NA19321	LWK	hapmap
NA19321_2:NA19321_2	-0.0284	0.0116	NA19321	LWK	hapmap
NA19324_1:NA19324_1	-0.0266	0.0146	NA19324	LWK	hapmap
NA19324_2:NA19324_2	-0.0287	0.0130	NA19324	LWK	hapmap
NA19327_1:NA19327_1	-0.0271	0.0132	NA19327	LWK	hapmap
NA19327_2:NA19327_2	-0.0266	0.0134	NA19327	LWK	hapmap
NA19328_1:NA19328_1	-0.0279	0.0139	NA19328	LWK	hapmap
NA19328_2:NA19328_2	-0.0285	0.0138	NA19328	LWK	hapmap
NA19332_1:NA19332_1	-0.0291	0.0144	NA19332	LWK	hapmap
NA19332_2:NA19332_2	-0.0272	0.0131	NA19332	LWK	hapmap
NA19334_1:NA19334_1	-0.0274	0.0144	NA19334	LWK	hapmap
NA19334_2:NA19334_2	-0.0278	0.0153	NA19334	LWK	hapmap
NA19346_1:NA19346_1	-0.0263	0.0154	NA19346	LWK	hapmap
NA19346_2:NA19346_2	-0.0272	0.0153	NA19346	LWK	hapmap
NA19347_1:NA19347_1	-0.0276	0.0138	NA19347	LWK	hapmap
NA19347_2:NA19347_2	-0.0267	0.0145	NA19347	LWK	hapmap
NA19350_1:NA19350_1	-0.0270	0.0158	NA19350	LWK	hapmap
NA19350_2:NA19350_2	-0.0268	0.0115	NA19350	LWK	hapmap
NA19352_1:NA19352_1	-0.0275	0.0128	NA19352	LWK	hapmap
NA19352_2:NA19352_2	-0.0284	0.0148	NA19352	LWK	hapmap
NA19359_1:NA19359_1	-0.0272	0.0141	NA19359	LWK	hapmap
NA19359_2:NA19359_2	-0.0268	0.0151	NA19359	LWK	hapmap
NA19360_1:NA19360_1	-0.0278	0.0139	NA19360	LWK	hapmap
NA19360_2:NA19360_2	-0.0286	0.0130	NA19360	LWK	hapmap
NA19371_1:NA19371_1	-0.0258	0.0154	NA19371	LWK	hapmap
NA19371_2:NA19371_2	-0.0275	0.0145	NA19371	LWK	hapmap
NA19372_1:NA19372_1	-0.0263	0.0143	NA19372	LWK	hapmap
NA19372_2:NA19372_2	-0.0276	0.0153	NA19372	LWK	hapmap
NA19373_1:NA19373_1	-0.0292	0.0126	NA19373	LWK	hapmap
NA19373_2:NA19373_2	-0.0263	0.0133	NA19373	LWK	hapmap
NA19374_1:NA19374_1	-0.0271	0.0133	NA19374	LWK	hapmap
NA19374_2:NA19374_2	-0.0271	0.0117	NA19374	LWK	hapmap
NA19375_1:NA19375_1	-0.0274	0.0127	NA19375	LWK	hapmap
NA19375_2:NA19375_2	-0.0262	0.0148	NA19375	LWK	hapmap
NA19376_1:NA19376_1	-0.0270	0.0169	NA19376	LWK	hapmap
NA19376_2:NA19376_2	-0.0283	0.0139	NA19376	LWK	hapmap
NA19377_1:NA19377_1	-0.0261	0.0136	NA19377	LWK	hapmap
NA19377_2:NA19377_2	-0.0285	0.0123	NA19377	LWK	hapmap
NA19379_1:NA19379_1	-0.0274	0.0132	NA19379	LWK	hapmap
NA19379_2:NA19379_2	-0.0288	0.0144	NA19379	LWK	hapmap
NA19380_1:NA19380_1	-0.0268	0.0145	NA19380	LWK	hapmap
NA19380_2:NA19380_2	-0.0276	0.0154	NA19380	LWK	hapmap
NA19381_1:NA19381_1	-0.0254	0.0149	NA19381	LWK	hapmap
NA19381_2:NA19381_2	-0.0272	0.0143	NA19381	LWK	hapmap
NA19382_1:NA19382_1	-0.0268	0.0129	NA19382	LWK	hapmap
NA19382_2:NA19382_2	-0.0265	0.0159	NA19382	LWK	hapmap
NA19383_1:NA19383_1	-0.0279	0.0144	NA19383	LWK	hapmap
NA19383_2:NA19383_2	-0.0280	0.0139	NA19383	LWK	hapmap
NA19384_1:NA19384_1	-0.0285	0.0136	NA19384	LWK	hapmap
NA19384_2:NA19384_2	-0.0283	0.0160	NA19384	LWK	hapmap
NA19385_1:NA19385_1	-0.0288	0.0124	NA19385	LWK	hapmap
NA19385_2:NA19385_2	-0.0263	0.0139	NA19385	LWK	hapmap
NA19390_1:NA19390_1	-0.0287	0.0143	NA19390	LWK	hapmap
NA19390_2:NA19390_2	-0.0272	0.0150	NA19390	LWK	hapmap
NA19391_1:NA19391_1	-0.0283	0.0140	NA19391	LWK	hapmap
NA19391_2:NA19391_2	-0.0270	0.0147	NA19391	LWK	hapmap
NA19393_1:NA19393_1	-0.0275	0.0136	NA19393	LWK	hapmap
NA19393_2:NA19393_2	-0.0266	0.0149	NA19393	LWK	hapmap
NA19394_1:NA19394_1	-0.0266	0.0137	NA19394	LWK	hapmap
NA19394_2:NA19394_2	-0.0272	0.0159	NA19394	LWK	hapmap
NA19396_1:NA19396_1	-0.0277	0.0150	NA19396	LWK	hapmap
NA19396_2:NA19396_2	-0.0283	0.0149	NA19396	LWK	hapmap
NA19397_1:NA19397_1	-0.0262	0.0145	NA19397	LWK	hapmap
NA19397_2:NA19397_2	-0.0281	0.0163	NA19397	LWK	hapmap
NA19398_1:NA19398_1	-0.0269	0.0143	NA19398	LWK	hapmap
NA19398_2:NA19398_2	-0.0274	0.0144	NA19398	LWK	hapmap
NA19399_1:NA19399_1	-0.0291	0.0154	NA19399	LWK	hapmap
NA19399_2:NA19399_2	-0.0275	0.0136	NA19399	LWK	hapmap
NA19403_1:NA19403_1	-0.0275	0.0116	NA19403	LWK	hapmap
NA19403_2:NA19403_2	-0.0263	0.0128	NA19403	LWK	hapmap
NA19404_1:NA19404_1	-0.0271	0.0149	NA19404	LWK	hapmap
NA19404_2:NA19404_2	-0.0268	0.0144	NA19404	LWK	hapmap
NA19428_1:NA19428_1	-0.0261	0.0129	NA19428	LWK	hapmap
NA19428_2:NA19428_2	-0.0283	0.0146	NA19428	LWK	hapmap
NA19429_1:NA19429_1	-0.0281	0.0149	NA19429	LWK	hapmap
NA19429_2:NA19429_2	-0.0283	0.0128	NA19429	LWK	hapmap
NA19430_1:NA19430_1	-0.0266	0.0151	NA19430	LWK	hapmap
NA19430_2:NA19430_2	-0.0276	0.0140	NA19430	LWK	hapmap
NA19431_1:NA19431_1	-0.0279	0.0149	NA19431	LWK	hapmap
NA19431_2:NA19431_2	-0.0263	0.0149	NA19431	LWK	hapmap
NA19434_1:NA19434_1	-0.0271	0.0144	NA19434	LWK	hapmap
NA19434_2:NA19434_2	-0.0281	0.0154	NA19434	LWK	hapmap
NA19435_1:NA19435_1	-0.0260	0.0132	NA19435	LWK	hapmap
NA19435_2:NA19435_2	-0.0271	0.0142	NA19435	LWK	hapmap
NA19436_1:NA19436_1	-0.0266	0.0147	NA19436	LWK	hapmap
NA19436_2:NA19436_2	-0.0279	0.0149	NA19436	LWK	hapmap
NA19437_1:NA19437_1	-0.0258	0.0132	NA19437	LWK	hapmap
NA19437_2:NA19437_2	-0.0262	0.0139	NA19437	LWK	hapmap
NA19438_1:NA19438_1	-0.0279	0.0151	NA19438	LWK	hapmap
NA19438_2:NA19438_2	-0.0273	0.0151	NA19438	LWK	hapmap
NA19439_1:NA19439_1	-0.0264	0.0142	NA19439	LWK	hapmap
NA19439_2:NA19439_2	-0.0272	0.0148	NA19439	LWK	hapmap
NA19440_1:NA19440_1	-0.0285	0.0134	NA19440	LWK	hapmap
NA19440_2:NA19440_2	-0.0269	0.0145	NA19440	LWK	hapmap
NA19443_1:NA19443_1	-0.0271	0.0144	NA19443	LWK	hapmap
NA19443_2:NA19443_2	-0.0276	0.0146	NA19443	LWK	hapmap
NA19444_1:NA19444_1	-0.0271	0.0149	NA19444	LWK	hapmap
NA19444_2:NA19444_2	-0.0266	0.0153	NA19444	LWK	hapmap
NA19445_1:NA19445_1	-0.0282	0.0144	NA19445	LWK	hapmap
NA19445_2:NA19445_2	-0.0275	0.0139	NA19445	LWK	hapmap
NA19446_1:NA19446_1	-0.0265	0.0128	NA19446	LWK	hapmap
NA19446_2:NA19446_2	-0.0295	0.0130	NA19446	LWK	hapmap
NA19448_1:NA19448_1	-0.0264	0.0157	NA19448	LWK	hapmap
NA19448_2:NA19448_2	-0.0278	0.0148	NA19448	LWK	hapmap
NA19449_1:NA19449_1	-0.0269	0.0144	NA19449	LWK	hapmap
NA19449_2:NA19449_2	-0.0265	0.0143	NA19449	LWK	hapmap
NA19451_1:NA19451_1	-0.0273	0.0154	NA19451	LWK	hapmap
NA19451_2:NA19451_2	-0.0297	0.0154	NA19451	LWK	hapmap
NA19452_1:NA19452_1	-0.0284	0.0142	NA19452	LWK	hapmap
NA19452_2:NA19452_2	-0.0278	0.0130	NA19452	LWK	hapmap
NA19455_1:NA19455_1	-0.0257	0.0144	NA19455	LWK	hapmap
NA19455_2:NA19455_2	-0.0276	0.0145	NA19455	LWK	hapmap
NA19456_1:NA19456_1	-0.0275	0.0151	NA19456	LWK	hapmap
NA19456_2:NA19456_2	-0.0277	0.0141	NA19456	LWK	hapmap
NA19457_1:NA19457_1	-0.0264	0.0131	NA19457	LWK	hapmap
NA19457_2:NA19457_2	-0.0274	0.0133	NA19457	LWK	hapmap
NA19462_1:NA19462_1	-0.0285	0.0144	NA19462	LWK	hapmap
NA19462_2:NA19462_2	-0.0279	0.0155	NA19462	LWK	hapmap
NA19463_1:NA19463_1	-0.0285	0.0146	NA19463	LWK	hapmap
NA19463_2:NA19463_2	-0.0256	0.0125	NA19463	LWK	hapmap
NA19466_1:NA19466_1	-0.0270	0.0138	NA19466	LWK	hapmap
NA19466_2:NA19466_2	-0.0271	0.0135	NA19466	LWK	hapmap
NA19467_1:NA19467_1	-0.0269	0.0140	NA19467	LWK	hapmap
NA19467_2:NA19467_2	-0.0267	0.0138	NA19467	LWK	hapmap
NA19468_1:NA19468_1	-0.0265	0.0137	NA19468	LWK	hapmap
NA19468_2:NA19468_2	-0.0268	0.0142	NA19468	LWK	hapmap
NA19469_1:NA19469_1	-0.0276	0.0133	NA19469	LWK	hapmap
NA19469_2:NA19469_2	-0.0284	0.0142	NA19469	LWK	hapmap
NA19470_1:NA19470_1	-0.0275	0.0141	NA19470	LWK	hapmap
NA19470_2:NA19470_2	-0.0287	0.0143	NA19470	LWK	hapmap
NA19471_1:NA19471_1	-0.0266	0.0132	NA19471	LWK	hapmap
NA19471_2:NA19471_2	-0.0274	0.0136	NA19471	LWK	hapmap
NA19472_1:NA19472_1	-0.0270	0.0128	NA19472	LWK	hapmap
NA19472_2:NA19472_2	-0.0274	0.0128	NA19472	LWK	hapmap
NA19473_1:NA19473_1	-0.0258	0.0149	NA19473	LWK	hapmap
NA19473_2:NA19473_2	-0.0277	0.0149	NA19473	LWK	hapmap
NA19474_1:NA19474_1	-0.0260	0.0144	NA19474	LWK	hapmap
NA19474_2:NA19474_2	-0.0266	0.0133	NA19474	LWK	hapmap
NA19625_1:NA19625_1	-0.0135	0.0076	NA19625	ASW	hapmap
NA19625_2:NA19625_2	-0.0127	0.0072	NA19625	ASW	hapmap
NA19648_1:NA19648_1	0.0126	-0.0091	NA19648	MEX	hapmap
NA19648_2:NA19648_2	0.0122	-0.0097	NA19648	MEX	hapmap
NA19649_1:NA19649_1	0.0072	-0.0240	NA19649	MEX	hapmap
NA19649_2:NA19649_2	0.0072	-0.0242	NA19649	MEX	hapmap
NA19651_1:NA19651_1	0.0138	-0.0099	NA19651	MEX	hapmap
NA19651_2:NA19651_2	0.0118	-0.0134	NA19651	MEX	hapmap
NA19652_1:NA19652_1	0.0118	-0.0195	NA19652	MEX	hapmap
NA19652_2:NA19652_2	0.0126	-0.0147	NA19652	MEX	hapmap
NA19654_1:NA19654_1	0.0107	-0.0111	NA19654	MEX	hapmap
NA19654_2:NA19654_2	0.0123	-0.0155	NA19654	MEX	hapmap
NA19657_1:NA19657_1	0.0098	-0.0174	NA19657	MEX	hapmap
NA19657_2:NA19657_2	0.0115	-0.0152	NA19657	MEX	hapmap
NA19658_1:NA19658_1	0.0093	-0.0157	NA19658	MEX	hapmap
NA19658_2:NA19658_2	0.0129	-0.0146	NA19658	MEX	hapmap
NA19660_1:NA19660_1	0.0069	-0.0247	NA19660	MEX	hapmap
NA19660_2:NA19660_2	0.0061	-0.0266	NA19660	MEX	hapmap
NA19661_1:NA19661_1	0.0054	-0.0343	NA19661	MEX	hapmap
NA19661_2:NA19661_2	0.0037	-0.0324	NA19661	MEX	hapmap
NA19663_1:NA19663_1	0.0103	-0.0224	NA19663	MEX	hapmap
NA19663_2:NA19663_2	0.0097	-0.0230	NA19663	MEX	hapmap
NA19664_1:NA19664_1	0.0111	-0.0175	NA19664	MEX	hapmap
NA19664_2:NA19664_2	0.0098	-0.0169	NA19664	MEX	hapmap
NA19669_1:NA19669_1	0.0070	-0.0209	NA19669	MEX	hapmap
NA19669_2:NA19669_2	0.0078	-0.0212	NA19669	MEX	hapmap
NA19670_1:NA19670_1	0.0072	-0.0196	NA19670	MEX	hapmap
NA19670_2:NA19670_2	0.0099	-0.0218	NA19670	MEX	hapmap
NA19675_1:NA19675_1	0.0076	-0.0246	NA19675	MEX	hapmap
NA19675_2:NA19675_2	0.0068	-0.0241	NA19675	MEX	hapmap
NA19676_1:NA19676_1	0.0072	-0.0254	NA19676	MEX	hapmap
NA19676_2:NA19676_2	0.0065	-0.0221	NA19676	MEX	hapmap
NA19678_1:NA19678_1	0.0090	-0.0185	NA19678	MEX	hapmap
NA19678_2:NA19678_2	0.0095	-0.0169	NA19678	MEX	hapmap
NA19679_1:NA19679_1	0.0138	-0.0092	NA19679	MEX	hapmap
NA19679_2:NA19679_2	0.0124	-0.0087	NA19679	MEX	hapmap
NA19681_1:NA19681_1	0.0079	-0.0228	NA19681	MEX	hapmap
NA19681_2:NA19681_2	0.0088	-0.0189	NA19681	MEX	hapmap
NA19682_1:NA19682_1	0.0144	-0.0099	NA19682	MEX	hapmap
NA19682_2:NA19682_2	0.0146	-0.0130	NA19682	MEX	hapmap
NA19684_1:NA19684_1	0.0099	-0.0170	NA19684	MEX	hapmap
NA19684_2:NA19684_2	0.0107	-0.0147	NA19684	MEX	hapmap
NA19685_1:NA19685_1	0.0085	-0.0156	NA19685	MEX	hapmap
NA19685_2:NA19685_2	0.0107	-0.0083	NA19685	MEX	hapmap
NA19700_1:NA19700_1	-0.0122	-0.0081	NA19700	ASW	hapmap
NA19700_2:NA19700_2	-0.0211	0.0067	NA19700	ASW	hapmap
NA19701_1:NA19701_1	-0.0255	0.0079	NA19701	ASW	hapmap
NA19701_2:NA19701_2	-0.0255	0.0092	NA19701	ASW	hapmap
NA19703_1:NA19703_1	-0.0194	0.0066	NA19703	ASW	hapmap
NA19703_2:NA19703_2	-0.0279	0.0126	NA19703	ASW	hapmap
NA19704_1:NA19704_1	-0.0198	0.0033	NA19704	ASW	hapmap
NA19704_2:NA19704_2	-0.0186	0.0031	NA19704	ASW	hapmap
NA19708_1:NA19708_1	-0.0170	0.0013	NA19708	ASW	hapmap
NA19708_2:NA19708_2	-0.0170	-0.0007	NA19708	ASW	hapmap
NA19711_1:NA19711_1	-0.0246	0.0086	NA19711	ASW	hapmap
NA19711_2:NA19711_2	-0.0231	0.0094	NA19711	ASW	hapmap
NA19712_1:NA19712_1	-0.0233	0.0104	NA19712	ASW	hapmap
NA19712_2:NA19712_2	-0.0235	0.0107	NA19712	ASW	hapmap
NA19713_1:NA19713_1	-0.0164	-0.0016	NA19713	ASW	hapmap
NA19713_2:NA19713_2	-0.0219	0.0067	NA19713	ASW	hapmap
NA19716_1:NA19716_1	0.0132	-0.0125	NA19716	MEX	hapmap
NA19716_2:NA19716_2	0.0117	-0.0124	NA19716	MEX	hapmap
NA19717_1:NA19717_1	0.0117	-0.0118	NA19717	MEX	hapmap
NA19717_2:NA19717_2	0.0119	-0.0161	NA19717	MEX	hapmap
NA19719_1:NA19719_1	0.0143	-0.0072	NA19719	MEX	hapmap
NA19719_2:NA19719_2	0.0143	-0.0085	NA19719	MEX	hapmap
NA19720_1:NA19720_1	0.0133	-0.0132	NA19720	MEX	hapmap
NA19720_2:NA19720_2	0.0124	-0.0151	NA19720	MEX	hapmap
NA19722_1:NA19722_1	0.0041	-0.0311	NA19722	MEX	hapmap
NA19722_2:NA19722_2	0.0069	-0.0303	NA19722	MEX	hapmap
NA19723_1:NA19723_1	0.0095	-0.0218	NA19723	MEX	hapmap
NA19723_2:NA19723_2	0.0089	-0.0228	NA19723	MEX	hapmap
NA19725_1:NA19725_1	0.0133	-0.0065	NA19725	MEX	hapmap
NA19725_2:NA19725_2	0.0141	-0.0087	NA19725	MEX	hapmap
NA19726_1:NA19726_1	0.0089	-0.0121	NA19726	MEX	hapmap
NA19726_2:NA19726_2	0.0110	-0.0163	NA19726	MEX	hapmap
NA19746_1:NA19746_1	0.0142	-0.0090	NA19746	MEX	hapmap
NA19746_2:NA19746_2	0.0120	-0.0101	NA19746	MEX	hapmap
NA19747_1:NA19747_1	0.0094	-0.0161	NA19747	MEX	hapmap
NA19747_2:NA19747_2	0.0099	-0.0147	NA19747	MEX	hapmap
NA19749_1:NA19749_1	0.0105	-0.0126	NA19749	MEX	hapmap
NA19749_2:NA19749_2	0.0109	-0.0131	NA19749	MEX	hapmap
NA19750_1:NA19750_1	0.0122	-0.0105	NA19750	MEX	hapmap
NA19750_2:NA19750_2	0.0115	-0.0109	NA19750	MEX	hapmap
NA19755_1:NA19755_1	0.0082	-0.0200	NA19755	MEX	hapmap
NA19755_2:NA19755_2	0.0077	-0.0167	NA19755	MEX	hapmap
NA19756_1:NA19756_1	0.0112	-0.0156	NA19756	MEX	hapmap
NA19756_2:NA19756_2	0.0117	-0.0135	NA19756	MEX	hapmap
NA19759_1:NA19759_1	0.0164	-0.0044	NA19759	MEX	hapmap
NA19759_2:NA19759_2	0.0151	-0.0076	NA19759	MEX	hapmap
NA19761_1:NA19761_1	0.0039	-0.0329	NA19761	MEX	hapmap
NA19761_2:NA19761_2	0.0088	-0.0227	NA19761	MEX	hapmap
NA19762_1:NA19762_1	0.0122	-0.0091	NA19762	MEX	hapmap
NA19762_2:NA19762_2	0.0169	-0.0079	NA19762	MEX	hapmap
NA19770_1:NA19770_1	0.0095	-0.0187	NA19770	MEX	hapmap
NA19770_2:NA19770_2	0.0096	-0.0235	NA19770	MEX	hapmap
NA19771_1:NA19771_1	0.0097	-0.0166	NA19771	MEX	hapmap
NA19771_2:NA19771_2	0.0115	-0.0130	NA19771	MEX	hapmap
NA19773_1:NA19773_1	0.0087	-0.0141	NA19773	MEX	hapmap
NA19773_2:NA19773_2	0.0103	-0.0133	NA19773	MEX	hapmap
NA19774_1:NA19774_1	0.0077	-0.0146	NA19774	MEX	hapmap
NA19774_2:NA19774_2	0.0101	-0.0159	NA19774	MEX	hapmap
NA19776_1:NA19776_1	0.0108	-0.0137	NA19776	MEX	hapmap
NA19776_2:NA19776_2	0.0112	-0.0156	NA19776	MEX	hapmap
NA19777_1:NA19777_1	0.0161	-0.0085	NA19777	MEX	hapmap
NA19777_2:NA19777_2	0.0170	-0.0069	NA19777	MEX	hapmap
NA19779_1:NA19779_1	0.0119	-0.0114	NA19779	MEX	hapmap
NA19779_2:NA19779_2	0.0137	-0.0123	NA19779	MEX	hapmap
NA19780_1:NA19780_1	0.0083	-0.0210	NA19780	MEX	hapmap
NA19780_2:NA19780_2	0.0090	-0.0226	NA19780	MEX	hapmap
NA19782_1:NA19782_1	0.0083	-0.0232	NA19782	MEX	hapmap
NA19782_2:NA19782_2	0.0084	-0.0222	NA19782	MEX	hapmap
NA19783_1:NA19783_1	0.0100	-0.0136	NA19783	MEX	hapmap
NA19783_2:NA19783_2	0.0101	-0.0166	NA19783	MEX	hapmap
NA19788_1:NA19788_1	0.0108	-0.0177	NA19788	MEX	hapmap
NA19788_2:NA19788_2	0.0110	-0.0162	NA19788	MEX	hapmap
NA19789_1:NA19789_1	0.0085	-0.0226	NA19789	MEX	hapmap
NA19789_2:NA19789_2	0.0092	-0.0213	NA19789	MEX	hapmap
NA19794_1:NA19794_1	0.0096	-0.0195	NA19794	MEX	hapmap
NA19794_2:NA19794_2	0.0108	-0.0217	NA19794	MEX	hapmap
NA19795_1:NA19795_1	0.0125	-0.0136	NA19795	MEX	hapmap
NA19795_2:NA19795_2	0.0107	-0.0185	NA19795	MEX	hapmap
NA19818_1:NA19818_1	-0.0225	0.0067	NA19818	ASW	hapmap
NA19818_2:NA19818_2	-0.0184	0.0045	NA19818	ASW	hapmap
NA19819_1:NA19819_1	-0.0254	0.0105	NA19819	ASW	hapmap
NA19819_2:NA19819_2	-0.0197	0.0018	NA19819	ASW	hapmap
NA19834_1:NA19834_1	-0.0225	0.0065	NA19834	ASW	hapmap
NA19834_2:NA19834_2	-0.0261	0.0107	NA19834	ASW	hapmap
NA19835_1:NA19835_1	-0.0253	0.0128	NA19835	ASW	hapmap
NA19835_2:NA19835_2	-0.0233	0.0098	NA19835	ASW	hapmap
NA19900_1:NA19900_1	-0.0223	0.0077	NA19900	ASW	hapmap
NA19900_2:NA19900_2	-0.0228	0.0079	NA19900	ASW	hapmap
NA19901_1:NA19901_1	-0.0221	0.0088	NA19901	ASW	hapmap
NA19901_2:NA19901_2	-0.0223	0.0076	NA19901	ASW	hapmap
NA19904_1:NA19904_1	-0.0224	0.0044	NA19904	ASW	hapmap
NA19904_2:NA19904_2	-0.0225	0.0056	NA19904	ASW	hapmap
NA19908_1:NA19908_1	-0.0215	0.0052	NA19908	ASW	hapmap
NA19908_2:NA19908_2	-0.0187	-0.0001	NA19908	ASW	hapmap
NA19909_1:NA19909_1	-0.0212	0.0083	NA19909	ASW	hapmap
NA19909_2:NA19909_2	-0.0227	0.0085	NA19909	ASW	hapmap
NA19914_1:NA19914_1	-0.0176	0.0013	NA19914	ASW	hapmap
NA19914_2:NA19914_2	-0.0180	-0.0004	NA19914	ASW	hapmap
NA19914.0_1:NA19914.0_1	-0.0259	0.0096	NA19914.0	ASW	hapmap
NA19914.0_2:NA19914.0_2	-0.0215	0.0070	NA19914.0	ASW	hapmap
NA19916_1:NA19916_1	-0.0128	-0.0084	NA19916	ASW	hapmap
NA19916_2:NA19916_2	-0.0192	0.0007	NA19916	ASW	hapmap
NA19917_1:NA19917_1	-0.0244	0.0096	NA19917	ASW	hapmap
NA19917_2:NA19917_2	-0.0227	0.0071	NA19917	ASW	hapmap
NA19920_1:NA19920_1	-0.0235	0.0091	NA19920	ASW	hapmap
NA19920_2:NA19920_2	-0.0245	0.0110	NA19920	ASW	hapmap
NA19921_1:NA19921_1	-0.0140	-0.0001	NA19921	ASW	hapmap
NA19921_2:NA19921_2	-0.0111	-0.0036	NA19921	ASW	hapmap
NA19982_1:NA19982_1	-0.0269	0.0109	NA19982	ASW	hapmap
NA19982_2:NA19982_2	-0.0185	0.0034	NA19982	ASW	hapmap
NA19985_1:NA19985_1	-0.0146	0.0003	NA19985	ASW	hapmap
NA19985_2:NA19985_2	-0.0206	0.0021	NA19985	ASW	hapmap
NA19985.0_1:NA19985.0_1	-0.0194	0.0007	NA19985.0	ASW	hapmap
NA19985.0_2:NA19985.0_2	-0.0176	0.0000	NA19985.0	ASW	hapmap
NA20126_1:NA20126_1	-0.0232	0.0081	NA20126	ASW	hapmap
NA20126_2:NA20126_2	-0.0249	0.0100	NA20126	ASW	hapmap
NA20127_1:NA20127_1	-0.0262	0.0124	NA20127	ASW	hapmap
NA20127_2:NA20127_2	-0.0235	0.0079	NA20127	ASW	hapmap
NA20276_1:NA20276_1	-0.0206	0.0081	NA20276	ASW	hapmap
NA20276_2:NA20276_2	-0.0221	0.0049	NA20276	ASW	hapmap
NA20276.0_1:NA20276.0_1	-0.0244	0.0098	NA20276.0	ASW	hapmap
NA20276.0_2:NA20276.0_2	-0.0254	0.0132	NA20276.0	ASW	hapmap
NA20279_1:NA20279_1	-0.0145	-0.0044	NA20279	ASW	hapmap
NA20279_2:NA20279_2	-0.0143	-0.0044	NA20279	ASW	hapmap
NA20281_1:NA20281_1	-0.0211	0.0062	NA20281	ASW	hapmap
NA20281_2:NA20281_2	-0.0235	0.0087	NA20281	ASW	hapmap
NA20282_1:NA20282_1	-0.0176	0.0023	NA20282	ASW	hapmap
NA20282_2:NA20282_2	-0.0205	0.0046	NA20282	ASW	hapmap
NA20287_1:NA20287_1	-0.0232	0.0075	NA20287	ASW	hapmap
NA20287_2:NA20287_2	-0.0244	0.0075	NA20287	ASW	hapmap
NA20287.0_1:NA20287.0_1	-0.0244	0.0085	NA20287.0	ASW	hapmap
NA20287.0_2:NA20287.0_2	-0.0257	0.0106	NA20287.0	ASW	hapmap
NA20289_1:NA20289_1	-0.0234	0.0057	NA20289	ASW	hapmap
NA20289_2:NA20289_2	-0.0197	0.0005	NA20289	ASW	hapmap
NA20289.0_1:NA20289.0_1	-0.0242	0.0086	NA20289.0	ASW	hapmap
NA20289.0_2:NA20289.0_2	-0.0231	0.0098	NA20289.0	ASW	hapmap
NA20291_1:NA20291_1	-0.0292	0.0154	NA20291	ASW	hapmap
NA20291_2:NA20291_2	-0.0284	0.0147	NA20291	ASW	hapmap
NA20291.0_1:NA20291.0_1	-0.0237	0.0082	NA20291.0	ASW	hapmap
NA20291.0_2:NA20291.0_2	-0.0214	0.0073	NA20291.0	ASW	hapmap
NA20294_1:NA20294_1	-0.0220	0.0092	NA20294	ASW	hapmap
NA20294_2:NA20294_2	-0.0222	0.0092	NA20294	ASW	hapmap
NA20297_1:NA20297_1	-0.0220	0.0067	NA20297	ASW	hapmap
NA20297_2:NA20297_2	-0.0234	0.0095	NA20297	ASW	hapmap
NA20300_1:NA20300_1	-0.0127	0.0075	NA20300	ASW	hapmap
NA20300_2:NA20300_2	-0.0115	0.0076	NA20300	ASW	hapmap
NA20301_1:NA20301_1	-0.0190	0.0043	NA20301	ASW	hapmap
NA20301_2:NA20301_2	-0.0199	0.0058	NA20301	ASW	hapmap
NA20317_1:NA20317_1	-0.0179	-0.0009	NA20317	ASW	hapmap
NA20317_2:NA20317_2	-0.0211	0.0021	NA20317	ASW	hapmap
NA20322_1:NA20322_1	-0.0216	0.0025	NA20322	ASW	hapmap
NA20322_2:NA20322_2	-0.0192	0.0026	NA20322	ASW	hapmap
NA20332_1:NA20332_1	-0.0221	0.0071	NA20332	ASW	hapmap
NA20332_2:NA20332_2	-0.0213	0.0038	NA20332	ASW	hapmap
NA20334_1:NA20334_1	-0.0178	-0.0028	NA20334	ASW	hapmap
NA20334_2:NA20334_2	-0.0156	-0.0034	NA20334	ASW	hapmap
NA20336_1:NA20336_1	-0.0155	-0.0029	NA20336	ASW	hapmap
NA20336_2:NA20336_2	-0.0141	-0.0071	NA20336	ASW	hapmap
NA20336.0_1:NA20336.0_1	-0.0266	0.0098	NA20336.0	ASW	hapmap
NA20336.0_2:NA20336.0_2	-0.0232	0.0098	NA20336.0	ASW	hapmap
NA20340_1:NA20340_1	-0.0223	0.0083	NA20340	ASW	hapmap
NA20340_2:NA20340_2	-0.0242	0.0099	NA20340	ASW	hapmap
NA20341_1:NA20341_1	-0.0220	0.0038	NA20341	ASW	hapmap
NA20341_2:NA20341_2	-0.0225	0.0053	NA20341	ASW	hapmap
NA20342_1:NA20342_1	-0.0161	-0.0008	NA20342	ASW	hapmap
NA20342_2:NA20342_2	-0.0137	-0.0064	NA20342	ASW	hapmap
NA20344_1:NA20344_1	-0.0202	0.0027	NA20344	ASW	hapmap
NA20344_2:NA20344_2	-0.0203	0.0035	NA20344	ASW	hapmap
NA20344.0_1:NA20344.0_1	-0.0230	0.0085	NA20344.0	ASW	hapmap
NA20344.0_2:NA20344.0_2	-0.0249	0.0090	NA20344.0	ASW	hapmap
NA20346_1:NA20346_1	-0.0212	0.0095	NA20346	ASW	hapmap
NA20346_2:NA20346_2	-0.0217	0.0081	NA20346	ASW	hapmap
NA20346.0_1:NA20346.0_1	-0.0219	0.0082	NA20346.0	ASW	hapmap
NA20346.0_2:NA20346.0_2	-0.0228	0.0069	NA20346.0	ASW	hapmap
NA20348_1:NA20348_1	-0.0226	0.0088	NA20348	ASW	hapmap
NA20348_2:NA20348_2	-0.0222	0.0066	NA20348	ASW	hapmap
NA20349_1:NA20349_1	-0.0184	0.0031	NA20349	ASW	hapmap
NA20349_2:NA20349_2	-0.0197	-0.0013	NA20349	ASW	hapmap
NA20356_1:NA20356_1	-0.0198	0.0029	NA20356	ASW	hapmap
NA20356_2:NA20356_2	-0.0185	0.0016	NA20356	ASW	hapmap
NA20357_1:NA20357_1	-0.0166	-0.0025	NA20357	ASW	hapmap
NA20357_2:NA20357_2	-0.0203	0.0036	NA20357	ASW	hapmap
NA20359_1:NA20359_1	-0.0217	0.0030	NA20359	ASW	hapmap
NA20359_2:NA20359_2	-0.0214	0.0047	NA20359	ASW	hapmap
NA20363_1:NA20363_1	-0.0193	0.0020	NA20363	ASW	hapmap
NA20363_2:NA20363_2	-0.0188	0.0018	NA20363	ASW	hapmap
NA20502_1:NA20502_1	0.0058	-0.0363	NA20502	TSI	hapmap
NA20502_2:NA20502_2	0.0039	-0.0361	NA20502	TSI	hapmap
NA20504_1:NA20504_1	0.0043	-0.0358	NA20504	TSI	hapmap
NA20504_2:NA20504_2	0.0036	-0.0333	NA20504	TSI	hapmap
NA20505_1:NA20505_1	0.0060	-0.0354	NA20505	TSI	hapmap
NA20505_2:NA20505_2	0.0030	-0.0379	NA20505	TSI	hapmap
NA20506_1:NA20506_1	0.0037	-0.0362	NA20506	TSI	hapmap
NA20506_2:NA20506_2	0.0058	-0.0359	NA20506	TSI	hapmap
NA20508_1:NA20508_1	0.0042	-0.0353	NA20508	TSI	hapmap
NA20508_2:NA20508_2	0.0039	-0.0358	NA20508	TSI	hapmap
NA20509_1:NA20509_1	0.0047	-0.0356	NA20509	TSI	hapmap
NA20509_2:NA20509_2	0.0051	-0.0353	NA20509	TSI	hapmap
NA20510_1:NA20510_1	0.0041	-0.0348	NA20510	TSI	hapmap
NA20510_2:NA20510_2	0.0034	-0.0358	NA20510	TSI	hapmap
NA20512_1:NA20512_1	0.0039	-0.0364	NA20512	TSI	hapmap
NA20512_2:NA20512_2	0.0052	-0.0340	NA20512	TSI	hapmap
NA20515_1:NA20515_1	0.0063	-0.0349	NA20515	TSI	hapmap
NA20515_2:NA20515_2	0.0058	-0.0366	NA20515	TSI	hapmap
NA20516_1:NA20516_1	0.0054	-0.0348	NA20516	TSI	hapmap
NA20516_2:NA20516_2	0.0049	-0.0374	NA20516	TSI	hapmap
NA20517_1:NA20517_1	0.0072	-0.0369	NA20517	TSI	hapmap
NA20517_2:NA20517_2	0.0047	-0.0366	NA20517	TSI	hapmap
NA20518_1:NA20518_1	0.0060	-0.0348	NA20518	TSI	hapmap
NA20518_2:NA20518_2	0.0035	-0.0388	NA20518	TSI	hapmap
NA20519_1:NA20519_1	0.0044	-0.0358	NA20519	TSI	hapmap
NA20519_2:NA20519_2	0.0034	-0.0354	NA20519	TSI	hapmap
NA20520_1:NA20520_1	0.0045	-0.0339	NA20520	TSI	hapmap
NA20520_2:NA20520_2	0.0043	-0.0355	NA20520	TSI	hapmap
NA20521_1:NA20521_1	0.0045	-0.0346	NA20521	TSI	hapmap
NA20521_2:NA20521_2	0.0038	-0.0361	NA20521	TSI	hapmap
NA20522_1:NA20522_1	0.0048	-0.0354	NA20522	TSI	hapmap
NA20522_2:NA20522_2	0.0048	-0.0345	NA20522	TSI	hapmap
NA20524_1:NA20524_1	0.0052	-0.0358	NA20524	TSI	hapmap
NA20524_2:NA20524_2	0.0053	-0.0344	NA20524	TSI	hapmap
NA20525_1:NA20525_1	0.0053	-0.0357	NA20525	TSI	hapmap
NA20525_2:NA20525_2	0.0034	-0.0367	NA20525	TSI	hapmap
NA20527_1:NA20527_1	0.0041	-0.0344	NA20527	TSI	hapmap
NA20527_2:NA20527_2	0.0064	-0.0349	NA20527	TSI	hapmap
NA20528_1:NA20528_1	0.0058	-0.0347	NA20528	TSI	hapmap
NA20528_2:NA20528_2	0.0067	-0.0354	NA20528	TSI	hapmap
NA20529_1:NA20529_1	0.0049	-0.0354	NA20529	TSI	hapmap
NA20529_2:NA20529_2	0.0044	-0.0363	NA20529	TSI	hapmap
NA20530_1:NA20530_1	0.0039	-0.0352	NA20530	TSI	hapmap
NA20530_2:NA20530_2	0.0036	-0.0365	NA20530	TSI	hapmap
NA20531_1:NA20531_1	0.0055	-0.0345	NA20531	TSI	hapmap
NA20531_2:NA20531_2	0.0051	-0.0361	NA20531	TSI	hapmap
NA20534_1:NA20534_1	0.0038	-0.0358	NA20534	TSI	hapmap
NA20534_2:NA20534_2	0.0062	-0.0350	NA20534	TSI	hapmap
NA20535_1:NA20535_1	0.0048	-0.0363	NA20535	TSI	hapmap
NA20535_2:NA20535_2	0.0030	-0.0356	NA20535	TSI	hapmap
NA20538_1:NA20538_1	0.0029	-0.0362	NA20538	TSI	hapmap
NA20538_2:NA20538_2	0.0053	-0.0361	NA20538	TSI	hapmap
NA20539_1:NA20539_1	0.0033	-0.0385	NA20539	TSI	hapmap
NA20539_2:NA20539_2	0.0045	-0.0361	NA20539	TSI	hapmap
NA20540_1:NA20540_1	0.0054	-0.0365	NA20540	TSI	hapmap
NA20540_2:NA20540_2	0.0054	-0.0364	NA20540	TSI	hapmap
NA20541_1:NA20541_1	0.0056	-0.0354	NA20541	TSI	hapmap
NA20541_2:NA20541_2	0.0042	-0.0363	NA20541	TSI	hapmap
NA20542_1:NA20542_1	0.0060	-0.0357	NA20542	TSI	hapmap
NA20542_2:NA20542_2	0.0062	-0.0351	NA20542	TSI	hapmap
NA20543_1:NA20543_1	0.0041	-0.0349	NA20543	TSI	hapmap
NA20543_2:NA20543_2	0.0037	-0.0371	NA20543	TSI	hapmap
NA20544_1:NA20544_1	0.0056	-0.0356	NA20544	TSI	hapmap
NA20544_2:NA20544_2	0.0057	-0.0348	NA20544	TSI	hapmap
NA20581_1:NA20581_1	0.0047	-0.0352	NA20581	TSI	hapmap
NA20581_2:NA20581_2	0.0048	-0.0354	NA20581	TSI	hapmap
NA20582_1:NA20582_1	0.0050	-0.0351	NA20582	TSI	hapmap
NA20582_2:NA20582_2	0.0050	-0.0352	NA20582	TSI	hapmap
NA20586_1:NA20586_1	0.0047	-0.0365	NA20586	TSI	hapmap
NA20586_2:NA20586_2	0.0046	-0.0348	NA20586	TSI	hapmap
NA20588_1:NA20588_1	0.0035	-0.0365	NA20588	TSI	hapmap
NA20588_2:NA20588_2	0.0058	-0.0356	NA20588	TSI	hapmap
NA20589_1:NA20589_1	0.0042	-0.0361	NA20589	TSI	hapmap
NA20589_2:NA20589_2	0.0040	-0.0366	NA20589	TSI	hapmap
NA20752_1:NA20752_1	0.0044	-0.0347	NA20752	TSI	hapmap
NA20752_2:NA20752_2	0.0046	-0.0370	NA20752	TSI	hapmap
NA20753_1:NA20753_1	0.0040	-0.0346	NA20753	TSI	hapmap
NA20753_2:NA20753_2	0.0045	-0.0345	NA20753	TSI	hapmap
NA20754_1:NA20754_1	0.0041	-0.0350	NA20754	TSI	hapmap
NA20754_2:NA20754_2	0.0051	-0.0361	NA20754	TSI	hapmap
NA20755_1:NA20755_1	0.0032	-0.0365	NA20755	TSI	hapmap
NA20755_2:NA20755_2	0.0056	-0.0350	NA20755	TSI	hapmap
NA20756_1:NA20756_1	0.0065	-0.0336	NA20756	TSI	hapmap
NA20756_2:NA20756_2	0.0050	-0.0374	NA20756	TSI	hapmap
NA20757_1:NA20757_1	0.0034	-0.0350	NA20757	TSI	hapmap
NA20757_2:NA20757_2	0.0043	-0.0348	NA20757	TSI	hapmap
NA20758_1:NA20758_1	0.0035	-0.0349	NA20758	TSI	hapmap
NA20758_2:NA20758_2	0.0047	-0.0352	NA20758	TSI	hapmap
NA20759_1:NA20759_1	0.0056	-0.0380	NA20759	TSI	hapmap
NA20759_2:NA20759_2	0.0047	-0.0361	NA20759	TSI	hapmap
NA20760_1:NA20760_1	0.0040	-0.0335	NA20760	TSI	hapmap
NA20760_2:NA20760_2	0.0045	-0.0360	NA20760	TSI	hapmap
NA20761_1:NA20761_1	0.0043	-0.0353	NA20761	TSI	hapmap
NA20761_2:NA20761_2	0.0038	-0.0346	NA20761	TSI	hapmap
NA20765_1:NA20765_1	0.0051	-0.0354	NA20765	TSI	hapmap
NA20765_2:NA20765_2	0.0036	-0.0364	NA20765	TSI	hapmap
NA20766_1:NA20766_1	0.0040	-0.0373	NA20766	TSI	hapmap
NA20766_2:NA20766_2	0.0062	-0.0352	NA20766	TSI	hapmap
NA20768_1:NA20768_1	0.0045	-0.0350	NA20768	TSI	hapmap
NA20768_2:NA20768_2	0.0057	-0.0364	NA20768	TSI	hapmap
NA20769_1:NA20769_1	0.0056	-0.0355	NA20769	TSI	hapmap
NA20769_2:NA20769_2	0.0026	-0.0357	NA20769	TSI	hapmap
NA20770_1:NA20770_1	0.0046	-0.0363	NA20770	TSI	hapmap
NA20770_2:NA20770_2	0.0059	-0.0350	NA20770	TSI	hapmap
NA20771_1:NA20771_1	0.0038	-0.0356	NA20771	TSI	hapmap
NA20771_2:NA20771_2	0.0042	-0.0352	NA20771	TSI	hapmap
NA20772_1:NA20772_1	0.0049	-0.0358	NA20772	TSI	hapmap
NA20772_2:NA20772_2	0.0037	-0.0363	NA20772	TSI	hapmap
NA20773_1:NA20773_1	0.0068	-0.0366	NA20773	TSI	hapmap
NA20773_2:NA20773_2	0.0045	-0.0383	NA20773	TSI	hapmap
NA20774_1:NA20774_1	0.0041	-0.0347	NA20774	TSI	hapmap
NA20774_2:NA20774_2	0.0045	-0.0355	NA20774	TSI	hapmap
NA20775_1:NA20775_1	0.0050	-0.0372	NA20775	TSI	hapmap
NA20775_2:NA20775_2	0.0042	-0.0372	NA20775	TSI	hapmap
NA20778_1:NA20778_1	0.0045	-0.0363	NA20778	TSI	hapmap
NA20778_2:NA20778_2	0.0050	-0.0355	NA20778	TSI	hapmap
NA20783_1:NA20783_1	0.0044	-0.0375	NA20783	TSI	hapmap
NA20783_2:NA20783_2	0.0060	-0.0364	NA20783	TSI	hapmap
NA20785_1:NA20785_1	0.0049	-0.0338	NA20785	TSI	hapmap
NA20785_2:NA20785_2	0.0066	-0.0346	NA20785	TSI	hapmap
NA20786_1:NA20786_1	0.0039	-0.0349	NA20786	TSI	hapmap
NA20786_2:NA20786_2	0.0054	-0.0353	NA20786	TSI	hapmap
NA20787_1:NA20787_1	0.0040	-0.0340	NA20787	TSI	hapmap
NA20787_2:NA20787_2	0.0038	-0.0353	NA20787	TSI	hapmap
NA20790_1:NA20790_1	0.0048	-0.0367	NA20790	TSI	hapmap
NA20790_2:NA20790_2	0.0041	-0.0354	NA20790	TSI	hapmap
NA20792_1:NA20792_1	0.0045	-0.0348	NA20792	TSI	hapmap
NA20792_2:NA20792_2	0.0060	-0.0357	NA20792	TSI	hapmap
NA20795_1:NA20795_1	0.0049	-0.0355	NA20795	TSI	hapmap
NA20795_2:NA20795_2	0.0036	-0.0366	NA20795	TSI	hapmap
NA20796_1:NA20796_1	0.0057	-0.0363	NA20796	TSI	hapmap
NA20796_2:NA20796_2	0.0045	-0.0356	NA20796	TSI	hapmap
NA20797_1:NA20797_1	0.0053	-0.0345	NA20797	TSI	hapmap
NA20797_2:NA20797_2	0.0053	-0.0352	NA20797	TSI	hapmap
NA20799_1:NA20799_1	0.0043	-0.0368	NA20799	TSI	hapmap
NA20799_2:NA20799_2	0.0049	-0.0351	NA20799	TSI	hapmap
NA20800_1:NA20800_1	0.0033	-0.0368	NA20800	TSI	hapmap
NA20800_2:NA20800_2	0.0073	-0.0371	NA20800	TSI	hapmap
NA20801_1:NA20801_1	0.0040	-0.0378	NA20801	TSI	hapmap
NA20801_2:NA20801_2	0.0054	-0.0362	NA20801	TSI	hapmap
NA20802_1:NA20802_1	0.0038	-0.0348	NA20802	TSI	hapmap
NA20802_2:NA20802_2	0.0050	-0.0342	NA20802	TSI	hapmap
NA20803_1:NA20803_1	0.0043	-0.0378	NA20803	TSI	hapmap
NA20803_2:NA20803_2	0.0038	-0.0358	NA20803	TSI	hapmap
NA20804_1:NA20804_1	0.0041	-0.0364	NA20804	TSI	hapmap
NA20804_2:NA20804_2	0.0042	-0.0358	NA20804	TSI	hapmap
NA20805_1:NA20805_1	0.0037	-0.0353	NA20805	TSI	hapmap
NA20805_2:NA20805_2	0.0042	-0.0374	NA20805	TSI	hapmap
NA20806_1:NA20806_1	0.0042	-0.0375	NA20806	TSI	hapmap
NA20806_2:NA20806_2	0.0044	-0.0347	NA20806	TSI	hapmap
NA20807_1:NA20807_1	0.0049	-0.0356	NA20807	TSI	hapmap
NA20807_2:NA20807_2	0.0051	-0.0355	NA20807	TSI	hapmap
NA20808_1:NA20808_1	0.0033	-0.0354	NA20808	TSI	hapmap
NA20808_2:NA20808_2	0.0060	-0.0365	NA20808	TSI	hapmap
NA20809_1:NA20809_1	0.0043	-0.0343	NA20809	TSI	hapmap
NA20809_2:NA20809_2	0.0045	-0.0354	NA20809	TSI	hapmap
NA20810_1:NA20810_1	0.0038	-0.0367	NA20810	TSI	hapmap
NA20810_2:NA20810_2	0.0034	-0.0357	NA20810	TSI	hapmap
NA20811_1:NA20811_1	0.0037	-0.0356	NA20811	TSI	hapmap
NA20811_2:NA20811_2	0.0032	-0.0360	NA20811	TSI	hapmap
NA20812_1:NA20812_1	0.0044	-0.0349	NA20812	TSI	hapmap
NA20812_2:NA20812_2	0.0058	-0.0353	NA20812	TSI	hapmap
NA20813_1:NA20813_1	0.0057	-0.0362	NA20813	TSI	hapmap
NA20813_2:NA20813_2	0.0039	-0.0376	NA20813	TSI	hapmap
NA20815_1:NA20815_1	0.0046	-0.0369	NA20815	TSI	hapmap
NA20815_2:NA20815_2	0.0052	-0.0351	NA20815	TSI	hapmap
NA20816_1:NA20816_1	0.0042	-0.0353	NA20816	TSI	hapmap
NA20816_2:NA20816_2	0.0050	-0.0342	NA20816	TSI	hapmap
NA20818_1:NA20818_1	0.0043	-0.0370	NA20818	TSI	hapmap
NA20818_2:NA20818_2	0.0035	-0.0354	NA20818	TSI	hapmap
NA20819_1:NA20819_1	0.0064	-0.0356	NA20819	TSI	hapmap
NA20819_2:NA20819_2	0.0082	-0.0354	NA20819	TSI	hapmap
NA20826_1:NA20826_1	0.0048	-0.0373	NA20826	TSI	hapmap
NA20826_2:NA20826_2	0.0062	-0.0346	NA20826	TSI	hapmap
NA20828_1:NA20828_1	0.0044	-0.0376	NA20828	TSI	hapmap
NA20828_2:NA20828_2	0.0055	-0.0336	NA20828	TSI	hapmap
NA20845_1:NA20845_1	0.0086	-0.0181	NA20845	GIH	hapmap
NA20845_2:NA20845_2	0.0072	-0.0162	NA20845	GIH	hapmap
NA20846_1:NA20846_1	0.0103	-0.0199	NA20846	GIH	hapmap
NA20846_2:NA20846_2	0.0096	-0.0176	NA20846	GIH	hapmap
NA20847_1:NA20847_1	0.0111	-0.0176	NA20847	GIH	hapmap
NA20847_2:NA20847_2	0.0087	-0.0171	NA20847	GIH	hapmap
NA20849_1:NA20849_1	0.0109	-0.0170	NA20849	GIH	hapmap
NA20849_2:NA20849_2	0.0102	-0.0166	NA20849	GIH	hapmap
NA20850_1:NA20850_1	0.0097	-0.0208	NA20850	GIH	hapmap
NA20850_2:NA20850_2	0.0100	-0.0202	NA20850	GIH	hapmap
NA20851_1:NA20851_1	0.0106	-0.0183	NA20851	GIH	hapmap
NA20851_2:NA20851_2	0.0114	-0.0171	NA20851	GIH	hapmap
NA20852_1:NA20852_1	0.0106	-0.0189	NA20852	GIH	hapmap
NA20852_2:NA20852_2	0.0089	-0.0193	NA20852	GIH	hapmap
NA20853_1:NA20853_1	0.0091	-0.0179	NA20853	GIH	hapmap
NA20853_2:NA20853_2	0.0097	-0.0159	NA20853	GIH	hapmap
NA20854_1:NA20854_1	0.0117	-0.0174	NA20854	GIH	hapmap
NA20854_2:NA20854_2	0.0083	-0.0193	NA20854	GIH	hapmap
NA20856_1:NA20856_1	0.0092	-0.0184	NA20856	GIH	hapmap
NA20856_2:NA20856_2	0.0104	-0.0175	NA20856	GIH	hapmap
NA20858_1:NA20858_1	0.0082	-0.0223	NA20858	GIH	hapmap
NA20858_2:NA20858_2	0.0095	-0.0228	NA20858	GIH	hapmap
NA20859_1:NA20859_1	0.0106	-0.0176	NA20859	GIH	hapmap
NA20859_2:NA20859_2	0.0111	-0.0178	NA20859	GIH	hapmap
NA20861_1:NA20861_1	0.0110	-0.0160	NA20861	GIH	hapmap
NA20861_2:NA20861_2	0.0096	-0.0174	NA20861	GIH	hapmap
NA20862_1:NA20862_1	0.0093	-0.0228	NA20862	GIH	hapmap
NA20862_2:NA20862_2	0.0086	-0.0205	NA20862	GIH	hapmap
NA20866_1:NA20866_1	0.0100	-0.0193	NA20866	GIH	hapmap
NA20866_2:NA20866_2	0.0105	-0.0175	NA20866	GIH	hapmap
NA20869_1:NA20869_1	0.0096	-0.0170	NA20869	GIH	hapmap
NA20869_2:NA20869_2	0.0105	-0.0189	NA20869	GIH	hapmap
NA20870_1:NA20870_1	0.0073	-0.0221	NA20870	GIH	hapmap
NA20870_2:NA20870_2	0.0082	-0.0245	NA20870	GIH	hapmap
NA20871_1:NA20871_1	0.0106	-0.0135	NA20871	GIH	hapmap
NA20871_2:NA20871_2	0.0104	-0.0177	NA20871	GIH	hapmap
NA20872_1:NA20872_1	0.0093	-0.0215	NA20872	GIH	hapmap
NA20872_2:NA20872_2	0.0076	-0.0215	NA20872	GIH	hapmap
NA20873_1:NA20873_1	0.0095	-0.0205	NA20873	GIH	hapmap
NA20873_2:NA20873_2	0.0089	-0.0186	NA20873	GIH	hapmap
NA20874_1:NA20874_1	0.0099	-0.0193	NA20874	GIH	hapmap
NA20874_2:NA20874_2	0.0096	-0.0173	NA20874	GIH	hapmap
NA20875_1:NA20875_1	0.0106	-0.0181	NA20875	GIH	hapmap
NA20875_2:NA20875_2	0.0099	-0.0172	NA20875	GIH	hapmap
NA20876_1:NA20876_1	0.0096	-0.0177	NA20876	GIH	hapmap
NA20876_2:NA20876_2	0.0103	-0.0172	NA20876	GIH	hapmap
NA20877_1:NA20877_1	0.0094	-0.0172	NA20877	GIH	hapmap
NA20877_2:NA20877_2	0.0081	-0.0173	NA20877	GIH	hapmap
NA20879_1:NA20879_1	0.0098	-0.0188	NA20879	GIH	hapmap
NA20879_2:NA20879_2	0.0096	-0.0169	NA20879	GIH	hapmap
NA20881_1:NA20881_1	0.0099	-0.0209	NA20881	GIH	hapmap
NA20881_2:NA20881_2	0.0075	-0.0204	NA20881	GIH	hapmap
NA20882_1:NA20882_1	0.0099	-0.0212	NA20882	GIH	hapmap
NA20882_2:NA20882_2	0.0096	-0.0201	NA20882	GIH	hapmap
NA20883_1:NA20883_1	0.0102	-0.0199	NA20883	GIH	hapmap
NA20883_2:NA20883_2	0.0082	-0.0176	NA20883	GIH	hapmap
NA20884_1:NA20884_1	0.0100	-0.0155	NA20884	GIH	hapmap
NA20884_2:NA20884_2	0.0117	-0.0151	NA20884	GIH	hapmap
NA20885_1:NA20885_1	0.0084	-0.0206	NA20885	GIH	hapmap
NA20885_2:NA20885_2	0.0109	-0.0187	NA20885	GIH	hapmap
NA20887_1:NA20887_1	0.0103	-0.0178	NA20887	GIH	hapmap
NA20887_2:NA20887_2	0.0097	-0.0179	NA20887	GIH	hapmap
NA20888_1:NA20888_1	0.0124	-0.0182	NA20888	GIH	hapmap
NA20888_2:NA20888_2	0.0097	-0.0163	NA20888	GIH	hapmap
NA20889_1:NA20889_1	0.0096	-0.0168	NA20889	GIH	hapmap
NA20889_2:NA20889_2	0.0102	-0.0189	NA20889	GIH	hapmap
NA20890_1:NA20890_1	0.0080	-0.0195	NA20890	GIH	hapmap
NA20890_2:NA20890_2	0.0087	-0.0188	NA20890	GIH	hapmap
NA20891_1:NA20891_1	0.0104	-0.0195	NA20891	GIH	hapmap
NA20891_2:NA20891_2	0.0079	-0.0204	NA20891	GIH	hapmap
NA20892_1:NA20892_1	0.0112	-0.0178	NA20892	GIH	hapmap
NA20892_2:NA20892_2	0.0111	-0.0171	NA20892	GIH	hapmap
NA20894_1:NA20894_1	0.0112	-0.0184	NA20894	GIH	hapmap
NA20894_2:NA20894_2	0.0092	-0.0210	NA20894	GIH	hapmap
NA20895_1:NA20895_1	0.0098	-0.0192	NA20895	GIH	hapmap
NA20895_2:NA20895_2	0.0090	-0.0206	NA20895	GIH	hapmap
NA20896_1:NA20896_1	0.0118	-0.0154	NA20896	GIH	hapmap
NA20896_2:NA20896_2	0.0110	-0.0163	NA20896	GIH	hapmap
NA20897_1:NA20897_1	0.0112	-0.0132	NA20897	GIH	hapmap
NA20897_2:NA20897_2	0.0101	-0.0163	NA20897	GIH	hapmap
NA20898_1:NA20898_1	0.0114	-0.0217	NA20898	GIH	hapmap
NA20898_2:NA20898_2	0.0084	-0.0177	NA20898	GIH	hapmap
NA20899_1:NA20899_1	0.0088	-0.0163	NA20899	GIH	hapmap
NA20899_2:NA20899_2	0.0103	-0.0186	NA20899	GIH	hapmap
NA20900_1:NA20900_1	0.0082	-0.0193	NA20900	GIH	hapmap
NA20900_2:NA20900_2	0.0099	-0.0210	NA20900	GIH	hapmap
NA20901_1:NA20901_1	0.0095	-0.0169	NA20901	GIH	hapmap
NA20901_2:NA20901_2	0.0099	-0.0178	NA20901	GIH	hapmap
NA20902_1:NA20902_1	0.0113	-0.0170	NA20902	GIH	hapmap
NA20902_2:NA20902_2	0.0120	-0.0173	NA20902	GIH	hapmap
NA20903_1:NA20903_1	0.0100	-0.0199	NA20903	GIH	hapmap
NA20903_2:NA20903_2	0.0087	-0.0191	NA20903	GIH	hapmap
NA20904_1:NA20904_1	0.0087	-0.0205	NA20904	GIH	hapmap
NA20904_2:NA20904_2	0.0091	-0.0218	NA20904	GIH	hapmap
NA20906_1:NA20906_1	0.0088	-0.0152	NA20906	GIH	hapmap
NA20906_2:NA20906_2	0.0106	-0.0164	NA20906	GIH	hapmap
NA20907_1:NA20907_1	0.0103	-0.0191	NA20907	GIH	hapmap
NA20907_2:NA20907_2	0.0072	-0.0219	NA20907	GIH	hapmap
NA20908_1:NA20908_1	0.0119	-0.0151	NA20908	GIH	hapmap
NA20908_2:NA20908_2	0.0108	-0.0166	NA20908	GIH	hapmap
NA20909_1:NA20909_1	0.0091	-0.0213	NA20909	GIH	hapmap
NA20909_2:NA20909_2	0.0089	-0.0222	NA20909	GIH	hapmap
NA20910_1:NA20910_1	0.0074	-0.0209	NA20910	GIH	hapmap
NA20910_2:NA20910_2	0.0087	-0.0222	NA20910	GIH	hapmap
NA20911_1:NA20911_1	0.0098	-0.0179	NA20911	GIH	hapmap
NA20911_2:NA20911_2	0.0093	-0.0156	NA20911	GIH	hapmap
NA21086_1:NA21086_1	0.0122	-0.0160	NA21086	GIH	hapmap
NA21086_2:NA21086_2	0.0111	-0.0173	NA21086	GIH	hapmap
NA21088_1:NA21088_1	0.0092	-0.0156	NA21088	GIH	hapmap
NA21088_2:NA21088_2	0.0098	-0.0194	NA21088	GIH	hapmap
NA21089_1:NA21089_1	0.0121	-0.0165	NA21089	GIH	hapmap
NA21089_2:NA21089_2	0.0098	-0.0187	NA21089	GIH	hapmap
NA21090_1:NA21090_1	0.0093	-0.0161	NA21090	GIH	hapmap
NA21090_2:NA21090_2	0.0089	-0.0159	NA21090	GIH	hapmap
NA21091_1:NA21091_1	0.0104	-0.0156	NA21091	GIH	hapmap
NA21091_2:NA21091_2	0.0104	-0.0177	NA21091	GIH	hapmap
NA21092_1:NA21092_1	0.0093	-0.0180	NA21092	GIH	hapmap
NA21092_2:NA21092_2	0.0107	-0.0173	NA21092	GIH	hapmap
NA21094_1:NA21094_1	0.0097	-0.0164	NA21094	GIH	hapmap
NA21094_2:NA21094_2	0.0100	-0.0182	NA21094	GIH	hapmap
NA21097_1:NA21097_1	0.0099	-0.0162	NA21097	GIH	hapmap
NA21097_2:NA21097_2	0.0098	-0.0175	NA21097	GIH	hapmap
NA21098_1:NA21098_1	0.0110	-0.0160	NA21098	GIH	hapmap
NA21098_2:NA21098_2	0.0120	-0.0166	NA21098	GIH	hapmap
NA21099_1:NA21099_1	0.0110	-0.0176	NA21099	GIH	hapmap
NA21099_2:NA21099_2	0.0102	-0.0186	NA21099	GIH	hapmap
NA21100_1:NA21100_1	0.0095	-0.0169	NA21100	GIH	hapmap
NA21100_2:NA21100_2	0.0076	-0.0157	NA21100	GIH	hapmap
NA21101_1:NA21101_1	0.0107	-0.0167	NA21101	GIH	hapmap
NA21101_2:NA21101_2	0.0094	-0.0168	NA21101	GIH	hapmap
NA21102_1:NA21102_1	0.0112	-0.0177	NA21102	GIH	hapmap
NA21102_2:NA21102_2	0.0109	-0.0170	NA21102	GIH	hapmap
NA21103_1:NA21103_1	0.0115	-0.0163	NA21103	GIH	hapmap
NA21103_2:NA21103_2	0.0102	-0.0164	NA21103	GIH	hapmap
NA21104_1:NA21104_1	0.0109	-0.0157	NA21104	GIH	hapmap
NA21104_2:NA21104_2	0.0102	-0.0155	NA21104	GIH	hapmap
NA21105_1:NA21105_1	0.0093	-0.0167	NA21105	GIH	hapmap
NA21105_2:NA21105_2	0.0093	-0.0191	NA21105	GIH	hapmap
NA21106_1:NA21106_1	0.0107	-0.0148	NA21106	GIH	hapmap
NA21106_2:NA21106_2	0.0098	-0.0161	NA21106	GIH	hapmap
NA21107_1:NA21107_1	0.0099	-0.0177	NA21107	GIH	hapmap
NA21107_2:NA21107_2	0.0085	-0.0169	NA21107	GIH	hapmap
NA21108_1:NA21108_1	0.0095	-0.0213	NA21108	GIH	hapmap
NA21108_2:NA21108_2	0.0104	-0.0218	NA21108	GIH	hapmap
NA21109_1:NA21109_1	0.0083	-0.0154	NA21109	GIH	hapmap
NA21109_2:NA21109_2	0.0092	-0.0181	NA21109	GIH	hapmap
NA21111_1:NA21111_1	0.0103	-0.0186	NA21111	GIH	hapmap
NA21111_2:NA21111_2	0.0105	-0.0176	NA21111	GIH	hapmap
NA21112_1:NA21112_1	0.0120	-0.0151	NA21112	GIH	hapmap
NA21112_2:NA21112_2	0.0106	-0.0168	NA21112	GIH	hapmap
NA21113_1:NA21113_1	0.0106	-0.0168	NA21113	GIH	hapmap
NA21113_2:NA21113_2	0.0083	-0.0176	NA21113	GIH	hapmap
NA21115_1:NA21115_1	0.0103	-0.0181	NA21115	GIH	hapmap
NA21115_2:NA21115_2	0.0112	-0.0198	NA21115	GIH	hapmap
NA21116_1:NA21116_1	0.0099	-0.0177	NA21116	GIH	hapmap
NA21116_2:NA21116_2	0.0112	-0.0163	NA21116	GIH	hapmap
NA21117_1:NA21117_1	0.0118	-0.0167	NA21117	GIH	hapmap
NA21117_2:NA21117_2	0.0107	-0.0184	NA21117	GIH	hapmap
NA21118_1:NA21118_1	0.0096	-0.0169	NA21118	GIH	hapmap
NA21118_2:NA21118_2	0.0118	-0.0175	NA21118	GIH	hapmap
NA21119_1:NA21119_1	0.0096	-0.0168	NA21119	GIH	hapmap
NA21119_2:NA21119_2	0.0090	-0.0183	NA21119	GIH	hapmap
NA21123_1:NA21123_1	0.0096	-0.0172	NA21123	GIH	hapmap
NA21123_2:NA21123_2	0.0096	-0.0186	NA21123	GIH	hapmap
NA21125_1:NA21125_1	0.0096	-0.0173	NA21125	GIH	hapmap
NA21125_2:NA21125_2	0.0104	-0.0166	NA21125	GIH	hapmap
NA21137_1:NA21137_1	0.0083	-0.0140	NA21137	GIH	hapmap
NA21137_2:NA21137_2	0.0116	-0.0174	NA21137	GIH	hapmap
NA21141_1:NA21141_1	0.0093	-0.0153	NA21141	GIH	hapmap
NA21141_2:NA21141_2	0.0111	-0.0172	NA21141	GIH	hapmap
NA21142_1:NA21142_1	0.0101	-0.0175	NA21142	GIH	hapmap
NA21142_2:NA21142_2	0.0109	-0.0167	NA21142	GIH	hapmap
NA21143_1:NA21143_1	0.0111	-0.0161	NA21143	GIH	hapmap
NA21143_2:NA21143_2	0.0104	-0.0160	NA21143	GIH	hapmap
NA21144_1:NA21144_1	0.0111	-0.0166	NA21144	GIH	hapmap
NA21144_2:NA21144_2	0.0101	-0.0179	NA21144	GIH	hapmap
NA21295_1:NA21295_1	-0.0219	0.0052	NA21295	MKK	hapmap
NA21295_2:NA21295_2	-0.0215	0.0048	NA21295	MKK	hapmap
NA21297_1:NA21297_1	-0.0228	0.0052	NA21297	MKK	hapmap
NA21297_2:NA21297_2	-0.0219	0.0065	NA21297	MKK	hapmap
NA21300_1:NA21300_1	-0.0217	0.0033	NA21300	MKK	hapmap
NA21300_2:NA21300_2	-0.0212	0.0048	NA21300	MKK	hapmap
NA21301_1:NA21301_1	-0.0178	0.0024	NA21301	MKK	hapmap
NA21301_2:NA21301_2	-0.0193	0.0009	NA21301	MKK	hapmap
NA21303_1:NA21303_1	-0.0202	0.0028	NA21303	MKK	hapmap
NA21303_2:NA21303_2	-0.0210	0.0027	NA21303	MKK	hapmap
NA21307_1:NA21307_1	-0.0231	0.0045	NA21307	MKK	hapmap
NA21307_2:NA21307_2	-0.0205	0.0039	NA21307	MKK	hapmap
NA21308_1:NA21308_1	-0.0231	0.0048	NA21308	MKK	hapmap
NA21308_2:NA21308_2	-0.0201	0.0056	NA21308	MKK	hapmap
NA21311_1:NA21311_1	-0.0204	0.0025	NA21311	MKK	hapmap
NA21311_2:NA21311_2	-0.0210	0.0035	NA21311	MKK	hapmap
NA21312_1:NA21312_1	-0.0203	0.0013	NA21312	MKK	hapmap
NA21312_2:NA21312_2	-0.0222	0.0056	NA21312	MKK	hapmap
NA21314_1:NA21314_1	-0.0216	0.0035	NA21314	MKK	hapmap
NA21314_2:NA21314_2	-0.0222	0.0033	NA21314	MKK	hapmap
NA21316_1:NA21316_1	-0.0209	0.0039	NA21316	MKK	hapmap
NA21316_2:NA21316_2	-0.0231	0.0062	NA21316	MKK	hapmap
NA21318_1:NA21318_1	-0.0219	0.0064	NA21318	MKK	hapmap
NA21318_2:NA21318_2	-0.0226	0.0054	NA21318	MKK	hapmap
NA21320_1:NA21320_1	-0.0200	0.0025	NA21320	MKK	hapmap
NA21320_2:NA21320_2	-0.0220	0.0038	NA21320	MKK	hapmap
NA21333_1:NA21333_1	-0.0211	0.0053	NA21333	MKK	hapmap
NA21333_2:NA21333_2	-0.0209	0.0047	NA21333	MKK	hapmap
NA21336_1:NA21336_1	-0.0202	0.0034	NA21336	MKK	hapmap
NA21336_2:NA21336_2	-0.0194	0.0025	NA21336	MKK	hapmap
NA21339_1:NA21339_1	-0.0209	0.0028	NA21339	MKK	hapmap
NA21339_2:NA21339_2	-0.0191	0.0025	NA21339	MKK	hapmap
NA21344_1:NA21344_1	-0.0195	0.0039	NA21344	MKK	hapmap
NA21344_2:NA21344_2	-0.0189	0.0028	NA21344	MKK	hapmap
NA21352_1:NA21352_1	-0.0212	0.0049	NA21352	MKK	hapmap
NA21352_2:NA21352_2	-0.0213	0.0038	NA21352	MKK	hapmap
NA21353_1:NA21353_1	-0.0200	0.0061	NA21353	MKK	hapmap
NA21353_2:NA21353_2	-0.0219	0.0042	NA21353	MKK	hapmap
NA21355_1:NA21355_1	-0.0206	0.0049	NA21355	MKK	hapmap
NA21355_2:NA21355_2	-0.0219	0.0036	NA21355	MKK	hapmap
NA21356_1:NA21356_1	-0.0242	0.0054	NA21356	MKK	hapmap
NA21356_2:NA21356_2	-0.0230	0.0064	NA21356	MKK	hapmap
NA21357_1:NA21357_1	-0.0201	0.0018	NA21357	MKK	hapmap
NA21357_2:NA21357_2	-0.0207	0.0047	NA21357	MKK	hapmap
NA21359_1:NA21359_1	-0.0220	0.0034	NA21359	MKK	hapmap
NA21359_2:NA21359_2	-0.0217	0.0051	NA21359	MKK	hapmap
NA21360_1:NA21360_1	-0.0224	0.0039	NA21360	MKK	hapmap
NA21360_2:NA21360_2	-0.0199	0.0060	NA21360	MKK	hapmap
NA21362_1:NA21362_1	-0.0203	0.0038	NA21362	MKK	hapmap
NA21362_2:NA21362_2	-0.0204	0.0043	NA21362	MKK	hapmap
NA21363_1:NA21363_1	-0.0191	0.0032	NA21363	MKK	hapmap
NA21363_2:NA21363_2	-0.0183	0.0039	NA21363	MKK	hapmap
NA21364_1:NA21364_1	-0.0211	0.0034	NA21364	MKK	hapmap
NA21364_2:NA21364_2	-0.0223	0.0042	NA21364	MKK	hapmap
NA21365_1:NA21365_1	-0.0200	0.0031	NA21365	MKK	hapmap
NA21365_2:NA21365_2	-0.0206	0.0040	NA21365	MKK	hapmap
NA21367_1:NA21367_1	-0.0221	0.0047	NA21367	MKK	hapmap
NA21367_2:NA21367_2	-0.0216	0.0050	NA21367	MKK	hapmap
NA21368_1:NA21368_1	-0.0203	0.0052	NA21368	MKK	hapmap
NA21368_2:NA21368_2	-0.0196	0.0042	NA21368	MKK	hapmap
NA21370_1:NA21370_1	-0.0212	0.0041	NA21370	MKK	hapmap
NA21370_2:NA21370_2	-0.0223	0.0052	NA21370	MKK	hapmap
NA21371_1:NA21371_1	-0.0205	0.0044	NA21371	MKK	hapmap
NA21371_2:NA21371_2	-0.0205	0.0031	NA21371	MKK	hapmap
NA21378_1:NA21378_1	-0.0203	0.0042	NA21378	MKK	hapmap
NA21378_2:NA21378_2	-0.0193	0.0036	NA21378	MKK	hapmap
NA21379_1:NA21379_1	-0.0209	0.0039	NA21379	MKK	hapmap
NA21379_2:NA21379_2	-0.0223	0.0052	NA21379	MKK	hapmap
NA21381_1:NA21381_1	-0.0218	0.0050	NA21381	MKK	hapmap
NA21381_2:NA21381_2	-0.0216	0.0053	NA21381	MKK	hapmap
NA21382_1:NA21382_1	-0.0215	0.0060	NA21382	MKK	hapmap
NA21382_2:NA21382_2	-0.0221	0.0061	NA21382	MKK	hapmap
NA21384_1:NA21384_1	-0.0218	0.0049	NA21384	MKK	hapmap
NA21384_2:NA21384_2	-0.0231	0.0051	NA21384	MKK	hapmap
NA21385_1:NA21385_1	-0.0203	0.0044	NA21385	MKK	hapmap
NA21385_2:NA21385_2	-0.0212	0.0031	NA21385	MKK	hapmap
NA21387_1:NA21387_1	-0.0222	0.0069	NA21387	MKK	hapmap
NA21387_2:NA21387_2	-0.0221	0.0072	NA21387	MKK	hapmap
NA21388_1:NA21388_1	-0.0205	0.0031	NA21388	MKK	hapmap
NA21388_2:NA21388_2	-0.0218	0.0054	NA21388	MKK	hapmap
NA21390_1:NA21390_1	-0.0204	0.0013	NA21390	MKK	hapmap
NA21390_2:NA21390_2	-0.0204	0.0036	NA21390	MKK	hapmap
NA21391_1:NA21391_1	-0.0214	0.0042	NA21391	MKK	hapmap
NA21391_2:NA21391_2	-0.0211	0.0040	NA21391	MKK	hapmap
NA21399_1:NA21399_1	-0.0203	0.0011	NA21399	MKK	hapmap
NA21399_2:NA21399_2	-0.0202	0.0037	NA21399	MKK	hapmap
NA21400_1:NA21400_1	-0.0210	0.0030	NA21400	MKK	hapmap
NA21400_2:NA21400_2	-0.0212	0.0056	NA21400	MKK	hapmap
NA21402_1:NA21402_1	-0.0192	0.0024	NA21402	MKK	hapmap
NA21402_2:NA21402_2	-0.0225	0.0023	NA21402	MKK	hapmap
NA21403_1:NA21403_1	-0.0193	0.0018	NA21403	MKK	hapmap
NA21403_2:NA21403_2	-0.0207	0.0044	NA21403	MKK	hapmap
NA21405_1:NA21405_1	-0.0214	0.0043	NA21405	MKK	hapmap
NA21405_2:NA21405_2	-0.0202	0.0028	NA21405	MKK	hapmap
NA21408_1:NA21408_1	-0.0200	0.0034	NA21408	MKK	hapmap
NA21408_2:NA21408_2	-0.0214	0.0045	NA21408	MKK	hapmap
NA21414_1:NA21414_1	-0.0220	0.0007	NA21414	MKK	hapmap
NA21414_2:NA21414_2	-0.0217	0.0050	NA21414	MKK	hapmap
NA21415_1:NA21415_1	-0.0178	0.0049	NA21415	MKK	hapmap
NA21415_2:NA21415_2	-0.0193	0.0037	NA21415	MKK	hapmap
NA21417_1:NA21417_1	-0.0216	0.0025	NA21417	MKK	hapmap
NA21417_2:NA21417_2	-0.0214	0.0018	NA21417	MKK	hapmap
NA21418_1:NA21418_1	-0.0205	0.0040	NA21418	MKK	hapmap
NA21418_2:NA21418_2	-0.0202	0.0045	NA21418	MKK	hapmap
NA21420_1:NA21420_1	-0.0204	0.0024	NA21420	MKK	hapmap
NA21420_2:NA21420_2	-0.0208	0.0036	NA21420	MKK	hapmap
NA21421_1:NA21421_1	-0.0213	0.0045	NA21421	MKK	hapmap
NA21421_2:NA21421_2	-0.0196	0.0032	NA21421	MKK	hapmap
NA21423_1:NA21423_1	-0.0198	0.0029	NA21423	MKK	hapmap
NA21423_2:NA21423_2	-0.0187	0.0035	NA21423	MKK	hapmap
NA21424_1:NA21424_1	-0.0211	0.0035	NA21424	MKK	hapmap
NA21424_2:NA21424_2	-0.0192	0.0037	NA21424	MKK	hapmap
NA21434_1:NA21434_1	-0.0203	0.0031	NA21434	MKK	hapmap
NA21434_2:NA21434_2	-0.0234	0.0029	NA21434	MKK	hapmap
NA21435_1:NA21435_1	-0.0205	0.0021	NA21435	MKK	hapmap
NA21435_2:NA21435_2	-0.0204	0.0026	NA21435	MKK	hapmap
NA21436_1:NA21436_1	-0.0172	-0.0010	NA21436	MKK	hapmap
NA21436_2:NA21436_2	-0.0170	-0.0004	NA21436	MKK	hapmap
NA21438_1:NA21438_1	-0.0211	0.0060	NA21438	MKK	hapmap
NA21438_2:NA21438_2	-0.0216	0.0057	NA21438	MKK	hapmap
NA21440_1:NA21440_1	-0.0202	0.0037	NA21440	MKK	hapmap
NA21440_2:NA21440_2	-0.0194	0.0025	NA21440	MKK	hapmap
NA21441_1:NA21441_1	-0.0215	0.0061	NA21441	MKK	hapmap
NA21441_2:NA21441_2	-0.0208	0.0052	NA21441	MKK	hapmap
NA21447_1:NA21447_1	-0.0209	0.0045	NA21447	MKK	hapmap
NA21447_2:NA21447_2	-0.0217	0.0063	NA21447	MKK	hapmap
NA21448_1:NA21448_1	-0.0207	0.0043	NA21448	MKK	hapmap
NA21448_2:NA21448_2	-0.0200	0.0021	NA21448	MKK	hapmap
NA21451_1:NA21451_1	-0.0196	0.0035	NA21451	MKK	hapmap
NA21451_2:NA21451_2	-0.0206	0.0020	NA21451	MKK	hapmap
NA21453_1:NA21453_1	-0.0192	0.0036	NA21453	MKK	hapmap
NA21453_2:NA21453_2	-0.0195	0.0029	NA21453	MKK	hapmap
NA21454_1:NA21454_1	-0.0202	0.0037	NA21454	MKK	hapmap
NA21454_2:NA21454_2	-0.0203	0.0048	NA21454	MKK	hapmap
NA21457_1:NA21457_1	-0.0186	0.0056	NA21457	MKK	hapmap
NA21457_2:NA21457_2	-0.0206	0.0044	NA21457	MKK	hapmap
NA21473_1:NA21473_1	-0.0208	0.0048	NA21473	MKK	hapmap
NA21473_2:NA21473_2	-0.0198	0.0036	NA21473	MKK	hapmap
NA21475_1:NA21475_1	-0.0209	0.0042	NA21475	MKK	hapmap
NA21475_2:NA21475_2	-0.0217	0.0037	NA21475	MKK	hapmap
NA21476_1:NA21476_1	-0.0235	0.0038	NA21476	MKK	hapmap
NA21476_2:NA21476_2	-0.0196	0.0053	NA21476	MKK	hapmap
NA21478_1:NA21478_1	-0.0196	0.0054	NA21478	MKK	hapmap
NA21478_2:NA21478_2	-0.0209	0.0062	NA21478	MKK	hapmap
NA21479_1:NA21479_1	-0.0246	0.0057	NA21479	MKK	hapmap
NA21479_2:NA21479_2	-0.0216	0.0050	NA21479	MKK	hapmap
NA21485_1:NA21485_1	-0.0215	0.0042	NA21485	MKK	hapmap
NA21485_2:NA21485_2	-0.0204	0.0041	NA21485	MKK	hapmap
NA21486_1:NA21486_1	-0.0210	0.0058	NA21486	MKK	hapmap
NA21486_2:NA21486_2	-0.0233	0.0048	NA21486	MKK	hapmap
NA21488_1:NA21488_1	-0.0217	0.0033	NA21488	MKK	hapmap
NA21488_2:NA21488_2	-0.0216	0.0048	NA21488	MKK	hapmap
NA21489_1:NA21489_1	-0.0203	0.0051	NA21489	MKK	hapmap
NA21489_2:NA21489_2	-0.0209	0.0034	NA21489	MKK	hapmap
NA21491_1:NA21491_1	-0.0196	0.0033	NA21491	MKK	hapmap
NA21491_2:NA21491_2	-0.0217	0.0030	NA21491	MKK	hapmap
NA21493_1:NA21493_1	-0.0186	0.0033	NA21493	MKK	hapmap
NA21493_2:NA21493_2	-0.0204	0.0034	NA21493	MKK	hapmap
NA21509_1:NA21509_1	-0.0213	0.0031	NA21509	MKK	hapmap
NA21509_2:NA21509_2	-0.0206	0.0035	NA21509	MKK	hapmap
NA21510_1:NA21510_1	-0.0199	0.0063	NA21510	MKK	hapmap
NA21510_2:NA21510_2	-0.0204	0.0024	NA21510	MKK	hapmap
NA21512_1:NA21512_1	-0.0174	0.0018	NA21512	MKK	hapmap
NA21512_2:NA21512_2	-0.0179	0.0009	NA21512	MKK	hapmap
NA21513_1:NA21513_1	-0.0210	0.0040	NA21513	MKK	hapmap
NA21513_2:NA21513_2	-0.0200	0.0049	NA21513	MKK	hapmap
NA21517_1:NA21517_1	-0.0237	0.0056	NA21517	MKK	hapmap
NA21517_2:NA21517_2	-0.0218	0.0058	NA21517	MKK	hapmap
NA21519_1:NA21519_1	-0.0214	0.0046	NA21519	MKK	hapmap
NA21519_2:NA21519_2	-0.0209	0.0034	NA21519	MKK	hapmap
NA21520_1:NA21520_1	-0.0205	0.0046	NA21520	MKK	hapmap
NA21520_2:NA21520_2	-0.0219	0.0059	NA21520	MKK	hapmap
NA21521_1:NA21521_1	-0.0201	0.0034	NA21521	MKK	hapmap
NA21521_2:NA21521_2	-0.0213	0.0048	NA21521	MKK	hapmap
NA21522_1:NA21522_1	-0.0220	0.0045	NA21522	MKK	hapmap
NA21522_2:NA21522_2	-0.0219	0.0056	NA21522	MKK	hapmap
NA21523_1:NA21523_1	-0.0197	0.0039	NA21523	MKK	hapmap
NA21523_2:NA21523_2	-0.0212	0.0046	NA21523	MKK	hapmap
NA21524_1:NA21524_1	-0.0217	0.0020	NA21524	MKK	hapmap
NA21524_2:NA21524_2	-0.0213	0.0051	NA21524	MKK	hapmap
NA21526_1:NA21526_1	-0.0195	0.0036	NA21526	MKK	hapmap
NA21526_2:NA21526_2	-0.0215	0.0042	NA21526	MKK	hapmap
NA21528_1:NA21528_1	-0.0188	0.0006	NA21528	MKK	hapmap
NA21528_2:NA21528_2	-0.0187	-0.0006	NA21528	MKK	hapmap
NA21529_1:NA21529_1	-0.0222	0.0046	NA21529	MKK	hapmap
NA21529_2:NA21529_2	-0.0215	0.0056	NA21529	MKK	hapmap
NA21573_1:NA21573_1	-0.0226	0.0070	NA21573	MKK	hapmap
NA21573_2:NA21573_2	-0.0238	0.0065	NA21573	MKK	hapmap
NA21574_1:NA21574_1	-0.0239	0.0112	NA21574	MKK	hapmap
NA21574_2:NA21574_2	-0.0234	0.0094	NA21574	MKK	hapmap
NA21575_1:NA21575_1	-0.0228	0.0080	NA21575	MKK	hapmap
NA21575_2:NA21575_2	-0.0225	0.0071	NA21575	MKK	hapmap
NA21576_1:NA21576_1	-0.0188	0.0029	NA21576	MKK	hapmap
NA21576_2:NA21576_2	-0.0198	0.0022	NA21576	MKK	hapmap
NA21577_1:NA21577_1	-0.0221	0.0067	NA21577	MKK	hapmap
NA21577_2:NA21577_2	-0.0236	0.0066	NA21577	MKK	hapmap
NA21578_1:NA21578_1	-0.0211	0.0049	NA21578	MKK	hapmap
NA21578_2:NA21578_2	-0.0184	0.0029	NA21578	MKK	hapmap
NA21580_1:NA21580_1	-0.0210	0.0041	NA21580	MKK	hapmap
NA21580_2:NA21580_2	-0.0208	0.0039	NA21580	MKK	hapmap
NA21582_1:NA21582_1	-0.0192	0.0047	NA21582	MKK	hapmap
NA21582_2:NA21582_2	-0.0211	0.0022	NA21582	MKK	hapmap
NA21583_1:NA21583_1	-0.0228	0.0032	NA21583	MKK	hapmap
NA21583_2:NA21583_2	-0.0187	0.0032	NA21583	MKK	hapmap
NA21587_1:NA21587_1	-0.0184	0.0026	NA21587	MKK	hapmap
NA21587_2:NA21587_2	-0.0185	0.0047	NA21587	MKK	hapmap
NA21596_1:NA21596_1	-0.0201	0.0033	NA21596	MKK	hapmap
NA21596_2:NA21596_2	-0.0204	0.0039	NA21596	MKK	hapmap
NA21597_1:NA21597_1	-0.0205	0.0065	NA21597	MKK	hapmap
NA21597_2:NA21597_2	-0.0212	0.0047	NA21597	MKK	hapmap
NA21599_1:NA21599_1	-0.0211	0.0029	NA21599	MKK	hapmap
NA21599_2:NA21599_2	-0.0215	0.0034	NA21599	MKK	hapmap
NA21600_1:NA21600_1	-0.0213	0.0040	NA21600	MKK	hapmap
NA21600_2:NA21600_2	-0.0205	0.0058	NA21600	MKK	hapmap
NA21611_1:NA21611_1	-0.0214	0.0044	NA21611	MKK	hapmap
NA21611_2:NA21611_2	-0.0215	0.0055	NA21611	MKK	hapmap
NA21613_1:NA21613_1	-0.0219	0.0033	NA21613	MKK	hapmap
NA21613_2:NA21613_2	-0.0207	0.0060	NA21613	MKK	hapmap
NA21614_1:NA21614_1	-0.0213	0.0029	NA21614	MKK	hapmap
NA21614_2:NA21614_2	-0.0215	0.0076	NA21614	MKK	hapmap
NA21615_1:NA21615_1	-0.0165	0.0007	NA21615	MKK	hapmap
NA21615_2:NA21615_2	-0.0188	-0.0012	NA21615	MKK	hapmap
NA21616_1:NA21616_1	-0.0209	0.0045	NA21616	MKK	hapmap
NA21616_2:NA21616_2	-0.0218	0.0061	NA21616	MKK	hapmap
NA21617_1:NA21617_1	-0.0202	0.0039	NA21617	MKK	hapmap
NA21617_2:NA21617_2	-0.0220	0.0065	NA21617	MKK	hapmap
NA21619_1:NA21619_1	-0.0207	0.0043	NA21619	MKK	hapmap
NA21619_2:NA21619_2	-0.0232	0.0041	NA21619	MKK	hapmap
NA21620_1:NA21620_1	-0.0214	0.0032	NA21620	MKK	hapmap
NA21620_2:NA21620_2	-0.0225	0.0031	NA21620	MKK	hapmap
NA21631_1:NA21631_1	-0.0210	0.0041	NA21631	MKK	hapmap
NA21631_2:NA21631_2	-0.0222	0.0036	NA21631	MKK	hapmap
NA21632_1:NA21632_1	-0.0221	0.0035	NA21632	MKK	hapmap
NA21632_2:NA21632_2	-0.0205	0.0036	NA21632	MKK	hapmap
NA21634_1:NA21634_1	-0.0228	0.0041	NA21634	MKK	hapmap
NA21634_2:NA21634_2	-0.0208	0.0073	NA21634	MKK	hapmap
NA21635_1:NA21635_1	-0.0220	0.0046	NA21635	MKK	hapmap
NA21635_2:NA21635_2	-0.0219	0.0046	NA21635	MKK	hapmap
NA21647_1:NA21647_1	-0.0202	0.0034	NA21647	MKK	hapmap
NA21647_2:NA21647_2	-0.0226	0.0044	NA21647	MKK	hapmap
NA21650_1:NA21650_1	-0.0206	0.0045	NA21650	MKK	hapmap
NA21650_2:NA21650_2	-0.0206	0.0062	NA21650	MKK	hapmap
NA21678_1:NA21678_1	-0.0205	0.0045	NA21678	MKK	hapmap
NA21678_2:NA21678_2	-0.0199	0.0044	NA21678	MKK	hapmap
NA21682_1:NA21682_1	-0.0232	0.0070	NA21682	MKK	hapmap
NA21682_2:NA21682_2	-0.0232	0.0046	NA21682	MKK	hapmap
NA21683_1:NA21683_1	-0.0209	0.0044	NA21683	MKK	hapmap
NA21683_2:NA21683_2	-0.0209	0.0052	NA21683	MKK	hapmap
NA21685_1:NA21685_1	-0.0249	0.0088	NA21685	MKK	hapmap
NA21685_2:NA21685_2	-0.0248	0.0084	NA21685	MKK	hapmap
NA21686_1:NA21686_1	-0.0199	0.0020	NA21686	MKK	hapmap
NA21686_2:NA21686_2	-0.0196	0.0045	NA21686	MKK	hapmap
[truncated: 36 more rows]
