# Supplementary material for: Construction and integration of three de novo Japanese human genome assemblies toward a population-specific reference
Source: Nat Commun. 2021 Jan 11;12:226. doi: 10.1038/s41467-020-20146-8 (PMC7801658; doi:10.1038/s41467-020-20146-8)
Supplement: Supplementary file 8 — Source Data [file 41467_2020_20146_MOESM8_ESM.zip › Source_Data/Fig_2a_PCA-JG1-JPT.txt]

haplotype	PC1	PC2	name	population	type
JG1.0.0beta:JG1.0.0beta	0.0501	0.1341	JG1.0.0beta	JG1	asm
NA18939_1:NA18939_1	0.0560	0.0185	NA18939	JPT	hapmap
NA18939_2:NA18939_2	0.0586	0.0672	NA18939	JPT	hapmap
NA18940_1:NA18940_1	-0.0094	-0.0417	NA18940	JPT	hapmap
NA18940_2:NA18940_2	0.1274	0.0308	NA18940	JPT	hapmap
NA18942_1:NA18942_1	0.0020	0.0398	NA18942	JPT	hapmap
NA18942_2:NA18942_2	-0.0566	0.1483	NA18942	JPT	hapmap
NA18943_1:NA18943_1	-0.1654	-0.0467	NA18943	JPT	hapmap
NA18943_2:NA18943_2	0.0270	-0.2121	NA18943	JPT	hapmap
NA18944_1:NA18944_1	0.0286	0.1293	NA18944	JPT	hapmap
NA18944_2:NA18944_2	0.0246	0.0822	NA18944	JPT	hapmap
NA18945_1:NA18945_1	-0.0366	0.0558	NA18945	JPT	hapmap
NA18945_2:NA18945_2	0.0074	0.0231	NA18945	JPT	hapmap
NA18946_1:NA18946_1	-0.2019	-0.0981	NA18946	JPT	hapmap
NA18946_2:NA18946_2	0.0168	0.0316	NA18946	JPT	hapmap
NA18947_1:NA18947_1	-0.0474	0.0627	NA18947	JPT	hapmap
NA18947_2:NA18947_2	-0.0323	-0.0581	NA18947	JPT	hapmap
NA18948_1:NA18948_1	-0.1454	0.0307	NA18948	JPT	hapmap
NA18948_2:NA18948_2	0.0273	0.1187	NA18948	JPT	hapmap
NA18949_1:NA18949_1	-0.0298	-0.0995	NA18949	JPT	hapmap
NA18949_2:NA18949_2	-0.0566	0.0127	NA18949	JPT	hapmap
NA18951_1:NA18951_1	-0.1565	0.0611	NA18951	JPT	hapmap
NA18951_2:NA18951_2	0.0557	-0.1021	NA18951	JPT	hapmap
NA18952_1:NA18952_1	-0.0042	-0.1347	NA18952	JPT	hapmap
NA18952_2:NA18952_2	-0.0038	-0.0166	NA18952	JPT	hapmap
NA18953_1:NA18953_1	-0.0439	-0.0136	NA18953	JPT	hapmap
NA18953_2:NA18953_2	-0.0045	-0.0326	NA18953	JPT	hapmap
NA18954_1:NA18954_1	-0.1085	-0.0789	NA18954	JPT	hapmap
NA18954_2:NA18954_2	0.0785	0.1124	NA18954	JPT	hapmap
NA18955_1:NA18955_1	0.1726	0.0638	NA18955	JPT	hapmap
NA18955_2:NA18955_2	-0.0010	0.0243	NA18955	JPT	hapmap
NA18956_1:NA18956_1	-0.0574	-0.0771	NA18956	JPT	hapmap
NA18956_2:NA18956_2	0.0312	-0.0331	NA18956	JPT	hapmap
NA18957_1:NA18957_1	-0.0506	0.2195	NA18957	JPT	hapmap
NA18957_2:NA18957_2	-0.0372	-0.0263	NA18957	JPT	hapmap
NA18959_1:NA18959_1	-0.0605	0.0075	NA18959	JPT	hapmap
NA18959_2:NA18959_2	0.0083	-0.0072	NA18959	JPT	hapmap
NA18960_1:NA18960_1	-0.1102	0.0811	NA18960	JPT	hapmap
NA18960_2:NA18960_2	0.0113	-0.0598	NA18960	JPT	hapmap
NA18961_1:NA18961_1	0.1065	0.0952	NA18961	JPT	hapmap
NA18961_2:NA18961_2	-0.0872	-0.0796	NA18961	JPT	hapmap
NA18962_1:NA18962_1	0.0428	0.0282	NA18962	JPT	hapmap
NA18962_2:NA18962_2	0.0686	0.0487	NA18962	JPT	hapmap
NA18963_1:NA18963_1	0.0877	0.0606	NA18963	JPT	hapmap
NA18963_2:NA18963_2	0.0809	-0.0198	NA18963	JPT	hapmap
NA18964_1:NA18964_1	0.0485	-0.0353	NA18964	JPT	hapmap
NA18964_2:NA18964_2	0.0640	-0.0746	NA18964	JPT	hapmap
NA18965_1:NA18965_1	-0.0251	0.0568	NA18965	JPT	hapmap
NA18965_2:NA18965_2	-0.0001	0.0348	NA18965	JPT	hapmap
NA18966_1:NA18966_1	-0.0188	0.0057	NA18966	JPT	hapmap
NA18966_2:NA18966_2	-0.0650	0.0182	NA18966	JPT	hapmap
NA18967_1:NA18967_1	-0.1041	-0.1123	NA18967	JPT	hapmap
NA18967_2:NA18967_2	0.1002	-0.0874	NA18967	JPT	hapmap
NA18968_1:NA18968_1	0.1065	-0.0088	NA18968	JPT	hapmap
NA18968_2:NA18968_2	0.0175	-0.1108	NA18968	JPT	hapmap
NA18969_1:NA18969_1	-0.1035	0.0354	NA18969	JPT	hapmap
NA18969_2:NA18969_2	-0.0346	0.0438	NA18969	JPT	hapmap
NA18970_1:NA18970_1	-0.0078	-0.0578	NA18970	JPT	hapmap
NA18970_2:NA18970_2	0.0476	-0.1031	NA18970	JPT	hapmap
NA18971_1:NA18971_1	0.0460	-0.0300	NA18971	JPT	hapmap
NA18971_2:NA18971_2	-0.0547	0.0474	NA18971	JPT	hapmap
NA18972_1:NA18972_1	0.0475	0.1686	NA18972	JPT	hapmap
NA18972_2:NA18972_2	0.0598	-0.0249	NA18972	JPT	hapmap
NA18973_1:NA18973_1	0.0951	-0.0563	NA18973	JPT	hapmap
NA18973_2:NA18973_2	-0.0814	-0.0936	NA18973	JPT	hapmap
NA18974_1:NA18974_1	-0.0293	-0.1004	NA18974	JPT	hapmap
NA18974_2:NA18974_2	-0.0056	-0.0060	NA18974	JPT	hapmap
NA18975_1:NA18975_1	-0.0470	0.1328	NA18975	JPT	hapmap
NA18975_2:NA18975_2	0.0206	0.0435	NA18975	JPT	hapmap
NA18976_1:NA18976_1	-0.0114	-0.1036	NA18976	JPT	hapmap
NA18976_2:NA18976_2	-0.0241	-0.1097	NA18976	JPT	hapmap
NA18977_1:NA18977_1	0.1007	-0.0437	NA18977	JPT	hapmap
NA18977_2:NA18977_2	-0.0935	-0.1440	NA18977	JPT	hapmap
NA18978_1:NA18978_1	-0.1178	-0.0741	NA18978	JPT	hapmap
NA18978_2:NA18978_2	-0.0512	0.0895	NA18978	JPT	hapmap
NA18979_1:NA18979_1	-0.0162	-0.1009	NA18979	JPT	hapmap
NA18979_2:NA18979_2	0.0018	-0.0168	NA18979	JPT	hapmap
NA18980_1:NA18980_1	0.1255	0.0260	NA18980	JPT	hapmap
NA18980_2:NA18980_2	0.0454	-0.0376	NA18980	JPT	hapmap
NA18981_1:NA18981_1	0.1308	-0.0322	NA18981	JPT	hapmap
NA18981_2:NA18981_2	-0.0945	0.0067	NA18981	JPT	hapmap
NA18987_1:NA18987_1	0.0549	-0.1082	NA18987	JPT	hapmap
NA18987_2:NA18987_2	0.0925	-0.0869	NA18987	JPT	hapmap
NA18990_1:NA18990_1	-0.2138	-0.0568	NA18990	JPT	hapmap
NA18990_2:NA18990_2	-0.0420	0.1595	NA18990	JPT	hapmap
NA18991_1:NA18991_1	0.1039	-0.1252	NA18991	JPT	hapmap
NA18991_2:NA18991_2	-0.0750	0.0124	NA18991	JPT	hapmap
NA18993_1:NA18993_1	0.0266	-0.0222	NA18993	JPT	hapmap
NA18993_2:NA18993_2	0.0063	0.0249	NA18993	JPT	hapmap
NA18994_1:NA18994_1	-0.0713	0.0449	NA18994	JPT	hapmap
NA18994_2:NA18994_2	-0.0289	-0.0287	NA18994	JPT	hapmap
NA18995_1:NA18995_1	-0.0518	0.0507	NA18995	JPT	hapmap
NA18995_2:NA18995_2	0.1781	0.0135	NA18995	JPT	hapmap
NA18997_1:NA18997_1	0.1114	-0.0128	NA18997	JPT	hapmap
NA18997_2:NA18997_2	-0.0389	0.0986	NA18997	JPT	hapmap
NA18998_1:NA18998_1	-0.0446	0.0974	NA18998	JPT	hapmap
NA18998_2:NA18998_2	0.0234	-0.0932	NA18998	JPT	hapmap
NA18999_1:NA18999_1	0.0736	0.0225	NA18999	JPT	hapmap
NA18999_2:NA18999_2	0.0983	0.1267	NA18999	JPT	hapmap
NA19000_1:NA19000_1	0.1023	-0.0295	NA19000	JPT	hapmap
NA19000_2:NA19000_2	-0.0445	0.0101	NA19000	JPT	hapmap
NA19001_1:NA19001_1	0.0255	-0.0013	NA19001	JPT	hapmap
NA19001_2:NA19001_2	0.1921	-0.0181	NA19001	JPT	hapmap
NA19002_1:NA19002_1	-0.0508	-0.0718	NA19002	JPT	hapmap
NA19002_2:NA19002_2	0.0677	-0.0069	NA19002	JPT	hapmap
NA19005_1:NA19005_1	-0.1387	0.1316	NA19005	JPT	hapmap
NA19005_2:NA19005_2	-0.0262	-0.0235	NA19005	JPT	hapmap
NA19007_1:NA19007_1	0.0387	-0.0165	NA19007	JPT	hapmap
NA19007_2:NA19007_2	0.1068	-0.0256	NA19007	JPT	hapmap
NA19009_1:NA19009_1	0.0237	0.0041	NA19009	JPT	hapmap
NA19009_2:NA19009_2	0.0356	-0.0306	NA19009	JPT	hapmap
NA19010_1:NA19010_1	-0.0852	-0.0356	NA19010	JPT	hapmap
NA19010_2:NA19010_2	-0.0250	-0.0435	NA19010	JPT	hapmap
NA19054_1:NA19054_1	-0.0468	0.0838	NA19054	JPT	hapmap
NA19054_2:NA19054_2	0.0952	-0.0972	NA19054	JPT	hapmap
NA19055_1:NA19055_1	0.0612	0.0721	NA19055	JPT	hapmap
NA19055_2:NA19055_2	-0.1595	-0.0003	NA19055	JPT	hapmap
NA19056_1:NA19056_1	0.0822	-0.0209	NA19056	JPT	hapmap
NA19056_2:NA19056_2	-0.0833	0.0388	NA19056	JPT	hapmap
NA19057_1:NA19057_1	-0.0433	0.0475	NA19057	JPT	hapmap
NA19057_2:NA19057_2	-0.1040	-0.0279	NA19057	JPT	hapmap
NA19058_1:NA19058_1	0.0227	0.0899	NA19058	JPT	hapmap
NA19058_2:NA19058_2	0.1088	-0.1865	NA19058	JPT	hapmap
NA19059_1:NA19059_1	-0.0898	-0.0381	NA19059	JPT	hapmap
NA19059_2:NA19059_2	-0.0431	-0.1129	NA19059	JPT	hapmap
NA19060_1:NA19060_1	-0.0487	-0.0844	NA19060	JPT	hapmap
NA19060_2:NA19060_2	-0.0316	-0.0103	NA19060	JPT	hapmap
NA19062_1:NA19062_1	0.0467	-0.0222	NA19062	JPT	hapmap
NA19062_2:NA19062_2	-0.1163	0.0893	NA19062	JPT	hapmap
NA19063_1:NA19063_1	-0.1067	0.0646	NA19063	JPT	hapmap
NA19063_2:NA19063_2	0.0469	-0.0230	NA19063	JPT	hapmap
NA19064_1:NA19064_1	0.0509	-0.0122	NA19064	JPT	hapmap
NA19064_2:NA19064_2	-0.1027	-0.0810	NA19064	JPT	hapmap
NA19065_1:NA19065_1	-0.0347	-0.0741	NA19065	JPT	hapmap
NA19065_2:NA19065_2	0.0849	0.0804	NA19065	JPT	hapmap
NA19066_1:NA19066_1	0.0089	-0.1172	NA19066	JPT	hapmap
NA19066_2:NA19066_2	0.0180	0.0182	NA19066	JPT	hapmap
NA19067_1:NA19067_1	0.0612	0.0903	NA19067	JPT	hapmap
NA19067_2:NA19067_2	-0.0527	-0.0054	NA19067	JPT	hapmap
NA19068_1:NA19068_1	-0.0163	0.1090	NA19068	JPT	hapmap
NA19068_2:NA19068_2	-0.1050	0.0014	NA19068	JPT	hapmap
NA19070_1:NA19070_1	-0.0365	-0.0351	NA19070	JPT	hapmap
NA19070_2:NA19070_2	0.1533	0.0627	NA19070	JPT	hapmap
NA19072_1:NA19072_1	0.0551	-0.0880	NA19072	JPT	hapmap
NA19072_2:NA19072_2	-0.0616	0.1395	NA19072	JPT	hapmap
NA19074_1:NA19074_1	-0.0286	-0.0597	NA19074	JPT	hapmap
NA19074_2:NA19074_2	0.0628	-0.0372	NA19074	JPT	hapmap
NA19075_1:NA19075_1	0.0394	0.0263	NA19075	JPT	hapmap
NA19075_2:NA19075_2	-0.0866	0.0572	NA19075	JPT	hapmap
NA19076_1:NA19076_1	-0.0808	0.0326	NA19076	JPT	hapmap
NA19076_2:NA19076_2	-0.1505	0.0228	NA19076	JPT	hapmap
NA19077_1:NA19077_1	0.0448	0.1021	NA19077	JPT	hapmap
NA19077_2:NA19077_2	0.0238	-0.0958	NA19077	JPT	hapmap
NA19078_1:NA19078_1	0.0694	0.1391	NA19078	JPT	hapmap
NA19078_2:NA19078_2	-0.0648	0.0046	NA19078	JPT	hapmap
NA19079_1:NA19079_1	-0.0578	-0.0331	NA19079	JPT	hapmap
NA19079_2:NA19079_2	-0.0172	0.0230	NA19079	JPT	hapmap
NA19080_1:NA19080_1	-0.0125	-0.1150	NA19080	JPT	hapmap
NA19080_2:NA19080_2	0.1129	-0.0777	NA19080	JPT	hapmap
NA19081_1:NA19081_1	0.1206	0.0549	NA19081	JPT	hapmap
NA19081_2:NA19081_2	0.0228	-0.0365	NA19081	JPT	hapmap
NA19083_1:NA19083_1	0.0570	0.0916	NA19083	JPT	hapmap
NA19083_2:NA19083_2	0.1002	0.1202	NA19083	JPT	hapmap
NA19084_1:NA19084_1	0.0070	-0.0406	NA19084	JPT	hapmap
NA19084_2:NA19084_2	-0.0374	-0.0023	NA19084	JPT	hapmap
NA19085_1:NA19085_1	0.0306	0.0726	NA19085	JPT	hapmap
NA19085_2:NA19085_2	0.1171	-0.0703	NA19085	JPT	hapmap
NA19086_1:NA19086_1	-0.0388	-0.0191	NA19086	JPT	hapmap
NA19086_2:NA19086_2	0.0121	0.0586	NA19086	JPT	hapmap
NA19087_1:NA19087_1	-0.0040	0.0461	NA19087	JPT	hapmap
NA19087_2:NA19087_2	-0.0066	0.1562	NA19087	JPT	hapmap
NA19088_1:NA19088_1	-0.0349	0.0407	NA19088	JPT	hapmap
NA19088_2:NA19088_2	0.0268	-0.0676	NA19088	JPT	hapmap
