# Supplementary material for: Construction and integration of three de novo Japanese human genome assemblies toward a population-specific reference
Source: Nat Commun. 2021 Jan 11;12:226. doi: 10.1038/s41467-020-20146-8 (PMC7801658; doi:10.1038/s41467-020-20146-8)
Supplement: Supplementary file 8 — Source Data [file 41467_2020_20146_MOESM8_ESM.zip › Source_Data/SFig_10c_PCA-JG1-Asia.txt]

haplotype	PC1	PC3	name	population	type
AK1.ragoo:AK1.ragoo	-0.0155	0.0281	AK1.ragoo	AK1.ragoo	asm
HG00514:HG00514	0.0423	-0.0260	HG00514	HG00514	asm
HG02059.ragoo:HG02059.ragoo	0.0380	-0.0284	HG02059.ragoo	HG02059.ragoo	asm
HX1.ragoo:HX1.ragoo	0.0335	-0.0044	HX1.ragoo	HX1.ragoo	asm
JG1.0.0beta:JG1.0.0beta	-0.0701	-0.0161	JG1.0.0beta	JG1	asm
NA17962_1:NA17962_1	0.0355	-0.0221	NA17962	CHD	hapmap
NA17962_2:NA17962_2	0.0368	-0.0097	NA17962	CHD	hapmap
NA17965_1:NA17965_1	0.0356	0.0196	NA17965	CHD	hapmap
NA17965_2:NA17965_2	0.0249	0.0147	NA17965	CHD	hapmap
NA17966_1:NA17966_1	0.0400	-0.0353	NA17966	CHD	hapmap
NA17966_2:NA17966_2	0.0333	-0.0374	NA17966	CHD	hapmap
NA17967_1:NA17967_1	0.0404	0.0126	NA17967	CHD	hapmap
NA17967_2:NA17967_2	0.0386	-0.0302	NA17967	CHD	hapmap
NA17968_1:NA17968_1	0.0345	-0.0318	NA17968	CHD	hapmap
NA17968_2:NA17968_2	0.0523	-0.0597	NA17968	CHD	hapmap
NA17969_1:NA17969_1	0.0305	0.0156	NA17969	CHD	hapmap
NA17969_2:NA17969_2	0.0228	0.0073	NA17969	CHD	hapmap
NA17970_1:NA17970_1	0.0255	-0.0129	NA17970	CHD	hapmap
NA17970_2:NA17970_2	0.0363	0.0333	NA17970	CHD	hapmap
NA17972_1:NA17972_1	0.0284	0.0060	NA17972	CHD	hapmap
NA17972_2:NA17972_2	0.0387	0.0210	NA17972	CHD	hapmap
NA17974_1:NA17974_1	0.0180	0.0361	NA17974	CHD	hapmap
NA17974_2:NA17974_2	0.0286	0.0451	NA17974	CHD	hapmap
NA17975_1:NA17975_1	0.0230	0.0458	NA17975	CHD	hapmap
NA17975_2:NA17975_2	0.0223	0.0198	NA17975	CHD	hapmap
NA17976_1:NA17976_1	0.0193	0.0226	NA17976	CHD	hapmap
NA17976_2:NA17976_2	0.0212	0.0244	NA17976	CHD	hapmap
NA17977_1:NA17977_1	0.0380	0.0103	NA17977	CHD	hapmap
NA17977_2:NA17977_2	0.0334	0.0083	NA17977	CHD	hapmap
NA17979_1:NA17979_1	0.0430	0.0001	NA17979	CHD	hapmap
NA17979_2:NA17979_2	0.0475	-0.0055	NA17979	CHD	hapmap
NA17980_1:NA17980_1	0.0402	-0.1223	NA17980	CHD	hapmap
NA17980_2:NA17980_2	0.0440	-0.0806	NA17980	CHD	hapmap
NA17982_1:NA17982_1	0.0374	0.0204	NA17982	CHD	hapmap
NA17982_2:NA17982_2	0.0407	-0.0044	NA17982	CHD	hapmap
NA17983_1:NA17983_1	0.0290	0.0101	NA17983	CHD	hapmap
NA17983_2:NA17983_2	0.0316	0.0082	NA17983	CHD	hapmap
NA17987_1:NA17987_1	0.0477	-0.0125	NA17987	CHD	hapmap
NA17987_2:NA17987_2	0.0352	-0.0681	NA17987	CHD	hapmap
NA17988_1:NA17988_1	0.0600	-0.0989	NA17988	CHD	hapmap
NA17988_2:NA17988_2	0.0519	-0.0681	NA17988	CHD	hapmap
NA17989_1:NA17989_1	0.0518	-0.0436	NA17989	CHD	hapmap
NA17989_2:NA17989_2	0.0475	-0.0393	NA17989	CHD	hapmap
NA17990_1:NA17990_1	0.0443	-0.0057	NA17990	CHD	hapmap
NA17990_2:NA17990_2	0.0316	-0.0336	NA17990	CHD	hapmap
NA17993_1:NA17993_1	0.0509	-0.0542	NA17993	CHD	hapmap
NA17993_2:NA17993_2	0.0579	-0.0372	NA17993	CHD	hapmap
NA17995_1:NA17995_1	0.0107	0.0111	NA17995	CHD	hapmap
NA17995_2:NA17995_2	0.0301	0.0141	NA17995	CHD	hapmap
NA17996_1:NA17996_1	0.0360	-0.0503	NA17996	CHD	hapmap
NA17996_2:NA17996_2	0.0486	-0.0562	NA17996	CHD	hapmap
NA17997_1:NA17997_1	0.0382	-0.0169	NA17997	CHD	hapmap
NA17997_2:NA17997_2	0.0306	0.0163	NA17997	CHD	hapmap
NA17998_1:NA17998_1	0.0445	-0.0337	NA17998	CHD	hapmap
NA17998_2:NA17998_2	0.0489	-0.0377	NA17998	CHD	hapmap
NA17999_1:NA17999_1	0.0502	-0.0605	NA17999	CHD	hapmap
NA17999_2:NA17999_2	0.0646	-0.0654	NA17999	CHD	hapmap
NA18101_1:NA18101_1	0.0335	0.0222	NA18101	CHD	hapmap
NA18101_2:NA18101_2	0.0326	0.0128	NA18101	CHD	hapmap
NA18102_1:NA18102_1	0.0321	0.0203	NA18102	CHD	hapmap
NA18102_2:NA18102_2	0.0422	-0.0139	NA18102	CHD	hapmap
NA18105_1:NA18105_1	0.0435	-0.0354	NA18105	CHD	hapmap
NA18105_2:NA18105_2	0.0319	0.0074	NA18105	CHD	hapmap
NA18106_1:NA18106_1	0.0334	0.0130	NA18106	CHD	hapmap
NA18106_2:NA18106_2	0.0324	0.0105	NA18106	CHD	hapmap
NA18107_1:NA18107_1	0.0269	0.0207	NA18107	CHD	hapmap
NA18107_2:NA18107_2	0.0344	-0.0013	NA18107	CHD	hapmap
NA18108_1:NA18108_1	0.0175	0.0188	NA18108	CHD	hapmap
NA18108_2:NA18108_2	0.0235	0.0237	NA18108	CHD	hapmap
NA18109_1:NA18109_1	0.0255	-0.0031	NA18109	CHD	hapmap
NA18109_2:NA18109_2	0.0247	0.0125	NA18109	CHD	hapmap
NA18112_1:NA18112_1	0.0419	-0.0376	NA18112	CHD	hapmap
NA18112_2:NA18112_2	0.0361	0.0084	NA18112	CHD	hapmap
NA18114_1:NA18114_1	0.0236	0.0397	NA18114	CHD	hapmap
NA18114_2:NA18114_2	0.0286	0.2147	NA18114	CHD	hapmap
NA18117_1:NA18117_1	0.0206	0.0283	NA18117	CHD	hapmap
NA18117_2:NA18117_2	0.0256	0.0041	NA18117	CHD	hapmap
NA18118_1:NA18118_1	0.0484	-0.0697	NA18118	CHD	hapmap
NA18118_2:NA18118_2	0.0416	-0.0735	NA18118	CHD	hapmap
NA18120_1:NA18120_1	0.0501	-0.1377	NA18120	CHD	hapmap
NA18120_2:NA18120_2	0.0478	-0.1937	NA18120	CHD	hapmap
NA18122_1:NA18122_1	0.0335	-0.0301	NA18122	CHD	hapmap
NA18122_2:NA18122_2	0.0384	0.0001	NA18122	CHD	hapmap
NA18124_1:NA18124_1	0.0519	-0.0504	NA18124	CHD	hapmap
NA18124_2:NA18124_2	0.0547	-0.0346	NA18124	CHD	hapmap
NA18125_1:NA18125_1	0.0304	-0.0076	NA18125	CHD	hapmap
NA18125_2:NA18125_2	0.0300	-0.0064	NA18125	CHD	hapmap
NA18127_1:NA18127_1	0.0316	0.0081	NA18127	CHD	hapmap
NA18127_2:NA18127_2	0.0333	-0.0358	NA18127	CHD	hapmap
NA18128_1:NA18128_1	0.0231	0.0325	NA18128	CHD	hapmap
NA18128_2:NA18128_2	0.0364	0.0127	NA18128	CHD	hapmap
NA18129_1:NA18129_1	0.0415	-0.0380	NA18129	CHD	hapmap
NA18129_2:NA18129_2	0.0442	-0.0229	NA18129	CHD	hapmap
NA18131_1:NA18131_1	0.0333	-0.0200	NA18131	CHD	hapmap
NA18131_2:NA18131_2	0.0345	-0.0064	NA18131	CHD	hapmap
NA18132_1:NA18132_1	0.0491	-0.0270	NA18132	CHD	hapmap
NA18132_2:NA18132_2	0.0488	-0.0234	NA18132	CHD	hapmap
NA18133_1:NA18133_1	0.0545	-0.0767	NA18133	CHD	hapmap
NA18133_2:NA18133_2	0.0341	-0.0643	NA18133	CHD	hapmap
NA18134_1:NA18134_1	0.0204	0.0123	NA18134	CHD	hapmap
NA18134_2:NA18134_2	0.0302	0.0123	NA18134	CHD	hapmap
NA18135_1:NA18135_1	0.0421	-0.0320	NA18135	CHD	hapmap
NA18135_2:NA18135_2	0.0367	-0.0514	NA18135	CHD	hapmap
NA18136_1:NA18136_1	0.0488	-0.0074	NA18136	CHD	hapmap
NA18136_2:NA18136_2	0.0447	-0.0090	NA18136	CHD	hapmap
NA18138_1:NA18138_1	0.0632	-0.2917	NA18138	CHD	hapmap
NA18138_2:NA18138_2	0.0472	-0.2631	NA18138	CHD	hapmap
NA18139_1:NA18139_1	0.0320	-0.0123	NA18139	CHD	hapmap
NA18139_2:NA18139_2	0.0291	0.0283	NA18139	CHD	hapmap
NA18140_1:NA18140_1	0.0465	-0.0247	NA18140	CHD	hapmap
NA18140_2:NA18140_2	0.0456	-0.0361	NA18140	CHD	hapmap
NA18141_1:NA18141_1	0.0523	-0.0493	NA18141	CHD	hapmap
NA18141_2:NA18141_2	0.0478	-0.0425	NA18141	CHD	hapmap
NA18143_1:NA18143_1	0.0234	-0.0068	NA18143	CHD	hapmap
NA18143_2:NA18143_2	0.0312	-0.0145	NA18143	CHD	hapmap
NA18144_1:NA18144_1	0.0284	-0.0135	NA18144	CHD	hapmap
NA18144_2:NA18144_2	0.0395	0.0112	NA18144	CHD	hapmap
NA18146_1:NA18146_1	0.0290	0.0371	NA18146	CHD	hapmap
NA18146_2:NA18146_2	0.0317	0.0258	NA18146	CHD	hapmap
NA18147_1:NA18147_1	0.0299	0.0190	NA18147	CHD	hapmap
NA18147_2:NA18147_2	0.0205	0.0560	NA18147	CHD	hapmap
NA18148_1:NA18148_1	0.0437	-0.0047	NA18148	CHD	hapmap
NA18148_2:NA18148_2	0.0372	-0.0426	NA18148	CHD	hapmap
NA18149_1:NA18149_1	0.0424	-0.0367	NA18149	CHD	hapmap
NA18149_2:NA18149_2	0.0411	-0.0534	NA18149	CHD	hapmap
NA18150_1:NA18150_1	0.0337	-0.0562	NA18150	CHD	hapmap
NA18150_2:NA18150_2	0.0315	-0.0425	NA18150	CHD	hapmap
NA18151_1:NA18151_1	0.0415	-0.0328	NA18151	CHD	hapmap
NA18151_2:NA18151_2	0.0341	-0.0125	NA18151	CHD	hapmap
NA18152_1:NA18152_1	0.0271	0.0167	NA18152	CHD	hapmap
NA18152_2:NA18152_2	0.0300	0.0287	NA18152	CHD	hapmap
NA18153_1:NA18153_1	0.0208	0.0355	NA18153	CHD	hapmap
NA18153_2:NA18153_2	0.0217	-0.0200	NA18153	CHD	hapmap
NA18154_1:NA18154_1	0.0294	-0.0094	NA18154	CHD	hapmap
NA18154_2:NA18154_2	0.0260	0.0405	NA18154	CHD	hapmap
NA18155_1:NA18155_1	0.0315	0.0017	NA18155	CHD	hapmap
NA18155_2:NA18155_2	0.0365	0.0113	NA18155	CHD	hapmap
NA18156_1:NA18156_1	0.0330	0.0280	NA18156	CHD	hapmap
NA18156_2:NA18156_2	0.0241	0.0237	NA18156	CHD	hapmap
NA18157_1:NA18157_1	0.0278	-0.0106	NA18157	CHD	hapmap
NA18157_2:NA18157_2	0.0288	-0.0027	NA18157	CHD	hapmap
NA18158_1:NA18158_1	0.0302	0.0531	NA18158	CHD	hapmap
NA18158_2:NA18158_2	0.0344	0.0130	NA18158	CHD	hapmap
NA18159_1:NA18159_1	0.0328	-0.0062	NA18159	CHD	hapmap
NA18159_2:NA18159_2	0.0374	-0.0087	NA18159	CHD	hapmap
NA18160_1:NA18160_1	0.0281	0.0036	NA18160	CHD	hapmap
NA18160_2:NA18160_2	0.0280	-0.0038	NA18160	CHD	hapmap
NA18161_1:NA18161_1	0.0410	0.0092	NA18161	CHD	hapmap
NA18161_2:NA18161_2	0.0403	-0.0043	NA18161	CHD	hapmap
NA18162_1:NA18162_1	0.0351	-0.0061	NA18162	CHD	hapmap
NA18162_2:NA18162_2	0.0422	-0.0279	NA18162	CHD	hapmap
NA18166_1:NA18166_1	0.0473	0.0105	NA18166	CHD	hapmap
NA18166_2:NA18166_2	0.0395	-0.0170	NA18166	CHD	hapmap
NA18524_1:NA18524_1	0.0114	0.0315	NA18524	CHB	hapmap
NA18524_2:NA18524_2	0.0278	0.0367	NA18524	CHB	hapmap
NA18526_1:NA18526_1	0.0450	-0.0169	NA18526	CHB	hapmap
NA18526_2:NA18526_2	0.0313	-0.0296	NA18526	CHB	hapmap
NA18529_1:NA18529_1	0.0077	0.0492	NA18529	CHB	hapmap
NA18529_2:NA18529_2	0.0203	0.0312	NA18529	CHB	hapmap
NA18532_1:NA18532_1	0.0361	-0.0551	NA18532	CHB	hapmap
NA18532_2:NA18532_2	0.0308	-0.0305	NA18532	CHB	hapmap
NA18534_1:NA18534_1	0.0159	0.0242	NA18534	CHB	hapmap
NA18534_2:NA18534_2	0.0302	0.0403	NA18534	CHB	hapmap
NA18536_1:NA18536_1	0.0330	0.0562	NA18536	CHB	hapmap
NA18536_2:NA18536_2	0.0326	0.0237	NA18536	CHB	hapmap
NA18537_1:NA18537_1	0.0223	0.0138	NA18537	CHB	hapmap
NA18537_2:NA18537_2	0.0213	0.0089	NA18537	CHB	hapmap
NA18542_1:NA18542_1	0.0112	0.0335	NA18542	CHB	hapmap
NA18542_2:NA18542_2	0.0157	0.0253	NA18542	CHB	hapmap
NA18543_1:NA18543_1	0.0238	0.0204	NA18543	CHB	hapmap
NA18543_2:NA18543_2	0.0438	-0.0268	NA18543	CHB	hapmap
NA18544_1:NA18544_1	0.0155	0.0283	NA18544	CHB	hapmap
NA18544_2:NA18544_2	0.0274	0.0242	NA18544	CHB	hapmap
NA18545_1:NA18545_1	0.0233	-0.0128	NA18545	CHB	hapmap
NA18545_2:NA18545_2	0.0373	0.0089	NA18545	CHB	hapmap
NA18546_1:NA18546_1	0.0310	0.0057	NA18546	CHB	hapmap
NA18546_2:NA18546_2	0.0087	0.0183	NA18546	CHB	hapmap
NA18548_1:NA18548_1	0.0027	0.0249	NA18548	CHB	hapmap
NA18548_2:NA18548_2	0.0226	0.0179	NA18548	CHB	hapmap
NA18550_1:NA18550_1	0.0404	-0.0282	NA18550	CHB	hapmap
NA18550_2:NA18550_2	0.0426	-0.0704	NA18550	CHB	hapmap
NA18552_1:NA18552_1	0.0306	-0.0044	NA18552	CHB	hapmap
NA18552_2:NA18552_2	0.0278	-0.0177	NA18552	CHB	hapmap
NA18555_1:NA18555_1	0.0333	-0.0054	NA18555	CHB	hapmap
NA18555_2:NA18555_2	0.0171	-0.0071	NA18555	CHB	hapmap
NA18557_1:NA18557_1	0.0182	0.0227	NA18557	CHB	hapmap
NA18557_2:NA18557_2	0.0163	0.0574	NA18557	CHB	hapmap
NA18558_1:NA18558_1	0.0163	0.0314	NA18558	CHB	hapmap
NA18558_2:NA18558_2	0.0246	0.0362	NA18558	CHB	hapmap
NA18559_1:NA18559_1	0.0350	0.0158	NA18559	CHB	hapmap
NA18559_2:NA18559_2	0.0284	0.0171	NA18559	CHB	hapmap
NA18561_1:NA18561_1	0.0272	0.0501	NA18561	CHB	hapmap
NA18561_2:NA18561_2	0.0181	0.0530	NA18561	CHB	hapmap
NA18562_1:NA18562_1	0.0151	0.0484	NA18562	CHB	hapmap
NA18562_2:NA18562_2	0.0196	0.0235	NA18562	CHB	hapmap
NA18563_1:NA18563_1	0.0241	0.0760	NA18563	CHB	hapmap
NA18563_2:NA18563_2	0.0176	0.0823	NA18563	CHB	hapmap
NA18564_1:NA18564_1	0.0141	0.0441	NA18564	CHB	hapmap
NA18564_2:NA18564_2	0.0164	0.0384	NA18564	CHB	hapmap
NA18566_1:NA18566_1	0.0256	0.0268	NA18566	CHB	hapmap
NA18566_2:NA18566_2	0.0194	0.0605	NA18566	CHB	hapmap
NA18570_1:NA18570_1	0.0336	0.0100	NA18570	CHB	hapmap
NA18570_2:NA18570_2	0.0317	-0.0140	NA18570	CHB	hapmap
NA18571_1:NA18571_1	0.0343	-0.0029	NA18571	CHB	hapmap
NA18571_2:NA18571_2	0.0305	-0.0069	NA18571	CHB	hapmap
NA18572_1:NA18572_1	0.0154	0.0102	NA18572	CHB	hapmap
NA18572_2:NA18572_2	0.0219	0.0404	NA18572	CHB	hapmap
NA18573_1:NA18573_1	0.0322	-0.0101	NA18573	CHB	hapmap
NA18573_2:NA18573_2	0.0314	-0.0076	NA18573	CHB	hapmap
NA18576_1:NA18576_1	0.0198	0.0144	NA18576	CHB	hapmap
NA18576_2:NA18576_2	0.0066	0.0016	NA18576	CHB	hapmap
NA18577_1:NA18577_1	0.0199	0.0355	NA18577	CHB	hapmap
NA18577_2:NA18577_2	0.0197	0.0322	NA18577	CHB	hapmap
NA18579_1:NA18579_1	0.0181	0.0174	NA18579	CHB	hapmap
NA18579_2:NA18579_2	0.0211	0.0157	NA18579	CHB	hapmap
NA18582_1:NA18582_1	0.0328	-0.0098	NA18582	CHB	hapmap
NA18582_2:NA18582_2	0.0401	-0.0333	NA18582	CHB	hapmap
NA18592_1:NA18592_1	0.0185	0.0532	NA18592	CHB	hapmap
NA18592_2:NA18592_2	0.0253	-0.0104	NA18592	CHB	hapmap
NA18593_1:NA18593_1	0.0277	0.0363	NA18593	CHB	hapmap
NA18593_2:NA18593_2	0.0186	0.0281	NA18593	CHB	hapmap
NA18594_1:NA18594_1	0.0327	0.0096	NA18594	CHB	hapmap
NA18594_2:NA18594_2	0.0253	0.0039	NA18594	CHB	hapmap
NA18595_1:NA18595_1	0.0131	0.0358	NA18595	CHB	hapmap
NA18595_2:NA18595_2	0.0188	0.0335	NA18595	CHB	hapmap
NA18596_1:NA18596_1	0.0189	0.0268	NA18596	CHB	hapmap
NA18596_2:NA18596_2	0.0158	0.0508	NA18596	CHB	hapmap
NA18597_1:NA18597_1	0.0225	0.0414	NA18597	CHB	hapmap
NA18597_2:NA18597_2	0.0271	-0.0011	NA18597	CHB	hapmap
NA18599_1:NA18599_1	0.0208	0.0100	NA18599	CHB	hapmap
NA18599_2:NA18599_2	0.0201	0.0578	NA18599	CHB	hapmap
NA18602_1:NA18602_1	0.0275	0.0371	NA18602	CHB	hapmap
NA18602_2:NA18602_2	0.0122	0.0343	NA18602	CHB	hapmap
NA18603_1:NA18603_1	0.0363	0.0219	NA18603	CHB	hapmap
NA18603_2:NA18603_2	0.0249	0.0035	NA18603	CHB	hapmap
NA18605_1:NA18605_1	0.0153	0.0388	NA18605	CHB	hapmap
NA18605_2:NA18605_2	0.0231	0.0143	NA18605	CHB	hapmap
NA18608_1:NA18608_1	0.0195	0.0200	NA18608	CHB	hapmap
NA18608_2:NA18608_2	0.0149	0.0376	NA18608	CHB	hapmap
NA18609_1:NA18609_1	0.0089	0.2869	NA18609	CHB	hapmap
NA18609_2:NA18609_2	0.0000	0.2314	NA18609	CHB	hapmap
NA18610_1:NA18610_1	0.0247	0.0206	NA18610	CHB	hapmap
NA18610_2:NA18610_2	0.0313	0.0258	NA18610	CHB	hapmap
NA18611_1:NA18611_1	0.0110	0.0214	NA18611	CHB	hapmap
NA18611_2:NA18611_2	0.0125	0.0308	NA18611	CHB	hapmap
NA18612_1:NA18612_1	0.0260	0.0402	NA18612	CHB	hapmap
NA18612_2:NA18612_2	0.0162	0.0661	NA18612	CHB	hapmap
NA18613_1:NA18613_1	0.0133	0.0582	NA18613	CHB	hapmap
NA18613_2:NA18613_2	0.0230	0.0949	NA18613	CHB	hapmap
NA18614_1:NA18614_1	0.0295	0.0685	NA18614	CHB	hapmap
NA18614_2:NA18614_2	0.0364	0.0281	NA18614	CHB	hapmap
NA18615_1:NA18615_1	0.0201	0.0244	NA18615	CHB	hapmap
NA18615_2:NA18615_2	0.0161	0.0532	NA18615	CHB	hapmap
NA18616_1:NA18616_1	0.0289	0.0429	NA18616	CHB	hapmap
NA18616_2:NA18616_2	0.0469	-0.0100	NA18616	CHB	hapmap
NA18617_1:NA18617_1	0.0427	-0.0265	NA18617	CHB	hapmap
NA18617_2:NA18617_2	0.0402	-0.0070	NA18617	CHB	hapmap
NA18618_1:NA18618_1	0.0032	0.0252	NA18618	CHB	hapmap
NA18618_2:NA18618_2	0.0216	-0.0019	NA18618	CHB	hapmap
NA18619_1:NA18619_1	0.0172	0.0357	NA18619	CHB	hapmap
NA18619_2:NA18619_2	0.0272	0.0437	NA18619	CHB	hapmap
NA18620_1:NA18620_1	0.0219	0.0162	NA18620	CHB	hapmap
NA18620_2:NA18620_2	0.0265	0.0258	NA18620	CHB	hapmap
NA18621_1:NA18621_1	0.0170	0.0308	NA18621	CHB	hapmap
NA18621_2:NA18621_2	0.0275	0.0576	NA18621	CHB	hapmap
NA18622_1:NA18622_1	0.0213	0.0578	NA18622	CHB	hapmap
NA18622_2:NA18622_2	0.0305	0.0350	NA18622	CHB	hapmap
NA18623_1:NA18623_1	0.0126	0.0301	NA18623	CHB	hapmap
NA18623_2:NA18623_2	0.0110	0.0274	NA18623	CHB	hapmap
NA18624_1:NA18624_1	0.0171	0.0439	NA18624	CHB	hapmap
NA18624_2:NA18624_2	0.0147	0.0005	NA18624	CHB	hapmap
NA18626_1:NA18626_1	0.0267	0.0449	NA18626	CHB	hapmap
NA18626_2:NA18626_2	0.0198	0.0582	NA18626	CHB	hapmap
NA18627_1:NA18627_1	0.0284	-0.0026	NA18627	CHB	hapmap
NA18627_2:NA18627_2	0.0488	-0.0015	NA18627	CHB	hapmap
NA18628_1:NA18628_1	0.0485	-0.0124	NA18628	CHB	hapmap
NA18628_2:NA18628_2	0.0557	-0.0048	NA18628	CHB	hapmap
NA18630_1:NA18630_1	0.0446	0.0022	NA18630	CHB	hapmap
NA18630_2:NA18630_2	0.0407	-0.0170	NA18630	CHB	hapmap
NA18631_1:NA18631_1	0.0202	0.0173	NA18631	CHB	hapmap
NA18631_2:NA18631_2	0.0316	-0.0029	NA18631	CHB	hapmap
NA18632_1:NA18632_1	0.0385	0.0013	NA18632	CHB	hapmap
NA18632_2:NA18632_2	0.0293	0.0144	NA18632	CHB	hapmap
NA18633_1:NA18633_1	0.0108	0.0199	NA18633	CHB	hapmap
NA18633_2:NA18633_2	0.0263	0.0341	NA18633	CHB	hapmap
NA18634_1:NA18634_1	0.0195	-0.0106	NA18634	CHB	hapmap
NA18634_2:NA18634_2	0.0203	-0.0062	NA18634	CHB	hapmap
NA18635_1:NA18635_1	0.0196	0.0322	NA18635	CHB	hapmap
NA18635_2:NA18635_2	0.0073	0.0156	NA18635	CHB	hapmap
NA18636_1:NA18636_1	0.0512	-0.0561	NA18636	CHB	hapmap
NA18636_2:NA18636_2	0.0457	0.0496	NA18636	CHB	hapmap
NA18637_1:NA18637_1	0.0300	-0.0152	NA18637	CHB	hapmap
NA18637_2:NA18637_2	0.0406	0.0035	NA18637	CHB	hapmap
NA18638_1:NA18638_1	0.0324	-0.0141	NA18638	CHB	hapmap
NA18638_2:NA18638_2	0.0340	0.0294	NA18638	CHB	hapmap
NA18639_1:NA18639_1	0.0405	0.0110	NA18639	CHB	hapmap
NA18639_2:NA18639_2	0.0477	-0.0429	NA18639	CHB	hapmap
NA18640_1:NA18640_1	0.0186	0.0146	NA18640	CHB	hapmap
NA18640_2:NA18640_2	0.0196	0.0352	NA18640	CHB	hapmap
NA18641_1:NA18641_1	0.0263	0.0615	NA18641	CHB	hapmap
NA18641_2:NA18641_2	0.0274	0.0457	NA18641	CHB	hapmap
NA18642_1:NA18642_1	0.0026	-0.0057	NA18642	CHB	hapmap
NA18642_2:NA18642_2	0.0330	0.0586	NA18642	CHB	hapmap
NA18643_1:NA18643_1	0.0230	0.0417	NA18643	CHB	hapmap
NA18643_2:NA18643_2	0.0206	0.0239	NA18643	CHB	hapmap
NA18645_1:NA18645_1	0.0311	-0.0057	NA18645	CHB	hapmap
NA18645_2:NA18645_2	0.0284	-0.0162	NA18645	CHB	hapmap
NA18647_1:NA18647_1	0.0235	-0.0094	NA18647	CHB	hapmap
NA18647_2:NA18647_2	0.0269	-0.0063	NA18647	CHB	hapmap
NA18670_1:NA18670_1	0.0390	-0.0175	NA18670	CHD	hapmap
NA18670_2:NA18670_2	0.0336	-0.0128	NA18670	CHD	hapmap
NA18674_1:NA18674_1	0.0412	-0.0193	NA18674	CHD	hapmap
NA18674_2:NA18674_2	0.0316	-0.0189	NA18674	CHD	hapmap
NA18682_1:NA18682_1	0.0365	-0.0767	NA18682	CHD	hapmap
NA18682_2:NA18682_2	0.0422	-0.0652	NA18682	CHD	hapmap
NA18685_1:NA18685_1	0.0354	-0.0510	NA18685	CHD	hapmap
NA18685_2:NA18685_2	0.0501	-0.0302	NA18685	CHD	hapmap
NA18689_1:NA18689_1	0.0283	0.0457	NA18689	CHD	hapmap
NA18689_2:NA18689_2	0.0295	0.0400	NA18689	CHD	hapmap
NA18694_1:NA18694_1	0.0270	-0.0162	NA18694	CHD	hapmap
NA18694_2:NA18694_2	0.0359	0.0240	NA18694	CHD	hapmap
NA18696_1:NA18696_1	0.0598	-0.1330	NA18696	CHD	hapmap
NA18696_2:NA18696_2	0.0513	-0.1069	NA18696	CHD	hapmap
NA18702_1:NA18702_1	0.0084	0.0365	NA18702	CHD	hapmap
NA18702_2:NA18702_2	0.0224	0.0478	NA18702	CHD	hapmap
NA18704_1:NA18704_1	0.0426	0.0265	NA18704	CHD	hapmap
NA18704_2:NA18704_2	0.0242	0.0040	NA18704	CHD	hapmap
NA18740_1:NA18740_1	0.0334	-0.0308	NA18740	CHB	hapmap
NA18740_2:NA18740_2	0.0346	-0.0041	NA18740	CHB	hapmap
NA18745_1:NA18745_1	0.0245	-0.0345	NA18745	CHB	hapmap
NA18745_2:NA18745_2	0.0179	-0.0059	NA18745	CHB	hapmap
NA18747_1:NA18747_1	0.0428	0.0748	NA18747	CHB	hapmap
NA18747_2:NA18747_2	0.0256	0.0201	NA18747	CHB	hapmap
NA18748_1:NA18748_1	0.0271	0.0206	NA18748	CHB	hapmap
NA18748_2:NA18748_2	0.0393	0.0515	NA18748	CHB	hapmap
NA18749_1:NA18749_1	0.0270	0.0306	NA18749	CHB	hapmap
NA18749_2:NA18749_2	0.0186	0.0430	NA18749	CHB	hapmap
NA18757_1:NA18757_1	0.0313	0.0918	NA18757	CHB	hapmap
NA18757_2:NA18757_2	0.0315	0.0215	NA18757	CHB	hapmap
NA18939_1:NA18939_1	-0.0594	-0.0125	NA18939	JPT	hapmap
NA18939_2:NA18939_2	-0.0701	0.0007	NA18939	JPT	hapmap
NA18940_1:NA18940_1	-0.0623	-0.0012	NA18940	JPT	hapmap
NA18940_2:NA18940_2	-0.0727	-0.0148	NA18940	JPT	hapmap
NA18942_1:NA18942_1	-0.0493	0.0031	NA18942	JPT	hapmap
NA18942_2:NA18942_2	-0.0623	-0.0320	NA18942	JPT	hapmap
NA18943_1:NA18943_1	-0.0354	-0.0419	NA18943	JPT	hapmap
NA18943_2:NA18943_2	-0.0345	-0.0315	NA18943	JPT	hapmap
NA18944_1:NA18944_1	-0.0616	-0.0021	NA18944	JPT	hapmap
NA18944_2:NA18944_2	-0.0658	-0.0109	NA18944	JPT	hapmap
NA18945_1:NA18945_1	-0.0601	-0.0128	NA18945	JPT	hapmap
NA18945_2:NA18945_2	-0.0655	0.0027	NA18945	JPT	hapmap
NA18946_1:NA18946_1	-0.0633	0.0047	NA18946	JPT	hapmap
NA18946_2:NA18946_2	-0.0558	-0.0138	NA18946	JPT	hapmap
NA18947_1:NA18947_1	-0.0692	-0.0289	NA18947	JPT	hapmap
NA18947_2:NA18947_2	-0.0732	-0.0302	NA18947	JPT	hapmap
NA18948_1:NA18948_1	-0.0550	-0.0119	NA18948	JPT	hapmap
NA18948_2:NA18948_2	-0.0578	-0.0219	NA18948	JPT	hapmap
NA18949_1:NA18949_1	-0.0687	0.0300	NA18949	JPT	hapmap
NA18949_2:NA18949_2	-0.0603	-0.0131	NA18949	JPT	hapmap
NA18951_1:NA18951_1	-0.0496	-0.0119	NA18951	JPT	hapmap
NA18951_2:NA18951_2	-0.0465	-0.0169	NA18951	JPT	hapmap
NA18952_1:NA18952_1	-0.0548	-0.0344	NA18952	JPT	hapmap
NA18952_2:NA18952_2	-0.0648	-0.0282	NA18952	JPT	hapmap
NA18953_1:NA18953_1	-0.0576	0.0027	NA18953	JPT	hapmap
NA18953_2:NA18953_2	-0.0532	-0.0032	NA18953	JPT	hapmap
NA18954_1:NA18954_1	-0.0422	-0.0343	NA18954	JPT	hapmap
NA18954_2:NA18954_2	-0.0431	-0.0282	NA18954	JPT	hapmap
NA18955_1:NA18955_1	-0.0518	-0.0047	NA18955	JPT	hapmap
NA18955_2:NA18955_2	-0.0758	-0.0027	NA18955	JPT	hapmap
NA18956_1:NA18956_1	-0.0616	0.0052	NA18956	JPT	hapmap
NA18956_2:NA18956_2	-0.0642	-0.0364	NA18956	JPT	hapmap
NA18957_1:NA18957_1	-0.0695	-0.0194	NA18957	JPT	hapmap
NA18957_2:NA18957_2	-0.0643	-0.0034	NA18957	JPT	hapmap
NA18959_1:NA18959_1	-0.0497	-0.0317	NA18959	JPT	hapmap
NA18959_2:NA18959_2	-0.0626	-0.0050	NA18959	JPT	hapmap
NA18960_1:NA18960_1	-0.0527	0.0392	NA18960	JPT	hapmap
NA18960_2:NA18960_2	-0.0599	-0.0175	NA18960	JPT	hapmap
NA18961_1:NA18961_1	-0.0660	-0.0299	NA18961	JPT	hapmap
NA18961_2:NA18961_2	-0.0619	-0.0295	NA18961	JPT	hapmap
NA18962_1:NA18962_1	-0.0666	-0.0099	NA18962	JPT	hapmap
NA18962_2:NA18962_2	-0.0546	-0.0147	NA18962	JPT	hapmap
NA18963_1:NA18963_1	-0.0651	-0.0275	NA18963	JPT	hapmap
NA18963_2:NA18963_2	-0.0557	-0.0392	NA18963	JPT	hapmap
NA18964_1:NA18964_1	-0.0747	0.0519	NA18964	JPT	hapmap
NA18964_2:NA18964_2	-0.0768	0.0679	NA18964	JPT	hapmap
NA18965_1:NA18965_1	-0.0491	0.0059	NA18965	JPT	hapmap
NA18965_2:NA18965_2	-0.0503	-0.0128	NA18965	JPT	hapmap
NA18966_1:NA18966_1	-0.0776	0.0690	NA18966	JPT	hapmap
NA18966_2:NA18966_2	-0.0702	0.0217	NA18966	JPT	hapmap
NA18967_1:NA18967_1	-0.0726	0.0088	NA18967	JPT	hapmap
NA18967_2:NA18967_2	-0.0710	0.0159	NA18967	JPT	hapmap
NA18968_1:NA18968_1	-0.0664	-0.0325	NA18968	JPT	hapmap
NA18968_2:NA18968_2	-0.0578	-0.0278	NA18968	JPT	hapmap
NA18969_1:NA18969_1	-0.0545	-0.0111	NA18969	JPT	hapmap
NA18969_2:NA18969_2	-0.0661	0.0029	NA18969	JPT	hapmap
NA18970_1:NA18970_1	-0.0554	-0.0101	NA18970	JPT	hapmap
NA18970_2:NA18970_2	-0.0673	-0.0258	NA18970	JPT	hapmap
NA18971_1:NA18971_1	-0.0517	-0.0142	NA18971	JPT	hapmap
NA18971_2:NA18971_2	-0.0641	0.0021	NA18971	JPT	hapmap
NA18972_1:NA18972_1	-0.0485	-0.0028	NA18972	JPT	hapmap
NA18972_2:NA18972_2	-0.0729	-0.0034	NA18972	JPT	hapmap
NA18973_1:NA18973_1	-0.0635	-0.0327	NA18973	JPT	hapmap
NA18973_2:NA18973_2	-0.0556	-0.0098	NA18973	JPT	hapmap
NA18974_1:NA18974_1	-0.0606	-0.0100	NA18974	JPT	hapmap
NA18974_2:NA18974_2	-0.0640	-0.0344	NA18974	JPT	hapmap
NA18975_1:NA18975_1	-0.0753	0.0354	NA18975	JPT	hapmap
NA18975_2:NA18975_2	-0.0709	0.0296	NA18975	JPT	hapmap
NA18976_1:NA18976_1	-0.0150	0.0379	NA18976	JPT	hapmap
NA18976_2:NA18976_2	-0.0184	-0.0217	NA18976	JPT	hapmap
NA18977_1:NA18977_1	-0.0583	-0.0213	NA18977	JPT	hapmap
NA18977_2:NA18977_2	-0.0581	-0.0143	NA18977	JPT	hapmap
NA18978_1:NA18978_1	-0.0709	-0.0444	NA18978	JPT	hapmap
NA18978_2:NA18978_2	-0.0804	-0.0087	NA18978	JPT	hapmap
NA18979_1:NA18979_1	-0.0487	-0.0228	NA18979	JPT	hapmap
NA18979_2:NA18979_2	-0.0536	-0.0115	NA18979	JPT	hapmap
NA18980_1:NA18980_1	-0.0404	-0.0324	NA18980	JPT	hapmap
NA18980_2:NA18980_2	-0.0434	0.0047	NA18980	JPT	hapmap
NA18981_1:NA18981_1	-0.0650	-0.0069	NA18981	JPT	hapmap
NA18981_2:NA18981_2	-0.0604	-0.0226	NA18981	JPT	hapmap
NA18987_1:NA18987_1	-0.0663	-0.0406	NA18987	JPT	hapmap
NA18987_2:NA18987_2	-0.0558	-0.0354	NA18987	JPT	hapmap
NA18990_1:NA18990_1	-0.0517	-0.0110	NA18990	JPT	hapmap
NA18990_2:NA18990_2	-0.0514	-0.0040	NA18990	JPT	hapmap
NA18991_1:NA18991_1	-0.0595	-0.0133	NA18991	JPT	hapmap
NA18991_2:NA18991_2	-0.0594	-0.0311	NA18991	JPT	hapmap
NA18993_1:NA18993_1	-0.0719	-0.0313	NA18993	JPT	hapmap
NA18993_2:NA18993_2	-0.0677	-0.0078	NA18993	JPT	hapmap
NA18994_1:NA18994_1	-0.0620	-0.0386	NA18994	JPT	hapmap
NA18994_2:NA18994_2	-0.0706	-0.0268	NA18994	JPT	hapmap
NA18995_1:NA18995_1	-0.0609	0.0030	NA18995	JPT	hapmap
NA18995_2:NA18995_2	-0.0508	-0.0442	NA18995	JPT	hapmap
NA18997_1:NA18997_1	-0.0578	-0.0282	NA18997	JPT	hapmap
NA18997_2:NA18997_2	-0.0532	-0.0179	NA18997	JPT	hapmap
NA18998_1:NA18998_1	-0.0699	0.0234	NA18998	JPT	hapmap
NA18998_2:NA18998_2	-0.0654	-0.0051	NA18998	JPT	hapmap
NA18999_1:NA18999_1	-0.0604	-0.0278	NA18999	JPT	hapmap
NA18999_2:NA18999_2	-0.0593	-0.0154	NA18999	JPT	hapmap
NA19000_1:NA19000_1	-0.0705	-0.0181	NA19000	JPT	hapmap
NA19000_2:NA19000_2	-0.0629	-0.0184	NA19000	JPT	hapmap
NA19001_1:NA19001_1	-0.0537	-0.0026	NA19001	JPT	hapmap
NA19001_2:NA19001_2	-0.0624	-0.0051	NA19001	JPT	hapmap
NA19002_1:NA19002_1	-0.0432	0.0020	NA19002	JPT	hapmap
NA19002_2:NA19002_2	-0.0688	-0.0339	NA19002	JPT	hapmap
NA19005_1:NA19005_1	-0.0532	0.0010	NA19005	JPT	hapmap
NA19005_2:NA19005_2	-0.0485	-0.0148	NA19005	JPT	hapmap
NA19007_1:NA19007_1	-0.0491	0.0097	NA19007	JPT	hapmap
NA19007_2:NA19007_2	-0.0694	-0.0390	NA19007	JPT	hapmap
NA19009_1:NA19009_1	-0.0461	0.0015	NA19009	JPT	hapmap
NA19009_2:NA19009_2	-0.0604	-0.0082	NA19009	JPT	hapmap
NA19010_1:NA19010_1	-0.0730	-0.0174	NA19010	JPT	hapmap
NA19010_2:NA19010_2	-0.0692	-0.0411	NA19010	JPT	hapmap
NA19054_1:NA19054_1	-0.0665	-0.0298	NA19054	JPT	hapmap
NA19054_2:NA19054_2	-0.0624	-0.0442	NA19054	JPT	hapmap
NA19055_1:NA19055_1	-0.0634	0.0089	NA19055	JPT	hapmap
NA19055_2:NA19055_2	-0.0641	0.0110	NA19055	JPT	hapmap
NA19056_1:NA19056_1	-0.0727	0.0038	NA19056	JPT	hapmap
NA19056_2:NA19056_2	-0.0789	-0.0070	NA19056	JPT	hapmap
NA19057_1:NA19057_1	-0.0573	-0.0146	NA19057	JPT	hapmap
NA19057_2:NA19057_2	-0.0680	-0.0313	NA19057	JPT	hapmap
NA19058_1:NA19058_1	-0.0584	-0.0179	NA19058	JPT	hapmap
NA19058_2:NA19058_2	-0.0542	0.0099	NA19058	JPT	hapmap
NA19059_1:NA19059_1	-0.0588	-0.0417	NA19059	JPT	hapmap
NA19059_2:NA19059_2	-0.0569	-0.0020	NA19059	JPT	hapmap
NA19060_1:NA19060_1	-0.0476	-0.0141	NA19060	JPT	hapmap
NA19060_2:NA19060_2	-0.0582	-0.0267	NA19060	JPT	hapmap
NA19062_1:NA19062_1	-0.0595	-0.0187	NA19062	JPT	hapmap
NA19062_2:NA19062_2	-0.0626	0.0013	NA19062	JPT	hapmap
NA19063_1:NA19063_1	-0.0583	-0.0107	NA19063	JPT	hapmap
NA19063_2:NA19063_2	-0.0689	-0.0145	NA19063	JPT	hapmap
NA19064_1:NA19064_1	-0.0522	-0.0205	NA19064	JPT	hapmap
NA19064_2:NA19064_2	-0.0591	0.0089	NA19064	JPT	hapmap
NA19065_1:NA19065_1	-0.0501	-0.0125	NA19065	JPT	hapmap
NA19065_2:NA19065_2	-0.0594	0.0086	NA19065	JPT	hapmap
NA19066_1:NA19066_1	-0.0555	-0.0051	NA19066	JPT	hapmap
NA19066_2:NA19066_2	-0.0617	-0.0005	NA19066	JPT	hapmap
NA19067_1:NA19067_1	-0.0562	-0.0106	NA19067	JPT	hapmap
NA19067_2:NA19067_2	-0.0502	-0.0185	NA19067	JPT	hapmap
NA19068_1:NA19068_1	-0.0497	0.0084	NA19068	JPT	hapmap
NA19068_2:NA19068_2	-0.0609	-0.0135	NA19068	JPT	hapmap
NA19070_1:NA19070_1	-0.0689	0.0210	NA19070	JPT	hapmap
NA19070_2:NA19070_2	-0.0560	-0.0062	NA19070	JPT	hapmap
NA19072_1:NA19072_1	-0.0461	-0.0207	NA19072	JPT	hapmap
NA19072_2:NA19072_2	-0.0639	-0.0193	NA19072	JPT	hapmap
NA19074_1:NA19074_1	-0.0613	-0.0048	NA19074	JPT	hapmap
NA19074_2:NA19074_2	-0.0532	-0.0228	NA19074	JPT	hapmap
NA19075_1:NA19075_1	-0.0511	-0.0179	NA19075	JPT	hapmap
NA19075_2:NA19075_2	-0.0617	-0.0185	NA19075	JPT	hapmap
NA19076_1:NA19076_1	-0.0587	-0.0355	NA19076	JPT	hapmap
NA19076_2:NA19076_2	-0.0538	0.0083	NA19076	JPT	hapmap
NA19077_1:NA19077_1	-0.0576	-0.0195	NA19077	JPT	hapmap
NA19077_2:NA19077_2	-0.0672	0.0021	NA19077	JPT	hapmap
NA19078_1:NA19078_1	-0.0635	-0.0196	NA19078	JPT	hapmap
NA19078_2:NA19078_2	-0.0604	-0.0283	NA19078	JPT	hapmap
NA19079_1:NA19079_1	-0.0678	-0.0295	NA19079	JPT	hapmap
NA19079_2:NA19079_2	-0.0453	-0.0277	NA19079	JPT	hapmap
NA19080_1:NA19080_1	-0.0359	-0.0014	NA19080	JPT	hapmap
NA19080_2:NA19080_2	-0.0485	0.0108	NA19080	JPT	hapmap
NA19081_1:NA19081_1	-0.0733	-0.0279	NA19081	JPT	hapmap
NA19081_2:NA19081_2	-0.0687	0.0047	NA19081	JPT	hapmap
NA19083_1:NA19083_1	-0.0639	-0.0311	NA19083	JPT	hapmap
NA19083_2:NA19083_2	-0.0655	-0.0186	NA19083	JPT	hapmap
NA19084_1:NA19084_1	-0.0667	0.1997	NA19084	JPT	hapmap
NA19084_2:NA19084_2	-0.0699	0.2006	NA19084	JPT	hapmap
NA19085_1:NA19085_1	-0.0668	-0.0370	NA19085	JPT	hapmap
NA19085_2:NA19085_2	-0.0699	0.0077	NA19085	JPT	hapmap
NA19086_1:NA19086_1	-0.0682	-0.0018	NA19086	JPT	hapmap
NA19086_2:NA19086_2	-0.0559	-0.0170	NA19086	JPT	hapmap
NA19087_1:NA19087_1	-0.0614	0.0673	NA19087	JPT	hapmap
NA19087_2:NA19087_2	-0.0510	0.0041	NA19087	JPT	hapmap
NA19088_1:NA19088_1	-0.0760	0.0090	NA19088	JPT	hapmap
NA19088_2:NA19088_2	-0.0584	0.0075	NA19088	JPT	hapmap
ZF1:ZF1	0.0236	0.1285	ZF1	ZF1	asm
