# Supplementary material for: Construction and integration of three de novo Japanese human genome assemblies toward a population-specific reference
Source: Nat Commun. 2021 Jan 11;12:226. doi: 10.1038/s41467-020-20146-8 (PMC7801658; doi:10.1038/s41467-020-20146-8)
Supplement: Supplementary file 8 — Source Data [file 41467_2020_20146_MOESM8_ESM.zip › Source_Data/Fig_3d_Insertion.txt]

No	GRCh38.MAX	GRCh38.MAX.ori	JG1.MAX	JG1.MAX.ori
4	51.5693693693694	51.5693693693694	6.77657657657658	-6.77657657657658
9	16.6725888324873	-16.6725888324873	14.2296954314721	-14.2296954314721
12	8.48809523809524	8.48809523809524	6.07142857142857	-6.07142857142857
14	10.9060240963855	10.9060240963855	7.28674698795181	7.28674698795181
15	9.86363636363636	-9.86363636363636	16.9204545454545	-16.9204545454545
19	20.8484848484848	20.8484848484848	2.67099567099567	2.67099567099567
20	7.17142857142857	7.17142857142857	6.42857142857143	-6.42857142857143
21	10.0676779463244	10.0676779463244	4.31855309218203	-4.31855309218203
27	10.4505494505494	10.4505494505494	6.9010989010989	-6.9010989010989
28	12.5333333333333	-12.5333333333333	14.5777777777778	-14.5777777777778
35	16.5677419354839	16.5677419354839	14.058064516129	-14.058064516129
37	16.6111111111111	-16.6111111111111	15.5708812260536	15.5708812260536
38	30.2472222222222	30.2472222222222	9.875	-9.875
41	29.3238095238095	29.3238095238095	7.29047619047619	7.29047619047619
44	9.5625	-9.5625	6.95833333333333	-6.95833333333333
45	12.0141129032258	12.0141129032258	13.2076612903226	-13.2076612903226
46	65.3614035087719	65.3614035087719	13.2929824561404	13.2929824561404
48	35.9708156165443	35.9708156165443	18.0303440278315	-18.0303440278315
49	5.29	5.29	5.59	-5.59
50	10.2004504504505	10.2004504504505	7.78603603603604	-7.78603603603604
51	6.30172413793104	-6.30172413793104	5.29022988505747	-5.29022988505747
54	25.0858585858586	-25.0858585858586	3.74747474747475	-3.74747474747475
56	7.68627450980392	7.68627450980392	1.96078431372549	-1.96078431372549
58	7.30379746835443	-7.30379746835443	13.6329113924051	-13.6329113924051
60	3.29591836734694	-3.29591836734694	6.53061224489796	-6.53061224489796
61	9.24418604651163	-9.24418604651163	10.4767441860465	-10.4767441860465
63	9.01859504132231	9.01859504132231	7.18181818181818	7.18181818181818
65	15.9294478527607	15.9294478527607	3.12576687116565	-3.12576687116565
66	2.44642857142857	-2.44642857142857	14.1428571428571	-14.1428571428571
67	8.33968253968254	8.33968253968254	12.8825396825397	-12.8825396825397
70	9.01594202898551	-9.01594202898551	11.0608695652174	-11.0608695652174
72	3.44968553459119	-3.44968553459119	11.5534591194969	-11.5534591194969
74	0.685185185185187	-0.685185185185187	6.42592592592593	-6.42592592592593
78	8.15841584158416	-8.15841584158416	12.4950495049505	-12.4950495049505
82	4.78846153846154	4.78846153846154	4.53846153846154	-4.53846153846154
83	11.2201834862385	-11.2201834862385	13.4220183486239	-13.4220183486239
84	11.9507415254237	-11.9507415254237	10.0058262711864	10.0058262711864
85	13.3259259259259	13.3259259259259	4.69259259259259	4.69259259259259
87	17.3426966292135	17.3426966292135	4.93178170144462	4.93178170144462
89	15.2007575757576	-15.2007575757576	9.01515151515152	-9.01515151515152
88	2.32727272727273	2.32727272727273	1.69090909090909	1.69090909090909
92	17.4414414414414	-17.4414414414414	17.3303303303303	-17.3303303303303
93	8.2421875	8.2421875	20.734375	-20.734375
94	13.3385826771654	13.3385826771654	1.92125984251969	-1.92125984251969
96	23.3968565815324	23.3968565815324	7.09233791748527	7.09233791748527
95	25.9706601466993	25.9706601466993	3.5721271393643	3.5721271393643
97	9.37735849056604	-9.37735849056604	3.86792452830189	3.86792452830189
103	2.74683544303797	-2.74683544303797	1.55696202531646	-1.55696202531646
105	11.562962962963	-11.562962962963	6.04444444444444	-6.04444444444444
109	15.1666666666667	15.1666666666667	1.82051282051282	-1.82051282051282
113	30.3333333333333	30.3333333333333	9.88571428571429	9.88571428571429
114	21.2881355932203	21.2881355932203	0.881355932203391	-0.881355932203391
115	8.20779220779221	-8.20779220779221	12.9480519480519	-12.9480519480519
118	31.7899686520376	31.7899686520376	2.55172413793104	2.55172413793104
119	21.7002288329519	21.7002288329519	7.54691075514874	-7.54691075514874
120	16.1505494505495	16.1505494505495	7.04395604395604	7.04395604395604
123	4	-4	3.10294117647059	3.10294117647059
129	8.85526315789474	-8.85526315789474	15.2894736842105	-15.2894736842105
130	7.6989247311828	7.6989247311828	13.5913978494624	-13.5913978494624
131	22.1956689868523	22.1956689868523	15.4593967517401	15.4593967517401
133	9.6640625	-9.6640625	7.09765625	-7.09765625
134	15.3740131138766	-15.3740131138766	8.42432757928543	-8.42432757928543
137	16.109375	16.109375	0.75	0.75
138	3.83333333333333	-3.83333333333333	10.9509803921569	-10.9509803921569
139	5.84375	5.84375	14.0520833333333	-14.0520833333333
146	18.3768115942029	-18.3768115942029	14.304347826087	14.304347826087
147	7.2814371257485	-7.2814371257485	7.55688622754491	-7.55688622754491
149	3.69117647058824	3.69117647058824	4.32352941176471	-4.32352941176471
150	8.31192660550459	-8.31192660550459	3.61467889908257	-3.61467889908257
151	16.2962577962578	16.2962577962578	5.6975051975052	5.6975051975052
153	10.5673913043478	-10.5673913043478	8.50434782608696	-8.50434782608696
154	15.0708333333333	-15.0708333333333	7.45138888888889	-7.45138888888889
157	16.0115690527838	16.0115690527838	9.86912509038322	-9.86912509038322
158	4.06504065040651	4.06504065040651	9.89430894308943	-9.89430894308943
160	11.88	11.88	4.128	-4.128
162	9.5	-9.5	2.34615384615385	-2.34615384615385
163	18.542328042328	18.542328042328	15.1084656084656	15.1084656084656
167	14.9509202453988	14.9509202453988	15.361963190184	-15.361963190184
169	19.5588235294118	-19.5588235294118	2.25980392156863	-2.25980392156863
172	12.5283018867925	12.5283018867925	1.28301886792453	-1.28301886792453
178	13.0044843049327	13.0044843049327	4.06726457399103	-4.06726457399103
179	13.4158415841584	-13.4158415841584	13.2953795379538	-13.2953795379538
184	2.51578947368421	2.51578947368421	5.68421052631579	5.68421052631579
186	1.58064516129032	-1.58064516129032	17.8951612903226	-17.8951612903226
188	5.87755102040816	5.87755102040816	6.37755102040816	6.37755102040816
189	11.7452830188679	11.7452830188679	6.99056603773585	6.99056603773585
191	5.05384615384616	-5.05384615384616	7.12820512820513	-7.12820512820513
192	3.125	3.125	10.390625	10.390625
193	3.91304347826087	-3.91304347826087	1.98550724637681	-1.98550724637681
194	11.7310664605873	11.7310664605873	5.62132921174652	-5.62132921174652
195	4.028125	4.028125	8.121875	-8.121875
196	7.45333333333333	7.45333333333333	4.17333333333333	4.17333333333333
197	10.730514518594	-10.730514518594	5.79113601630158	-5.79113601630158
198	6.04608294930876	-6.04608294930876	8.1889400921659	-8.1889400921659
199	9.40152963671128	-9.40152963671128	4.96940726577438	-4.96940726577438
201	12.0973451327434	12.0973451327434	11.1504424778761	-11.1504424778761
202	15.9444444444444	15.9444444444444	1.61111111111111	1.61111111111111
203	25.105	25.105	9.05	-9.05
205	14.7314814814815	-14.7314814814815	4.03703703703704	-4.03703703703704
207	15.1625	-15.1625	10.2125	-10.2125
208	23.2967741935484	-23.2967741935484	19.5870967741935	-19.5870967741935
210	2.14473684210526	-2.14473684210526	9.71052631578947	-9.71052631578947
211	17.9698795180723	-17.9698795180723	16.1927710843373	-16.1927710843373
212	11.4711779448622	-11.4711779448622	1.66165413533835	-1.66165413533835
214	15.1421911421911	-15.1421911421911	5.12820512820513	-5.12820512820513
215	6.25892857142857	6.25892857142857	7.53125	-7.53125
216	11.5367673179396	-11.5367673179396	22.5559502664298	-22.5559502664298
221	3.55384615384616	-3.55384615384616	9.15384615384615	-9.15384615384615
222	21.1454545454545	-21.1454545454545	8.03939393939394	-8.03939393939394
223	4.94117647058824	-4.94117647058824	17.3921568627451	-17.3921568627451
224	11.3	11.3	15.3545454545455	-15.3545454545455
225	38.9318600368324	38.9318600368324	7.9963167587477	7.9963167587477
226	3.98701298701299	-3.98701298701299	3.96103896103896	3.96103896103896
227	12.2941176470588	-12.2941176470588	3.50980392156863	-3.50980392156863
229	5.00560224089636	5.00560224089636	5.84873949579832	-5.84873949579832
230	9.35555555555555	9.35555555555555	0.511111111111113	-0.511111111111113
232	10.1147540983607	10.1147540983607	1.8688524590164	1.8688524590164
235	4.03225806451613	4.03225806451613	2.56451612903226	2.56451612903226
237	5.60714285714286	5.60714285714286	7.26785714285714	-7.26785714285714
238	10.0236686390533	10.0236686390533	4.02366863905325	-4.02366863905325
240	5.89944134078212	-5.89944134078212	3.92737430167598	-3.92737430167598
241	4.10810810810811	4.10810810810811	4.65765765765766	-4.65765765765766
242	33.2566765578635	33.2566765578635	14.2181008902077	-14.2181008902077
244	5.32283464566929	5.32283464566929	9.81102362204724	-9.81102362204724
247	28.7611650485437	-28.7611650485437	10.9184466019417	-10.9184466019417
250	1.68831168831169	1.68831168831169	30.3116883116883	-30.3116883116883
251	7.06578947368421	7.06578947368421	12.6973684210526	-12.6973684210526
252	13.569696969697	-13.569696969697	8.03030303030303	-8.03030303030303
253	10.4404761904762	10.4404761904762	9.10714285714286	-9.10714285714286
254	10.6287958115183	-10.6287958115183	12.7523560209424	-12.7523560209424
257	7.71673819742489	7.71673819742489	5.17596566523605	-5.17596566523605
259	20.6297674418605	-20.6297674418605	20.7520930232558	-20.7520930232558
260	5.88607594936709	-5.88607594936709	21.253164556962	-21.253164556962
261	8.42424242424242	-8.42424242424242	9.03030303030303	-9.03030303030303
263	15.6352201257862	-15.6352201257862	22.5220125786164	-22.5220125786164
264	2.65	2.65	4.25	-4.25
266	29.3244444444444	29.3244444444444	23.2488888888889	-23.2488888888889
269	6.10666666666667	-6.10666666666667	12.8666666666667	-12.8666666666667
270	12.664	12.664	9.112	9.112
272	16.2467532467532	16.2467532467532	10.9350649350649	-10.9350649350649
274	7.26923076923077	-7.26923076923077	3.96153846153846	3.96153846153846
277	24.8806451612903	-24.8806451612903	24.1193548387097	-24.1193548387097
280	21.8178571428571	-21.8178571428571	24.5035714285714	-24.5035714285714
281	22.6478260869565	-22.6478260869565	11.9565217391304	11.9565217391304
282	10.1759259259259	10.1759259259259	10.6203703703704	-10.6203703703704
285	10.6756756756757	-10.6756756756757	7.26486486486487	-7.26486486486487
284	11.2333333333333	-11.2333333333333	1.88333333333333	-1.88333333333333
286	14.9238095238095	-14.9238095238095	16.1809523809524	-16.1809523809524
288	11.987012987013	11.987012987013	12.2467532467532	-12.2467532467532
289	12.4084967320261	-12.4084967320261	9.67647058823529	-9.67647058823529
290	18.0285714285714	18.0285714285714	10.0428571428571	-10.0428571428571
291	1.90769230769231	1.90769230769231	8.90769230769231	-8.90769230769231
293	2.1125	2.1125	11.5875	-11.5875
294	3.86466165413534	3.86466165413534	25.3984962406015	-25.3984962406015
295	10.2291666666667	10.2291666666667	5.1875	-5.1875
297	7.78210116731518	-7.78210116731518	7.45719844357977	-7.45719844357977
301	34.2361111111111	34.2361111111111	2.72222222222222	-2.72222222222222
302	9.18332543818096	9.18332543818096	5.96778777830412	5.96778777830412
303	18.8461538461538	18.8461538461538	11.9134615384615	-11.9134615384615
304	10.314606741573	-10.314606741573	5.5561797752809	-5.5561797752809
305	4.05069124423963	-4.05069124423963	10.0599078341014	-10.0599078341014
306	16.5584415584416	16.5584415584416	26.4805194805195	-26.4805194805195
309	6.5	-6.5	10.5666666666667	-10.5666666666667
314	8.65846153846154	-8.65846153846154	17.8892307692308	-17.8892307692308
315	9.12903225806452	9.12903225806452	2.19354838709678	2.19354838709678
318	7.18181818181818	7.18181818181818	2.75757575757576	-2.75757575757576
319	22.845	22.845	4.57	-4.57
320	11.9901960784314	11.9901960784314	1.22549019607843	-1.22549019607843
321	3.359375	-3.359375	18.21875	-18.21875
323	4.09803921568627	-4.09803921568627	1.52941176470588	1.52941176470588
324	6.93670886075949	6.93670886075949	2.35443037974683	2.35443037974683
325	15.7466666666667	-15.7466666666667	6.65333333333333	6.65333333333333
326	13.9057750759878	-13.9057750759878	18.6656534954407	-18.6656534954407
327	10	10	7.3	-7.3
328	5.97058823529412	-5.97058823529412	8.20588235294118	8.20588235294118
330	20.921875	20.921875	4.203125	-4.203125
331	3.16455696202532	3.16455696202532	12.4050632911392	-12.4050632911392
333	21.1346153846154	-21.1346153846154	4.76923076923077	-4.76923076923077
334	5.30625	5.30625	3.4625	-3.4625
335	9.60294117647059	9.60294117647059	7.25	7.25
340	5.89556962025317	-5.89556962025317	22.0664556962025	-22.0664556962025
341	19.2532679738562	-19.2532679738562	10.2303921568627	-10.2303921568627
342	8.59798994974874	-8.59798994974874	6.78894472361809	-6.78894472361809
344	13.8333333333333	13.8333333333333	7.95	-7.95
347	6.38068181818182	-6.38068181818182	7.83522727272727	-7.83522727272727
352	6.66279069767442	6.66279069767442	14.9883720930233	-14.9883720930233
353	11.462962962963	11.462962962963	9.33333333333333	-9.33333333333333
356	4.56043956043956	-4.56043956043956	5.07692307692308	-5.07692307692308
357	5.09876543209877	-5.09876543209877	10.5802469135802	-10.5802469135802
358	3.33333333333333	-3.33333333333333	9.2962962962963	-9.2962962962963
359	11.4252873563218	11.4252873563218	13.183908045977	-13.183908045977
361	16.4605263157895	-16.4605263157895	13.4605263157895	-13.4605263157895
365	19.8475274725275	19.8475274725275	10.1868131868132	-10.1868131868132
366	6.12280701754386	-6.12280701754386	6.3859649122807	-6.3859649122807
367	10.8176470588235	10.8176470588235	7.78235294117647	-7.78235294117647
369	8.725	8.725	7.021875	-7.021875
370	10.4935897435897	-10.4935897435897	5.70192307692308	-5.70192307692308
372	9.9400479616307	-9.9400479616307	11.0647482014388	-11.0647482014388
373	9.67032967032967	9.67032967032967	1.38461538461538	-1.38461538461538
374	13.0314465408805	-13.0314465408805	13.0660377358491	-13.0660377358491
375	12.6634615384615	-12.6634615384615	12.9423076923077	-12.9423076923077
376	14.0462962962963	-14.0462962962963	3.35416666666667	-3.35416666666667
378	1.98039215686275	1.98039215686275	6.82352941176471	6.82352941176471
379	16.8557692307692	16.8557692307692	13.0128205128205	-13.0128205128205
380	6.47058823529412	-6.47058823529412	8.38235294117647	-8.38235294117647
384	5.68292682926829	5.68292682926829	18.5731707317073	-18.5731707317073
387	17.35	17.35	2.13333333333333	-2.13333333333333
390	12.0727272727273	-12.0727272727273	19.2727272727273	-19.2727272727273
391	4.05263157894737	4.05263157894737	6.68421052631579	-6.68421052631579
392	4.15384615384615	4.15384615384615	2.13461538461539	-2.13461538461539
393	32.2477558348294	32.2477558348294	10.7764811490126	-10.7764811490126
394	25.6842105263158	25.6842105263158	2.50607287449393	2.50607287449393
395	16.1721670897761	-16.1721670897761	17.2656358181399	-17.2656358181399
397	20.5929951690821	20.5929951690821	7.26449275362319	7.26449275362319
401	8.12121212121212	8.12121212121212	21.7484848484848	21.7484848484848
402	24.9655172413793	24.9655172413793	0.775862068965516	-0.775862068965516
404	26.7028571428571	26.7028571428571	2.17714285714286	-2.17714285714286
405	4.46268656716418	4.46268656716418	13.455223880597	-13.455223880597
406	6.74314442413163	6.74314442413163	8.39122486288848	8.39122486288848
407	11.3627450980392	-11.3627450980392	2.76470588235294	-2.76470588235294
410	9.56935817805383	-9.56935817805383	12.7536231884058	-12.7536231884058
411	4.43307086614173	4.43307086614173	1.89763779527559	1.89763779527559
413	7.40201005025126	-7.40201005025126	22.8341708542714	-22.8341708542714
414	13.9266666666667	13.9266666666667	10.38	-10.38
415	19.7450980392157	19.7450980392157	1	-1
416	3.67368421052632	-3.67368421052632	5.71578947368421	-5.71578947368421
417	11.6174242424242	-11.6174242424242	2.59469696969697	2.59469696969697
419	21.6529588766299	21.6529588766299	4.30992978936811	4.30992978936811
421	4.51401869158878	4.51401869158878	17.6168224299065	-17.6168224299065
424	11.140350877193	11.140350877193	9.30701754385965	-9.30701754385965
425	21.0185185185185	21.0185185185185	2.64814814814815	-2.64814814814815
426	21.3103448275862	21.3103448275862	1.94827586206896	-1.94827586206896
427	10.5454545454545	10.5454545454545	6.55844155844156	-6.55844155844156
428	3.2948717948718	-3.2948717948718	8.1025641025641	-8.1025641025641
430	7.85526315789474	7.85526315789474	3.22368421052632	-3.22368421052632
431	4.35	-4.35	16.325	-16.325
432	8.3728813559322	-8.3728813559322	23	-23
433	10.0988700564972	-10.0988700564972	6.51412429378531	-6.51412429378531
434	5.0625	-5.0625	7.4375	-7.4375
435	9.05649717514124	-9.05649717514124	5.65536723163842	-5.65536723163842
436	14.75	-14.75	4.73214285714286	-4.73214285714286
438	9.33928571428572	-9.33928571428572	4.41071428571428	4.41071428571428
439	25.4393305439331	25.4393305439331	4.61087866108787	-4.61087866108787
440	4.50649350649351	-4.50649350649351	16.5909090909091	-16.5909090909091
441	9.33333333333334	-9.33333333333334	12.4523809523809	-12.4523809523809
442	12.2567975830816	12.2567975830816	16.7824773413897	-16.7824773413897
443	23.781954887218	-23.781954887218	9.54135338345865	-9.54135338345865
444	8.25396825396825	8.25396825396825	2.46825396825397	-2.46825396825397
445	25.8494623655914	25.8494623655914	2.74731182795699	-2.74731182795699
446	5.45454545454545	-5.45454545454545	12.1414141414141	-12.1414141414141
447	11.4664246823956	-11.4664246823956	19.6424682395644	-19.6424682395644
448	19.7727272727273	19.7727272727273	1	-1
449	1.71428571428571	-1.71428571428571	5.39285714285714	-5.39285714285714
450	18.0246913580247	18.0246913580247	7.59259259259259	-7.59259259259259
452	4.20833333333333	-4.20833333333333	2.04166666666667	-2.04166666666667
453	15.0988372093023	15.0988372093023	5.67054263565892	5.67054263565892
454	6.21153846153846	-6.21153846153846	2.13461538461538	-2.13461538461538
457	6.33333333333333	6.33333333333333	11.6531531531532	-11.6531531531532
460	9.11894273127753	9.11894273127753	3.8942731277533	-3.8942731277533
461	12	12	12.7291666666667	-12.7291666666667
462	15.4712643678161	15.4712643678161	6.40229885057471	-6.40229885057471
463	28.8681318681319	28.8681318681319	4.31648351648352	4.31648351648352
464	3.83647798742138	-3.83647798742138	12.2201257861635	-12.2201257861635
465	25.2809523809524	25.2809523809524	6.84285714285714	-6.84285714285714
468	8.7719298245614	8.7719298245614	0.842105263157894	-0.842105263157894
469	14.8243243243243	14.8243243243243	2.81081081081081	-2.81081081081081
470	29.9318681318681	-29.9318681318681	10.5164835164835	-10.5164835164835
471	11.2260273972603	11.2260273972603	16.3972602739726	-16.3972602739726
473	21.7651006711409	-21.7651006711409	6.83221476510067	-6.83221476510067
474	16.6751824817518	16.6751824817518	4.12408759124088	4.12408759124088
475	11.96	-11.96	11.3822222222222	-11.3822222222222
476	5.57823129251701	5.57823129251701	8.91156462585034	-8.91156462585034
480	7.27895181741336	-7.27895181741336	5.51225697379543	-5.51225697379543
481	7.88607594936709	7.88607594936709	4.25316455696203	4.25316455696203
482	4.07079646017699	4.07079646017699	25.3716814159292	-25.3716814159292
484	5.05882352941176	5.05882352941176	11.1911764705882	-11.1911764705882
488	15.8327868852459	-15.8327868852459	7.59344262295082	-7.59344262295082
490	16.1980198019802	16.1980198019802	7.3069306930693	-7.3069306930693
491	27.6060606060606	27.6060606060606	9.52525252525253	-9.52525252525253
493	11.9224330357143	-11.9224330357143	13.8922991071429	-13.8922991071429
494	8.81904761904762	8.81904761904762	4.16190476190476	-4.16190476190476
495	1.37373737373737	-1.37373737373737	2.71717171717172	2.71717171717172
498	12.7532467532468	12.7532467532468	9.50649350649351	-9.50649350649351
499	9.625	-9.625	7.75	-7.75
500	16.8833292653161	16.8833292653161	24.800097632414	24.800097632414
501	7.40677966101695	7.40677966101695	8.01694915254237	8.01694915254237
504	5.96296296296296	5.96296296296296	15.2469135802469	-15.2469135802469
507	21.2117647058824	-21.2117647058824	6.52941176470588	-6.52941176470588
508	4.33720930232558	4.33720930232558	10.3372093023256	-10.3372093023256
509	10.8440860215054	-10.8440860215054	4.81182795698925	-4.81182795698925
510	5.83333333333333	5.83333333333333	2.08666666666667	-2.08666666666667
513	10.5536159600998	10.5536159600998	4.92518703241895	-4.92518703241895
515	26.241610738255	26.241610738255	3.09395973154362	3.09395973154362
516	14.5120967741936	14.5120967741936	5.78629032258064	5.78629032258064
517	19.3794089609152	19.3794089609152	10.3746425166826	10.3746425166826
519	7.42372881355932	-7.42372881355932	1.89830508474576	-1.89830508474576
520	17.3333333333333	-17.3333333333333	1.89855072463768	1.89855072463768
522	24.9322916666667	-24.9322916666667	17.296875	-17.296875
523	19.5555555555556	19.5555555555556	9.17195767195767	-9.17195767195767
524	8.92156862745098	8.92156862745098	2.13725490196078	-2.13725490196078
526	8.52164009111618	-8.52164009111618	7.21640091116173	-7.21640091116173
527	7.79746835443038	-7.79746835443038	10.0253164556962	-10.0253164556962
528	10.8977272727273	10.8977272727273	1.93181818181818	-1.93181818181818
529	20.4952380952381	20.4952380952381	8.25	-8.25
531	30.8261904761905	-30.8261904761905	8.11190476190476	-8.11190476190476
533	7.85185185185185	7.85185185185185	0.907407407407408	0.907407407407408
534	4.25628140703517	4.25628140703517	2.67336683417085	2.67336683417085
535	33.343023255814	-33.343023255814	18.9578488372093	-18.9578488372093
536	3.19685039370079	3.19685039370079	10.1417322834646	-10.1417322834646
539	6.27218934911243	-6.27218934911243	2.52662721893491	-2.52662721893491
540	4.84403669724771	4.84403669724771	8.57798165137615	-8.57798165137615
541	3.53521126760563	3.53521126760563	16.3943661971831	-16.3943661971831
542	12.8433179723502	-12.8433179723502	18.3594470046083	-18.3594470046083
543	8.57052441229656	8.57052441229656	13.0723327305606	-13.0723327305606
546	11.8682926829268	-11.8682926829268	3.44390243902439	-3.44390243902439
547	8.02	8.02	1.62666666666667	1.62666666666667
549	34.4615384615385	34.4615384615385	1.87545787545788	-1.87545787545788
556	3.43502824858757	-3.43502824858757	13.3841807909604	-13.3841807909604
557	12	-12	21.0615384615385	-21.0615384615385
559	11.6444444444444	-11.6444444444444	2.27777777777778	-2.27777777777778
562	23.1230769230769	23.1230769230769	1.63076923076923	1.63076923076923
567	13.6333333333333	13.6333333333333	0.850000000000001	0.850000000000001
570	18.5764111977972	-18.5764111977972	11.6128958237724	-11.6128958237724
572	22.8295454545455	-22.8295454545455	8.34090909090909	-8.34090909090909
573	2.81666666666667	2.81666666666667	9.28333333333333	-9.28333333333333
574	3.703125	3.703125	11.65625	-11.65625
575	27.6404494382022	27.6404494382022	11.4719101123596	-11.4719101123596
578	14.995444191344	-14.995444191344	7.29612756264237	-7.29612756264237
579	8.36503067484663	-8.36503067484663	14.3466257668712	-14.3466257668712
582	10.3701799485861	10.3701799485861	3.53984575835475	-3.53984575835475
583	27.7868852459016	27.7868852459016	3.24590163934426	3.24590163934426
584	12.119170984456	-12.119170984456	11.5129533678756	-11.5129533678756
585	7.21450151057402	-7.21450151057402	24.1570996978852	-24.1570996978852
586	24.1566265060241	24.1566265060241	1.07228915662651	1.07228915662651
589	12.1964285714286	-12.1964285714286	13.1964285714286	-13.1964285714286
590	3.45833333333333	3.45833333333333	3.09722222222222	3.09722222222222
591	14.3133971291866	-14.3133971291866	15.4712918660287	-15.4712918660287
593	11.9677419354839	-11.9677419354839	8.21134593993326	-8.21134593993326
594	3.31578947368421	-3.31578947368421	5.94736842105263	-5.94736842105263
596	13.6851851851852	-13.6851851851852	3.01851851851852	-3.01851851851852
598	11.8833333333333	-11.8833333333333	12.5833333333333	-12.5833333333333
604	6.28048780487805	6.28048780487805	9.5	-9.5
605	21.8630136986301	-21.8630136986301	7.36301369863014	-7.36301369863014
607	20.9786666666667	-20.9786666666667	21.8186666666667	-21.8186666666667
609	6.3125	6.3125	8.86458333333333	-8.86458333333333
610	2.91208791208791	2.91208791208791	20.021978021978	-20.021978021978
611	2.875	2.875	10.75	-10.75
612	19.6685714285714	-19.6685714285714	20.9371428571429	-20.9371428571429
613	25.0793103448276	25.0793103448276	13.0103448275862	13.0103448275862
616	4.88524590163934	4.88524590163934	2.52459016393443	-2.52459016393443
617	4.08333333333333	4.08333333333333	18.2261904761905	-18.2261904761905
618	5.32520325203252	-5.32520325203252	23.9268292682927	-23.9268292682927
619	4.46456692913386	-4.46456692913386	5.52755905511811	-5.52755905511811
620	13.9775641025641	-13.9775641025641	10.099358974359	-10.099358974359
626	7.171875	7.171875	3.125	3.125
627	14.8023255813953	-14.8023255813953	4.8953488372093	-4.8953488372093
628	4.49315068493151	4.49315068493151	3	-3
629	23.1557788944724	23.1557788944724	23.1658291457286	-23.1658291457286
630	14.6461988304094	-14.6461988304094	15.8099415204678	-15.8099415204678
631	2.47368421052632	2.47368421052632	2.49122807017544	-2.49122807017544
632	4.125	4.125	1.796875	-1.796875
633	4.546875	4.546875	2.3125	2.3125
637	4.90476190476191	-4.90476190476191	9.40816326530612	-9.40816326530612
639	9.45783132530121	9.45783132530121	3.74698795180723	3.74698795180723
641	3.875	-3.875	3.625	-3.625
642	6.3030303030303	6.3030303030303	3.85858585858586	-3.85858585858586
644	8.22727272727273	8.22727272727273	5.96590909090909	-5.96590909090909
645	17.0266666666667	-17.0266666666667	14.44	-14.44
647	7.94852941176471	-7.94852941176471	14.8676470588235	-14.8676470588235
648	1.15277777777778	-1.15277777777778	5.48611111111111	-5.48611111111111
649	2.92222222222222	-2.92222222222222	4.24444444444444	-4.24444444444444
650	2.03030303030303	2.03030303030303	7.48484848484848	-7.48484848484848
651	9.31578947368421	9.31578947368421	1.76315789473684	-1.76315789473684
652	13.1977401129943	13.1977401129943	18.6158192090395	-18.6158192090395
653	29.982905982906	29.982905982906	19.8931623931624	-19.8931623931624
654	7.27272727272727	7.27272727272727	6.66233766233766	-6.66233766233766
655	3.63636363636364	-3.63636363636364	4.21212121212121	-4.21212121212121
656	1.88059701492537	1.88059701492537	7.52238805970149	-7.52238805970149
657	21.2040816326531	21.2040816326531	2.48979591836735	-2.48979591836735
659	9.67741935483871	9.67741935483871	17.0403225806452	-17.0403225806452
660	11.4545454545455	11.4545454545455	5.81818181818182	5.81818181818182
662	5.78181818181818	5.78181818181818	9.49090909090909	-9.49090909090909
663	5.73333333333333	5.73333333333333	16.9733333333333	-16.9733333333333
664	6.16049382716049	-6.16049382716049	6.95061728395062	-6.95061728395062
665	19.245	19.245	27.49	-27.49
666	27.7101449275362	27.7101449275362	5.59903381642512	-5.59903381642512
667	17.525	17.525	14.695	-14.695
670	6.78125	6.78125	13.03125	13.03125
671	9.96969696969697	-9.96969696969697	6.15151515151515	-6.15151515151515
678	16.2010869565217	16.2010869565217	22.5054347826087	-22.5054347826087
679	8.83076923076923	8.83076923076923	14.7538461538462	-14.7538461538462
680	12.9166666666667	12.9166666666667	12.0064102564103	-12.0064102564103
682	6.54117647058824	6.54117647058824	6.11764705882353	-6.11764705882353
684	9.04545454545455	-9.04545454545455	6.20454545454546	-6.20454545454546
686	14.8	14.8	1.07692307692308	-1.07692307692308
687	15.5411764705882	-15.5411764705882	0.976470588235294	-0.976470588235294
688	15.4516129032258	15.4516129032258	7.32258064516129	7.32258064516129
691	23	-23	4.66666666666667	-4.66666666666667
692	12.6571428571429	-12.6571428571429	12.6428571428571	-12.6428571428571
693	9.26785714285714	9.26785714285714	6	6
694	14.0155440414508	-14.0155440414508	16.3367875647668	-16.3367875647668
698	14.1717171717172	-14.1717171717172	2.61616161616162	2.61616161616162
699	13.8430813124108	13.8430813124108	20.7603423680456	-20.7603423680456
702	7.64814814814815	7.64814814814815	6.38888888888889	6.38888888888889
704	11.2866242038217	-11.2866242038217	19.640127388535	-19.640127388535
706	7.43434343434343	-7.43434343434343	11.4040404040404	-11.4040404040404
707	17.0757575757576	-17.0757575757576	6.12121212121212	-6.12121212121212
708	16.2844036697248	16.2844036697248	3.44954128440367	-3.44954128440367
712	11.7053571428571	11.7053571428571	6.875	-6.875
716	4.98611111111111	-4.98611111111111	4.11111111111111	-4.11111111111111
718	10.0472222222222	10.0472222222222	9.81944444444444	-9.81944444444444
719	35.3548387096774	35.3548387096774	7.75332068311195	-7.75332068311195
720	19.5009310986965	19.5009310986965	4.89944134078212	4.89944134078212
721	20.0977284733228	-20.0977284733228	9.18040147913365	-9.18040147913365
722	3.22641509433962	3.22641509433962	1.35849056603774	-1.35849056603774
723	3.12790697674419	-3.12790697674419	17.2558139534884	-17.2558139534884
724	15.006329113924	15.006329113924	9.10126582278481	-9.10126582278481
726	5.80769230769231	5.80769230769231	12.9230769230769	-12.9230769230769
727	9.16279069767442	9.16279069767442	6.1046511627907	-6.1046511627907
728	10.873786407767	10.873786407767	10.4368932038835	-10.4368932038835
729	20.9926470588235	20.9926470588235	11.8161764705882	-11.8161764705882
730	21.2727272727273	-21.2727272727273	16.4258373205742	-16.4258373205742
732	7.75280898876404	7.75280898876404	2.95505617977528	2.95505617977528
735	14.044776119403	-14.044776119403	11.9925373134328	-11.9925373134328
736	10.4385964912281	10.4385964912281	3.94736842105263	-3.94736842105263
740	6.97938144329897	6.97938144329897	19.5773195876289	-19.5773195876289
742	13.3809523809524	-13.3809523809524	2.03809523809524	-2.03809523809524
743	14.0652173913043	-14.0652173913043	13.1467391304348	-13.1467391304348
745	5.61333333333333	5.61333333333333	10.8488888888889	-10.8488888888889
746	12.6229508196721	12.6229508196721	3.11475409836066	-3.11475409836066
750	18.9222357229648	-18.9222357229648	8.21628189550425	-8.21628189550425
751	10.0081967213115	10.0081967213115	15.4016393442623	-15.4016393442623
753	4.66666666666667	4.66666666666667	8.32539682539683	-8.32539682539683
754	3.19117647058824	3.19117647058824	3.07352941176471	-3.07352941176471
755	20.5	-20.5	18	-18
758	7.92857142857143	7.92857142857143	7.69230769230769	-7.69230769230769
760	10.6545454545455	10.6545454545455	7.18181818181818	-7.18181818181818
763	16.7482656095144	-16.7482656095144	22.1392467789891	-22.1392467789891
765	7.46105919003115	-7.46105919003115	27.4610591900312	-27.4610591900312
766	8.28289473684211	8.28289473684211	11.875	-11.875
768	3.76623376623377	3.76623376623377	12.0779220779221	-12.0779220779221
769	15.0408163265306	-15.0408163265306	12.3673469387755	-12.3673469387755
770	8.82773109243697	8.82773109243697	8.49579831932773	-8.49579831932773
771	16.484375	16.484375	15.796875	-15.796875
773	9.24468085106383	-9.24468085106383	2.47872340425532	-2.47872340425532
775	7.51515151515152	-7.51515151515152	10.1363636363636	-10.1363636363636
779	18.0909090909091	18.0909090909091	1.53030303030303	-1.53030303030303
780	13.8771526980482	13.8771526980482	5.33639494833525	-5.33639494833525
787	17.3809523809524	17.3809523809524	6.34920634920635	-6.34920634920635
788	6.05769230769231	6.05769230769231	5.44230769230769	-5.44230769230769
789	8.05431309904153	-8.05431309904153	25.0543130990415	-25.0543130990415
791	24.459235375403	-24.459235375403	13.5854444956241	-13.5854444956241
797	28.3492063492063	28.3492063492063	6.58730158730159	-6.58730158730159
799	8.56613756613757	-8.56613756613757	22.2804232804233	-22.2804232804233
800	13.4810126582278	-13.4810126582278	5.92405063291139	-5.92405063291139
802	19.2398427260813	19.2398427260813	8.6959370904325	8.6959370904325
803	8.05208333333334	8.05208333333334	8.35416666666666	-8.35416666666666
804	22.9297124600639	-22.9297124600639	28.2140575079872	-28.2140575079872
806	16.5064935064935	16.5064935064935	7.84415584415584	-7.84415584415584
807	14.1089108910891	-14.1089108910891	6.41584158415841	6.41584158415841
808	4.47368421052632	-4.47368421052632	24.4331983805668	-24.4331983805668
809	5	5	5.32203389830508	-5.32203389830508
811	25.2857142857143	25.2857142857143	5.26373626373626	5.26373626373626
813	3.82926829268293	-3.82926829268293	18.2926829268293	-18.2926829268293
814	9.26986754966887	-9.26986754966887	7.37748344370861	-7.37748344370861
815	6.16774193548387	-6.16774193548387	14.9258064516129	-14.9258064516129
817	5.34234234234234	-5.34234234234234	5.5045045045045	-5.5045045045045
818	7.32467532467533	-7.32467532467533	6.75324675324675	-6.75324675324675
819	13.1336898395722	-13.1336898395722	3.29679144385027	3.29679144385027
821	3.5	3.5	4.11538461538462	-4.11538461538462
822	5.3	5.3	5.94285714285714	-5.94285714285714
823	15.7404921700224	15.7404921700224	13.2281879194631	-13.2281879194631
831	5.2027972027972	-5.2027972027972	19.2937062937063	-19.2937062937063
832	5.81999029597283	5.81999029597283	13.45608927705	-13.45608927705
833	5.66298342541436	5.66298342541436	10.7182320441989	10.7182320441989
835	13.5851063829787	13.5851063829787	6.69148936170212	-6.69148936170212
836	12.3893805309735	12.3893805309735	3.81120943952802	-3.81120943952802
838	4.88461538461538	-4.88461538461538	8.86538461538462	-8.86538461538462
839	10.7413793103448	10.7413793103448	18.1034482758621	-18.1034482758621
840	3.85	3.85	20.8083333333333	-20.8083333333333
845	18.0410062026189	18.0410062026189	9.04445210199862	-9.04445210199862
847	4.62666666666667	4.62666666666667	9.28	-9.28
848	8.53595416831292	-8.53595416831292	20.5750691426314	-20.5750691426314
849	29.1052631578947	29.1052631578947	16.88995215311	-16.88995215311
850	5.68874172185431	5.68874172185431	13.1655629139073	-13.1655629139073
851	13.8168642951252	13.8168642951252	3.79051383399209	-3.79051383399209
853	19.0162601626016	19.0162601626016	5.17886178861789	-5.17886178861789
855	17.4285714285714	-17.4285714285714	13.7142857142857	-13.7142857142857
856	14.0430107526882	14.0430107526882	8.45161290322581	-8.45161290322581
858	21.7054263565892	21.7054263565892	18.1976744186047	-18.1976744186047
859	4.19230769230769	4.19230769230769	4.44230769230769	-4.44230769230769
860	3.01428571428571	3.01428571428571	6.62857142857143	-6.62857142857143
861	10.3684210526316	10.3684210526316	7.51315789473684	-7.51315789473684
862	12.5714285714286	12.5714285714286	1.96428571428572	-1.96428571428572
863	11.6	-11.6	7.89090909090909	-7.89090909090909
867	12.1640625	-12.1640625	5.9140625	5.9140625
868	10.4385964912281	-10.4385964912281	5	-5
869	18.783185840708	-18.783185840708	18.6504424778761	-18.6504424778761
870	14.8125	14.8125	9.68181818181818	9.68181818181818
871	19.6297709923664	-19.6297709923664	7.80916030534351	-7.80916030534351
872	13.5282258064516	13.5282258064516	14.1572580645161	-14.1572580645161
873	7.91803278688525	7.91803278688525	20.6508196721311	20.6508196721311
874	12.2682090831191	-12.2682090831191	23.4815766923736	-23.4815766923736
877	5.58904109589041	5.58904109589041	4.56164383561644	-4.56164383561644
879	23.094674556213	-23.094674556213	5.80473372781065	-5.80473372781065
880	19	19	7.59375	-7.59375
881	8.38260869565217	8.38260869565217	14.7	-14.7
882	9.35494880546075	-9.35494880546075	8.97724687144482	-8.97724687144482
883	7.68627450980392	-7.68627450980392	4.48039215686275	-4.48039215686275
884	8.06422018348624	8.06422018348624	13.302752293578	-13.302752293578
886	23.7742718446602	23.7742718446602	25.2572815533981	-25.2572815533981
892	13.063202247191	-13.063202247191	11.1067415730337	-11.1067415730337
893	21.3189964157706	21.3189964157706	9.95340501792115	9.95340501792115
894	6.8682119205298	6.8682119205298	9.19470198675497	-9.19470198675497
896	3.02816901408451	-3.02816901408451	5.02816901408451	-5.02816901408451
902	8.89655172413793	8.89655172413793	4.13793103448276	4.13793103448276
903	28.7889908256881	28.7889908256881	1.86238532110092	-1.86238532110092
904	26.3571428571429	26.3571428571429	21.4688644688645	-21.4688644688645
906	11.7098976109215	-11.7098976109215	9.7679180887372	-9.7679180887372
907	8.55244755244755	-8.55244755244755	17.3776223776224	-17.3776223776224
908	7.48447204968944	-7.48447204968944	19.888198757764	-19.888198757764
909	16.8888888888889	16.8888888888889	4.03703703703704	-4.03703703703704
912	6	-6	18.4782608695652	-18.4782608695652
913	8.40540540540541	8.40540540540541	3.5	-3.5
914	5.77993527508091	-5.77993527508091	16.6181229773463	-16.6181229773463
916	12.0195530726257	12.0195530726257	7.95251396648045	-7.95251396648045
918	12.4464285714286	-12.4464285714286	12.375	-12.375
919	9.33962264150943	9.33962264150943	4.22641509433962	4.22641509433962
920	7.76785714285714	7.76785714285714	2.625	-2.625
922	11.8905109489051	11.8905109489051	5.42700729927007	-5.42700729927007
923	9.90196078431373	9.90196078431373	12.3529411764706	-12.3529411764706
924	7.79230769230769	-7.79230769230769	8.80769230769231	-8.80769230769231
927	1.05555555555556	1.05555555555556	15.5888888888889	-15.5888888888889
928	5.73214285714286	-5.73214285714286	4.44642857142857	-4.44642857142857
929	3.96610169491525	3.96610169491525	10.1779661016949	-10.1779661016949
933	2.73333333333333	-2.73333333333333	10.6166666666667	-10.6166666666667
934	16.1	16.1	7.23333333333333	7.23333333333333
936	17.0947368421053	17.0947368421053	1.51578947368421	-1.51578947368421
942	7.83333333333333	-7.83333333333333	7.38095238095238	-7.38095238095238
943	27.24609375	27.24609375	13.4322916666667	-13.4322916666667
946	24.008547008547	24.008547008547	6.98433048433048	6.98433048433048
951	8.45714285714286	-8.45714285714286	13.1	-13.1
952	15.1666666666667	15.1666666666667	13.2074829931973	-13.2074829931973
953	14.52	-14.52	14.9309090909091	-14.9309090909091
954	10.8429752066116	-10.8429752066116	3.06611570247934	-3.06611570247934
956	19.4166666666667	19.4166666666667	5.82222222222222	-5.82222222222222
957	13.6730769230769	13.6730769230769	14.5576923076923	-14.5576923076923
958	4.39655172413793	4.39655172413793	7.5	-7.5
963	16.26936829559	16.26936829559	9.95053635280095	-9.95053635280095
964	7.58163265306122	-7.58163265306122	10.7142857142857	-10.7142857142857
967	6.16666666666667	-6.16666666666667	11.05	-11.05
972	19.6	19.6	21.4842105263158	-21.4842105263158
976	6.83950617283951	-6.83950617283951	4.95061728395062	-4.95061728395062
978	36.6809338521401	36.6809338521401	17.4708171206226	-17.4708171206226
979	4.65697674418605	-4.65697674418605	17.3139534883721	-17.3139534883721
980	8.92488262910798	-8.92488262910798	4.56807511737089	-4.56807511737089
987	24.1477272727273	-24.1477272727273	17.7840909090909	-17.7840909090909
989	3.24528301886792	-3.24528301886792	8.24528301886792	-8.24528301886792
992	17.09375	-17.09375	17.0208333333333	-17.0208333333333
993	6.67272727272727	-6.67272727272727	11.5757575757576	-11.5757575757576
994	1.96363636363636	1.96363636363636	5.8	-5.8
999	1.14545454545454	1.14545454545454	10.0545454545455	-10.0545454545455
1000	23.2370572207084	23.2370572207084	6.73569482288828	-6.73569482288828
1001	12.6090909090909	12.6090909090909	3.4	-3.4
1002	11.9491525423729	11.9491525423729	9	-9
1005	3.13846153846154	-3.13846153846154	3.01538461538462	-3.01538461538462
1008	12.8867102396514	-12.8867102396514	6.76470588235294	6.76470588235294
1010	14.2118644067797	14.2118644067797	4.69491525423729	-4.69491525423729
1011	7	7	1.67272727272727	-1.67272727272727
1020	4.71232876712329	-4.71232876712329	5.57534246575343	-5.57534246575343
1024	7.37931034482759	7.37931034482759	19.4942528735632	-19.4942528735632
1026	16.741935483871	-16.741935483871	16.6290322580645	-16.6290322580645
1028	7.76296296296296	7.76296296296296	1.45185185185185	-1.45185185185185
1029	0.830188679245284	-0.830188679245284	0.79245283018868	-0.79245283018868
1031	10.4342105263158	-10.4342105263158	8.14473684210526	-8.14473684210526
1032	9.26190476190476	9.26190476190476	5.19047619047619	-5.19047619047619
1038	14.828125	-14.828125	7.2265625	7.2265625
1039	1.53846153846154	-1.53846153846154	2.90769230769231	-2.90769230769231
1041	4.58333333333333	4.58333333333333	12.203125	-12.203125
1046	2	-2	2.63157894736842	-2.63157894736842
1052	7.34328358208955	7.34328358208955	8.46268656716418	-8.46268656716418
1058	7.96296296296296	7.96296296296296	2.66951566951567	2.66951566951567
1059	16	16	2.98387096774194	-2.98387096774194
1060	8.82258064516129	-8.82258064516129	11.7983870967742	-11.7983870967742
1061	7.71428571428572	-7.71428571428572	4.96428571428572	4.96428571428572
1063	2.34523809523809	2.34523809523809	8.98809523809524	-8.98809523809524
1064	6.8135593220339	-6.8135593220339	5.06779661016949	-5.06779661016949
1065	10.9791666666667	-10.9791666666667	11.4930555555556	-11.4930555555556
1070	6.09444444444444	-6.09444444444444	16.0944444444444	-16.0944444444444
1072	10.4210526315789	-10.4210526315789	19.7017543859649	-19.7017543859649
1073	8.04166666666667	8.04166666666667	14.7222222222222	-14.7222222222222
1075	10.7614678899083	-10.7614678899083	20.6666666666667	-20.6666666666667
1076	10.3575757575758	-10.3575757575758	11.0090909090909	-11.0090909090909
1077	18.068524970964	-18.068524970964	17.2932636469222	-17.2932636469222
1079	8.81768650461023	8.81768650461023	19.2028499580889	-19.2028499580889
1081	4.73333333333333	-4.73333333333333	17.2	-17.2
1083	5.91823899371069	-5.91823899371069	16.9716981132075	-16.9716981132075
1088	6.95180722891566	-6.95180722891566	14.710843373494	-14.710843373494
1092	4.34615384615385	-4.34615384615385	2.73076923076923	2.73076923076923
1096	11.3837209302326	11.3837209302326	2.95348837209302	2.95348837209302
1097	6.7985501716902	6.7985501716902	4.67493323159099	4.67493323159099
1098	6.88888888888889	6.88888888888889	5.22222222222222	5.22222222222222
1100	4.34222222222222	4.34222222222222	5.4	5.4
1101	4.4051724137931	4.4051724137931	19.8103448275862	-19.8103448275862
1104	7.5241935483871	7.5241935483871	17.6854838709677	-17.6854838709677
1107	17.7966101694915	-17.7966101694915	7.8135593220339	-7.8135593220339
1109	10.7863247863248	-10.7863247863248	9.12820512820513	-9.12820512820513
1111	10.3188405797101	-10.3188405797101	3.31884057971014	-3.31884057971014
1114	10.7434210526316	-10.7434210526316	20.9539473684211	-20.9539473684211
1116	10.8813559322034	10.8813559322034	4.11864406779661	4.11864406779661
1118	6.95	-6.95	7.38333333333333	-7.38333333333333
1121	4.80952380952381	4.80952380952381	3.47619047619048	-3.47619047619048
1122	14.4871794871795	14.4871794871795	5.55128205128205	5.55128205128205
1125	3.84523809523809	3.84523809523809	15.0595238095238	15.0595238095238
1126	11.5027322404372	11.5027322404372	11.2540983606557	-11.2540983606557
1127	16.2874251497006	-16.2874251497006	23.5359281437126	-23.5359281437126
1128	10.7083333333333	-10.7083333333333	6.97916666666667	-6.97916666666667
1130	3.66666666666667	-3.66666666666667	13.1052631578947	-13.1052631578947
1135	3.60869565217391	-3.60869565217391	1.49275362318841	-1.49275362318841
1139	16.9060606060606	-16.9060606060606	25.9030303030303	-25.9030303030303
1141	8.62222222222222	-8.62222222222222	22.5873015873016	-22.5873015873016
1142	22.8196392785571	-22.8196392785571	8.05410821643287	-8.05410821643287
1146	9.49315068493151	-9.49315068493151	10.1917808219178	-10.1917808219178
1147	19.9434782608696	-19.9434782608696	17.304347826087	-17.304347826087
1148	19.8435972629521	-19.8435972629521	20.1515151515151	-20.1515151515151
1150	12.9826086956522	-12.9826086956522	11.0913043478261	-11.0913043478261
1151	7.51923076923077	-7.51923076923077	5.11538461538462	-5.11538461538462
1155	1.13131313131313	1.13131313131313	5.80808080808081	-5.80808080808081
1156	7.97637795275591	7.97637795275591	3.11023622047244	3.11023622047244
1157	12.0571428571429	12.0571428571429	2.93571428571429	-2.93571428571429
1159	6.14912280701754	-6.14912280701754	6.48684210526316	-6.48684210526316
1162	14.6777777777778	14.6777777777778	10.4888888888889	10.4888888888889
1163	3.02283849918434	-3.02283849918434	8.50081566068516	-8.50081566068516
1165	9.96281287246722	-9.96281287246722	7.19141835518474	-7.19141835518474
1166	7.04252199413489	-7.04252199413489	1.02785923753666	-1.02785923753666
1167	3.66744457409568	3.66744457409568	3.5075845974329	3.5075845974329
1169	10.7394957983193	-10.7394957983193	7.3781512605042	-7.3781512605042
1171	4.20262390670554	4.20262390670554	4.20553935860058	4.20553935860058
1172	3.30329457364341	-3.30329457364341	3.30717054263566	-3.30717054263566
1173	2.68963831867057	-2.68963831867057	2.70136852394917	-2.70136852394917
1176	12.5295950155763	-12.5295950155763	22.2585669781931	-22.2585669781931
1179	7.10606060606061	-7.10606060606061	5.01515151515152	-5.01515151515152
1181	4.25984251968504	-4.25984251968504	3.31496062992126	3.31496062992126
1182	1.21538461538461	-1.21538461538461	3.87692307692308	-3.87692307692308
1183	3.07594936708861	3.07594936708861	6.50632911392405	-6.50632911392405
1186	18.8935064935065	18.8935064935065	8.34025974025974	8.34025974025974
1187	4.47619047619047	-4.47619047619047	26.7460317460317	-26.7460317460317
1189	8.5048231511254	-8.5048231511254	7.88424437299035	-7.88424437299035
1190	12.2127659574468	-12.2127659574468	6.88652482269504	-6.88652482269504
1193	8.84057971014493	-8.84057971014493	3.33333333333333	-3.33333333333333
1194	12.0666666666667	-12.0666666666667	4.45555555555556	-4.45555555555556
1195	4.91071428571428	-4.91071428571428	8.39285714285714	-8.39285714285714
1196	12.1884615384615	12.1884615384615	4.73076923076923	4.73076923076923
1197	13.0582524271845	13.0582524271845	4.13915857605178	-4.13915857605178
1199	10.1771653543307	10.1771653543307	16.790264853257	-16.790264853257
1200	13.2370820668693	13.2370820668693	10.4984802431611	-10.4984802431611
1203	10.7866666666667	10.7866666666667	0.800000000000001	-0.800000000000001
1208	18.9038461538462	18.9038461538462	18.0897435897436	-18.0897435897436
1209	17.4793388429752	-17.4793388429752	9.64462809917355	9.64462809917355
1211	5.45014662756598	-5.45014662756598	14.0029325513196	-14.0029325513196
1210	6.51923076923077	-6.51923076923077	4.21153846153846	-4.21153846153846
1212	8.09022556390978	8.09022556390978	2.94736842105263	-2.94736842105263
1214	8.78864970645793	8.78864970645793	6.27005870841487	-6.27005870841487
1216	12.020920502092	-12.020920502092	6.24686192468619	-6.24686192468619
1218	16.5228325612177	-16.5228325612177	15.6419589675711	-15.6419589675711
1222	5.18478260869565	-5.18478260869565	6.27173913043478	-6.27173913043478
1225	2.5	2.5	8.28846153846154	-8.28846153846154
1228	10.1506144612746	-10.1506144612746	6.70991711917691	6.70991711917691
1230	16.6104100946372	16.6104100946372	13.4069400630915	-13.4069400630915
1232	16.0869565217391	16.0869565217391	1.21739130434782	-1.21739130434782
1233	7.83623693379791	-7.83623693379791	9.06968641114982	-9.06968641114982
1235	4.2962962962963	4.2962962962963	5.55555555555556	-5.55555555555556
1236	6.59677419354839	6.59677419354839	6.45161290322581	-6.45161290322581
1237	8.37404580152672	-8.37404580152672	5.3587786259542	-5.3587786259542
1238	9.88775510204082	9.88775510204082	15.7040816326531	-15.7040816326531
1242	12.3	12.3	13.45	-13.45
1243	6.86666666666667	6.86666666666667	3.36666666666667	-3.36666666666667
1244	9.86363636363636	9.86363636363636	9.42424242424242	9.42424242424242
1248	11.1550802139037	-11.1550802139037	11.5561497326203	-11.5561497326203
1249	10.2597402597403	10.2597402597403	1.35064935064935	1.35064935064935
1250	5.70652173913043	5.70652173913043	8.97826086956522	-8.97826086956522
1251	8.80701754385965	-8.80701754385965	8.56140350877193	-8.56140350877193
1255	1.28301886792453	-1.28301886792453	4.16981132075472	4.16981132075472
1256	7.47486033519553	-7.47486033519553	2.72625698324022	-2.72625698324022
1262	8.50769230769231	8.50769230769231	8.98461538461538	-8.98461538461538
1266	8.52631578947368	8.52631578947368	9.36842105263158	-9.36842105263158
1268	4.80645161290322	4.80645161290322	12.6129032258064	-12.6129032258064
1271	10.7198879551821	10.7198879551821	18.4313725490196	-18.4313725490196
1272	18.8238573021182	-18.8238573021182	13.025641025641	-13.025641025641
1273	5.1304347826087	-5.1304347826087	1.97101449275362	-1.97101449275362
1278	10.3582887700535	10.3582887700535	4.54545454545455	4.54545454545455
1282	7.23579545454545	-7.23579545454545	12.9886363636364	-12.9886363636364
1284	16.4404761904762	-16.4404761904762	13.6190476190476	-13.6190476190476
1286	10.3461538461538	-10.3461538461538	5.98076923076923	-5.98076923076923
1288	8.49201277955272	-8.49201277955272	16.3354632587859	-16.3354632587859
1289	6.01923076923077	-6.01923076923077	0.96153846153846	-0.96153846153846
1292	5.22727272727273	-5.22727272727273	1.53030303030303	-1.53030303030303
1297	16	16	6.81512605042017	6.81512605042017
1299	7.625	-7.625	11.625	-11.625
1300	13.9907407407407	-13.9907407407407	10.8240740740741	-10.8240740740741
1302	4.29665071770335	-4.29665071770335	5.90909090909091	-5.90909090909091
1307	2.8804347826087	2.8804347826087	15.304347826087	-15.304347826087
1309	7.23529411764706	-7.23529411764706	2.56862745098039	-2.56862745098039
1310	14.2280701754386	-14.2280701754386	15.8696741854637	-15.8696741854637
1313	6.91836734693877	6.91836734693877	14.6020408163265	-14.6020408163265
1326	10.1940298507463	-10.1940298507463	13.3973880597015	-13.3973880597015
1327	10.5876288659794	10.5876288659794	10.9484536082474	-10.9484536082474
1328	2.40983606557377	-2.40983606557377	3.80327868852459	-3.80327868852459
1330	12.2959183673469	12.2959183673469	4.36734693877551	4.36734693877551
1331	9.75675675675676	-9.75675675675676	14.1891891891892	-14.1891891891892
1333	3.54878048780488	3.54878048780488	9.65853658536586	-9.65853658536586
1336	5.36619718309859	5.36619718309859	8.33802816901408	-8.33802816901408
1339	14.047619047619	14.047619047619	2.3015873015873	2.3015873015873
1340	6.6580310880829	-6.6580310880829	5.44041450777202	-5.44041450777202
1342	13.8018867924528	13.8018867924528	8.20125786163522	-8.20125786163522
1345	10.4727398205659	-10.4727398205659	12.3216011042098	-12.3216011042098
1349	1.72560975609756	-1.72560975609756	13.2317073170732	-13.2317073170732
1350	14.3947368421053	-14.3947368421053	3.69548872180451	-3.69548872180451
1356	12.5817923186344	12.5817923186344	9.5448079658606	-9.5448079658606
1359	9.7283950617284	-9.7283950617284	4.16049382716049	-4.16049382716049
1362	9.421875	9.421875	6.484375	6.484375
1364	16.6166666666667	-16.6166666666667	23.5544444444444	-23.5544444444444
1368	7.7463768115942	-7.7463768115942	23.768115942029	-23.768115942029
1369	12.2546583850932	12.2546583850932	10.0621118012422	-10.0621118012422
1370	5.68992248062015	5.68992248062015	3.74418604651163	-3.74418604651163
1378	13.6068376068376	-13.6068376068376	10.6837606837607	-10.6837606837607
1379	16.9458128078818	-16.9458128078818	9.68472906403941	-9.68472906403941
1380	10.5178571428571	-10.5178571428571	5.5	5.5
1381	12.8993055555556	-12.8993055555556	12.90625	-12.90625
1388	15.6902654867257	15.6902654867257	5.26548672566372	-5.26548672566372
1391	10.1111111111111	10.1111111111111	2.22962962962963	-2.22962962962963
1393	4.12962962962963	4.12962962962963	2.94444444444444	-2.94444444444444
1398	10.5161290322581	-10.5161290322581	4.17741935483871	-4.17741935483871
1402	3.12592592592593	3.12592592592593	15.6074074074074	-15.6074074074074
1403	4.73333333333333	4.73333333333333	4.76969696969697	-4.76969696969697
1404	8.13184931506849	8.13184931506849	13.0308219178082	-13.0308219178082
1406	2.91666666666666	2.91666666666666	3.38333333333333	-3.38333333333333
1407	18.8170731707317	-18.8170731707317	18.219512195122	-18.219512195122
1410	1.0655737704918	1.0655737704918	10.6393442622951	-10.6393442622951
1411	5.45161290322581	5.45161290322581	1.7258064516129	-1.7258064516129
1413	8.96969696969697	8.96969696969697	4.06666666666667	-4.06666666666667
1417	10.92	10.92	5	-5
1427	1.43	-1.43	12.35	12.35
1428	14.8880597014925	14.8880597014925	5.50746268656716	5.50746268656716
1431	10.2480916030534	10.2480916030534	10.7671755725191	-10.7671755725191
1434	9.33806146572104	9.33806146572104	10.7836879432624	-10.7836879432624
1437	4.12905660377358	-4.12905660377358	19.1320754716981	-19.1320754716981
1439	5.04301075268817	-5.04301075268817	4.6989247311828	-4.6989247311828
1442	10.8920863309353	-10.8920863309353	8.90287769784173	-8.90287769784173
1444	4.80645161290322	4.80645161290322	5.96774193548387	-5.96774193548387
1445	11.9090909090909	11.9090909090909	13.9572192513369	-13.9572192513369
1449	1.25	1.25	3.27777777777778	3.27777777777778
1453	10.7857142857143	-10.7857142857143	10.7857142857143	-10.7857142857143
1454	10.5466666666667	10.5466666666667	8.20444444444444	-8.20444444444444
1456	11.6081081081081	-11.6081081081081	7.16216216216216	-7.16216216216216
1458	6.923820352473	-6.923820352473	5.06878908470722	-5.06878908470722
1459	11.9150943396226	11.9150943396226	4.98584905660377	4.98584905660377
1460	11.0028571428571	-11.0028571428571	12.3757142857143	-12.3757142857143
1461	6.94788519637462	6.94788519637462	6.84818731117825	6.84818731117825
1463	5.68367346938776	-5.68367346938776	5.72448979591837	-5.72448979591837
1464	16.4479166666667	16.4479166666667	8.5625	-8.5625
1466	1.50793650793651	1.50793650793651	10.1269841269841	-10.1269841269841
1467	6.91071428571428	6.91071428571428	1	-1
1469	17.1273291925466	-17.1273291925466	8.43944099378882	-8.43944099378882
1470	14.1138613861386	14.1138613861386	4.12623762376237	4.12623762376237
1471	4.38255033557047	-4.38255033557047	12.5503355704698	-12.5503355704698
1472	7.08333333333333	-7.08333333333333	5.79166666666667	5.79166666666667
1473	13.8906882591093	-13.8906882591093	19.2672064777328	-19.2672064777328
1474	9.84146341463414	-9.84146341463414	6.6219512195122	-6.6219512195122
1477	7.87301587301587	7.87301587301587	2.88888888888889	-2.88888888888889
1480	11.3725758612822	-11.3725758612822	9.35843029888204	-9.35843029888204
1482	9.33333333333333	-9.33333333333333	3.05555555555556	-3.05555555555556
1483	4.76470588235294	4.76470588235294	18.843137254902	-18.843137254902
1484	7.70967741935484	7.70967741935484	15.7129032258065	-15.7129032258065
1487	10.766339869281	-10.766339869281	10.3643790849673	-10.3643790849673
1488	6.94011976047904	-6.94011976047904	13.4431137724551	-13.4431137724551
1489	6.78651685393259	-6.78651685393259	14.1011235955056	-14.1011235955056
1491	10.2610441767068	10.2610441767068	18.8413654618474	-18.8413654618474
1494	3.05555555555556	3.05555555555556	2.33333333333333	2.33333333333333
1495	1.75700934579439	1.75700934579439	17.4953271028037	-17.4953271028037
1496	9.31152647975078	-9.31152647975078	18.4517133956386	-18.4517133956386
1498	8.60054347826087	8.60054347826087	14.0978260869565	-14.0978260869565
1499	8.05	8.05	15.6214285714286	-15.6214285714286
1505	4.27692307692308	4.27692307692308	3.69230769230769	3.69230769230769
1507	1.26984126984127	1.26984126984127	4.5	4.5
1508	7.76363636363637	-7.76363636363637	18.7454545454545	-18.7454545454545
1512	11.1197604790419	-11.1197604790419	7.02395209580838	-7.02395209580838
1516	7.02020202020202	7.02020202020202	11.6868686868687	-11.6868686868687
1521	8.59493670886076	8.59493670886076	2.36708860759494	-2.36708860759494
1522	9.76551724137931	-9.76551724137931	7.28275862068966	-7.28275862068966
1523	5.19047619047619	5.19047619047619	20.5396825396825	-20.5396825396825
1524	9.02222222222222	9.02222222222222	13.9444444444444	-13.9444444444444
1526	10.3193277310924	-10.3193277310924	14.8823529411765	-14.8823529411765
1530	9.89788732394366	9.89788732394366	17.5845070422535	-17.5845070422535
1533	8.09523809523809	8.09523809523809	3.72619047619048	-3.72619047619048
1535	6.3125	-6.3125	12.8125	-12.8125
1536	1.80392156862745	-1.80392156862745	1.98039215686275	1.98039215686275
1537	10.130284728214	10.130284728214	24.0379637618637	-24.0379637618637
1538	9.42993630573248	-9.42993630573248	14.8917197452229	-14.8917197452229
1540	8.43103448275862	8.43103448275862	6.82758620689655	-6.82758620689655
1541	6.06709265175719	-6.06709265175719	18.8658146964856	-18.8658146964856
1542	15.5260058881256	-15.5260058881256	19.9205103042198	-19.9205103042198
1543	6.6625	6.6625	17.15	-17.15
1547	7.17692307692308	7.17692307692308	14.3769230769231	-14.3769230769231
1548	9.88746803069054	9.88746803069054	17.074168797954	-17.074168797954
1549	16.8327067669173	-16.8327067669173	23.5018796992481	-23.5018796992481
1550	7.82352941176471	-7.82352941176471	6.4524886877828	-6.4524886877828
1551	8.96778523489933	8.96778523489933	5.1006711409396	-5.1006711409396
1552	4.47222222222222	4.47222222222222	2.22222222222222	-2.22222222222222
1555	4.34146341463414	4.34146341463414	10.5609756097561	-10.5609756097561
1558	12.5657894736842	-12.5657894736842	7.88157894736842	-7.88157894736842
1560	8.32352941176471	8.32352941176471	9.13602941176471	-9.13602941176471
1563	6.90769230769231	6.90769230769231	3.03076923076923	3.03076923076923
1564	1.82269503546099	1.82269503546099	3.5886524822695	3.5886524822695
1566	10.7222222222222	10.7222222222222	7.58888888888889	-7.58888888888889
1567	8.80801491146319	-8.80801491146319	11.7642124883504	-11.7642124883504
1568	21.1842105263158	-21.1842105263158	7.52631578947368	-7.52631578947368
1570	2.35365853658537	-2.35365853658537	3.71951219512195	-3.71951219512195
1571	9.01704545454545	9.01704545454545	3.88068181818182	-3.88068181818182
1572	6.07228915662651	6.07228915662651	8.59638554216868	8.59638554216868
1573	5.44918032786885	5.44918032786885	4.35081967213115	-4.35081967213115
1577	11.8920863309353	-11.8920863309353	6.90647482014388	-6.90647482014388
1578	20.1515151515151	-20.1515151515151	12.9393939393939	-12.9393939393939
1581	21.1308016877637	-21.1308016877637	27.1097046413502	-27.1097046413502
1582	8.18421052631579	-8.18421052631579	9.19736842105263	-9.19736842105263
1583	10.8604651162791	-10.8604651162791	9.19767441860465	-9.19767441860465
1584	4.12941176470589	-4.12941176470589	8.23529411764706	-8.23529411764706
1585	19.4242424242424	19.4242424242424	8	-8
1586	15.8153846153846	-15.8153846153846	10.8153846153846	-10.8153846153846
1587	9.25	9.25	7.40625	-7.40625
1588	8.125	8.125	3.33928571428571	-3.33928571428571
1589	18.3297872340426	-18.3297872340426	7.06914893617021	-7.06914893617021
1591	10	10	8.34246575342466	8.34246575342466
1592	5.5764705882353	5.5764705882353	13.3058823529412	-13.3058823529412
1594	12.4868421052632	12.4868421052632	7.52631578947368	-7.52631578947368
1596	2.09375	2.09375	7.234375	-7.234375
1597	0.0625	0.0625	2.546875	2.546875
1601	5.64457831325301	-5.64457831325301	24.2128514056225	-24.2128514056225
1602	5.44444444444444	5.44444444444444	9.03703703703704	-9.03703703703704
1603	6.64285714285714	-6.64285714285714	19.5324675324675	-19.5324675324675
1605	8.88	-8.88	17.96	-17.96
1606	6.01892744479495	-6.01892744479495	20.1261829652997	-20.1261829652997
1610	1.33333333333333	-1.33333333333333	0.666666666666667	-0.666666666666667
1611	8.67428571428571	-8.67428571428571	3.31428571428571	-3.31428571428571
1618	5.41025641025641	5.41025641025641	1.98290598290598	-1.98290598290598
1621	9.9937106918239	9.9937106918239	15.3553459119497	-15.3553459119497
1623	6.24755700325733	-6.24755700325733	25.3127035830619	-25.3127035830619
1626	6.32954545454545	-6.32954545454545	9.69318181818182	-9.69318181818182
1627	10.5298507462687	10.5298507462687	7.01492537313433	-7.01492537313433
1628	7.04109589041096	7.04109589041096	15.1050228310502	-15.1050228310502
1629	6.41975308641975	-6.41975308641975	2.51851851851852	2.51851851851852
1630	24.0355329949239	-24.0355329949239	25.3299492385787	-25.3299492385787
1631	13.9267515923567	13.9267515923567	6.60828025477707	-6.60828025477707
1632	3.70588235294118	-3.70588235294118	4.54901960784314	-4.54901960784314
1635	4.0921052631579	-4.0921052631579	11.5526315789474	-11.5526315789474
1638	6.40609137055838	6.40609137055838	3.68527918781726	3.68527918781726
1641	7.65573770491803	7.65573770491803	8.36065573770492	-8.36065573770492
1643	12.0144927536232	-12.0144927536232	5.54347826086957	-5.54347826086957
1651	11.5979020979021	-11.5979020979021	3.38111888111888	3.38111888111888
1654	6.54427810200457	6.54427810200457	11.5767571682314	-11.5767571682314
1656	9.90804377039739	-9.90804377039739	15.8636974467268	-15.8636974467268
1657	11.5	11.5	10.6212121212121	-10.6212121212121
1658	10.7321428571429	-10.7321428571429	8.5	-8.5
1659	6.98728813559322	6.98728813559322	15.3262711864407	-15.3262711864407
1668	8.95454545454545	8.95454545454545	4.96969696969697	4.96969696969697
1669	9.32	9.32	2.34666666666667	-2.34666666666667
1671	10.5098039215686	10.5098039215686	16.9019607843137	-16.9019607843137
1675	14.0490566037736	-14.0490566037736	15.9433962264151	-15.9433962264151
1676	4	-4	9.75	-9.75
1677	9.27597402597403	9.27597402597403	20.5681818181818	-20.5681818181818
1678	9.34282807731434	9.34282807731434	21.9735503560529	-21.9735503560529
1682	2.996632996633	2.996632996633	25.5959595959596	-25.5959595959596
1683	6.88916256157636	6.88916256157636	13.5615763546798	-13.5615763546798
1690	10.2642225031606	-10.2642225031606	4.6763590391909	-4.6763590391909
1692	13.3083832335329	-13.3083832335329	6.7185628742515	-6.7185628742515
1694	5.32692307692308	-5.32692307692308	9.84615384615385	-9.84615384615385
1695	7.07333994053518	7.07333994053518	6.97621407333994	6.97621407333994
1696	8.97142857142857	8.97142857142857	5.32857142857143	-5.32857142857143
1701	9.68478260869565	9.68478260869565	3.47826086956522	-3.47826086956522
1702	7.67832699619772	-7.67832699619772	9.11026615969582	-9.11026615969582
1708	3.05128205128205	-3.05128205128205	6.28205128205128	-6.28205128205128
1709	20.8484848484848	20.8484848484848	2.45454545454546	2.45454545454546
1713	8.278	8.278	20.008	-20.008
1715	14.5714285714286	14.5714285714286	9.99319727891157	-9.99319727891157
1716	1.66666666666667	1.66666666666667	4.75925925925926	-4.75925925925926
1717	2.93827160493827	-2.93827160493827	2.45679012345679	-2.45679012345679
1719	9.75806451612903	-9.75806451612903	6.5	-6.5
1721	5.69642857142857	5.69642857142857	3.91071428571428	-3.91071428571428
1723	11.5363969093127	-11.5363969093127	13.7303782025214	-13.7303782025214
1727	3.63636363636364	3.63636363636364	9.92045454545455	-9.92045454545455
1729	3.44827586206896	-3.44827586206896	15.6965517241379	-15.6965517241379
1731	9.37931034482759	-9.37931034482759	14.1379310344828	-14.1379310344828
1732	15.177743431221	-15.177743431221	22.386398763524	-22.386398763524
1736	6.625	6.625	9.575	-9.575
1737	24.2256532066508	-24.2256532066508	8.04038004750594	8.04038004750594
1739	3.48148148148148	3.48148148148148	3.25925925925926	-3.25925925925926
1740	13.655090765588	-13.655090765588	16.81136543015	-16.81136543015
1741	2.98571428571429	2.98571428571429	13.0714285714286	-13.0714285714286
1743	7.52173913043478	-7.52173913043478	14.295652173913	-14.295652173913
1747	13.025	-13.025	21.55	-21.55
1752	13.06	13.06	4.91	-4.91
1753	22.0857142857143	-22.0857142857143	19.9619047619048	-19.9619047619048
1766	6.14754098360656	6.14754098360656	6.85245901639344	-6.85245901639344
1767	13.3548387096774	13.3548387096774	11.1451612903226	11.1451612903226
1770	9.32978723404255	9.32978723404255	13.7489361702128	-13.7489361702128
1771	4.96774193548387	4.96774193548387	3.69354838709677	-3.69354838709677
1773	9.07692307692308	-9.07692307692308	3.78021978021978	3.78021978021978
1776	2.14545454545454	-2.14545454545454	0.981818181818181	-0.981818181818181
1780	15.7289719626168	-15.7289719626168	18.4018691588785	-18.4018691588785
1782	13.9008620689655	-13.9008620689655	22.7844827586207	-22.7844827586207
1794	2.53571428571428	2.53571428571428	3.625	-3.625
1795	10.0100502512563	-10.0100502512563	11.071608040201	-11.071608040201
1797	2.575	-2.575	6.6	-6.6
1801	14.5	-14.5	5.125	-5.125
1802	6.03333333333333	6.03333333333333	3.31666666666667	3.31666666666667
1803	9.4251968503937	9.4251968503937	9.58070866141732	9.58070866141732
1804	8.72058823529412	-8.72058823529412	12.5882352941176	-12.5882352941176
1805	15.8976608187135	15.8976608187135	3.55555555555556	3.55555555555556
1806	19	19	15.3185185185185	-15.3185185185185
1811	5.05825242718447	5.05825242718447	7.93203883495146	-7.93203883495146
1814	4.70588235294118	-4.70588235294118	9.03529411764706	-9.03529411764706
1825	4.01724137931035	4.01724137931035	6.46551724137931	-6.46551724137931
1828	6.36290322580645	-6.36290322580645	15.5	-15.5
1829	4.47169811320755	-4.47169811320755	3.39622641509434	-3.39622641509434
1833	2.62068965517241	2.62068965517241	3.39655172413793	3.39655172413793
1834	13.695652173913	13.695652173913	4.14130434782609	4.14130434782609
1837	3.23636363636364	3.23636363636364	10.9090909090909	-10.9090909090909
1840	1.53125	-1.53125	2.109375	-2.109375
1841	4.23157894736842	-4.23157894736842	11.4105263157895	11.4105263157895
1842	10.4191176470588	10.4191176470588	17.2132352941176	-17.2132352941176
1845	7.26470588235294	-7.26470588235294	5.14705882352941	-5.14705882352941
1847	9.1830985915493	-9.1830985915493	4.99295774647887	-4.99295774647887
1848	14.3380281690141	14.3380281690141	1.76056338028169	-1.76056338028169
1849	11.9266055045872	-11.9266055045872	0.559633027522935	0.559633027522935
1850	21.5	-21.5	2.95238095238095	2.95238095238095
1851	13.4651810584958	13.4651810584958	8.56824512534819	-8.56824512534819
1853	22.746835443038	-22.746835443038	14.8670886075949	-14.8670886075949
1854	4.98979591836735	-4.98979591836735	8.6530612244898	-8.6530612244898
1857	3.17241379310345	3.17241379310345	7.60344827586207	-7.60344827586207
1858	22.1190476190476	-22.1190476190476	17.1255411255411	-17.1255411255411
1859	18.2397868561279	-18.2397868561279	10.0230905861456	-10.0230905861456
1860	5.875	-5.875	7.80357142857143	-7.80357142857143
1861	2.69018404907975	-2.69018404907975	14.1779141104294	-14.1779141104294
1863	8.31617647058824	-8.31617647058824	9.45588235294118	-9.45588235294118
1866	22.2956896551724	22.2956896551724	6.5198275862069	6.5198275862069
1867	5.53846153846154	-5.53846153846154	4.25	-4.25
1869	13.1004566210046	-13.1004566210046	18.2420091324201	-18.2420091324201
1870	19.8398950131234	-19.8398950131234	21.0367454068241	-21.0367454068241
1875	7.07462686567164	-7.07462686567164	2.34328358208955	-2.34328358208955
1876	9.47590361445783	9.47590361445783	11.6901893287435	-11.6901893287435
1878	21.4666666666667	21.4666666666667	1.23333333333333	1.23333333333333
1879	7.3768115942029	-7.3768115942029	4.07246376811594	-4.07246376811594
1880	8.68965517241379	8.68965517241379	5.36206896551724	-5.36206896551724
1882	6.2875	6.2875	16.625	-16.625
1883	7.85549132947977	-7.85549132947977	23.5568400770713	-23.5568400770713
1884	10.3131313131313	10.3131313131313	2.56565656565656	2.56565656565656
1885	10.9193548387097	-10.9193548387097	3.82258064516129	-3.82258064516129
1890	19.9382716049383	19.9382716049383	2.8641975308642	2.8641975308642
1891	6.37125748502994	6.37125748502994	4.94011976047904	-4.94011976047904
1892	7.65384615384615	7.65384615384615	6.57692307692308	6.57692307692308
1893	27.8421052631579	27.8421052631579	1	1
1894	11.0645161290323	11.0645161290323	0.967741935483872	-0.967741935483872
1896	8.48571428571428	8.48571428571428	4.40952380952381	4.40952380952381
1899	3.55102040816326	-3.55102040816326	2.11224489795918	2.11224489795918
1902	7.47435897435897	7.47435897435897	2.96153846153846	-2.96153846153846
1904	2.7578125	-2.7578125	15.828125	-15.828125
1906	38.4140625	38.4140625	11.6197916666667	-11.6197916666667
1907	4.8671875	4.8671875	19.28125	-19.28125
1908	2.06756756756757	2.06756756756757	9.31081081081081	-9.31081081081081
1909	34.0334821428571	34.0334821428571	3.171875	-3.171875
1910	26.0564516129032	-26.0564516129032	11.2016129032258	-11.2016129032258
1913	5.03703703703704	-5.03703703703704	1.90123456790123	-1.90123456790123
1916	19.6123076923077	19.6123076923077	17.6246153846154	-17.6246153846154
1917	5.48427672955975	-5.48427672955975	15.5880503144654	-15.5880503144654
1918	15.4428571428571	15.4428571428571	12.6428571428571	-12.6428571428571
1919	1.35964912280702	-1.35964912280702	9.45614035087719	-9.45614035087719
1921	2.96078431372549	-2.96078431372549	4.7843137254902	-4.7843137254902
1923	11.8965517241379	11.8965517241379	4.51724137931035	-4.51724137931035
1924	13.0307692307692	13.0307692307692	8.90769230769231	-8.90769230769231
1926	18.8220858895706	18.8220858895706	8.41717791411043	-8.41717791411043
1928	8.00151285930409	-8.00151285930409	11.9167927382753	-11.9167927382753
1929	22.7868020304569	22.7868020304569	2.47715736040609	2.47715736040609
1931	8.96428571428572	8.96428571428572	9.10714285714286	-9.10714285714286
1932	8.875	-8.875	23.4444444444444	-23.4444444444444
1934	14.5733333333333	-14.5733333333333	18.88	-18.88
1936	8.496	-8.496	19.856	-19.856
1937	17.3058823529412	17.3058823529412	16.3647058823529	-16.3647058823529
1938	10.7575757575758	10.7575757575758	12.530303030303	-12.530303030303
1939	15.1395348837209	-15.1395348837209	5.12790697674419	-5.12790697674419
1940	8.87974683544304	-8.87974683544304	23.9841772151899	-23.9841772151899
1941	13.0632911392405	-13.0632911392405	16.2405063291139	-16.2405063291139
1942	2.29770992366412	-2.29770992366412	15.0076335877863	-15.0076335877863
1945	9	9	1.80645161290322	-1.80645161290322
1946	10.1919191919192	-10.1919191919192	14.7070707070707	-14.7070707070707
1947	13.414364640884	13.414364640884	9.12430939226519	-9.12430939226519
1949	13.2884615384615	-13.2884615384615	22.5480769230769	-22.5480769230769
1950	14.0253807106599	-14.0253807106599	9.16243654822335	-9.16243654822335
1951	9.52857142857143	-9.52857142857143	7.38571428571429	-7.38571428571429
1952	8.37916666666667	-8.37916666666667	17.6166666666667	-17.6166666666667
1953	2.95161290322581	-2.95161290322581	1.51612903225806	1.51612903225806
1955	26.7724137931034	26.7724137931034	4.15172413793103	-4.15172413793103
1957	8.45736434108527	8.45736434108527	14.1007751937984	-14.1007751937984
1958	7.71296296296296	7.71296296296296	15.8240740740741	-15.8240740740741
1959	9.43220338983051	9.43220338983051	13.0677966101695	-13.0677966101695
1960	30.4185552407932	-30.4185552407932	25.4706090651558	-25.4706090651558
1962	19.5492957746479	19.5492957746479	6.87793427230047	-6.87793427230047
1963	11.2488479262673	11.2488479262673	21.4930875576037	21.4930875576037
1965	10.6739130434783	-10.6739130434783	5.52173913043478	-5.52173913043478
1968	22.3055555555556	22.3055555555556	0.513888888888886	0.513888888888886
1969	29.4305555555556	29.4305555555556	8.01388888888889	-8.01388888888889
1971	22.4871794871795	22.4871794871795	16.6666666666667	-16.6666666666667
1976	13.8225806451613	-13.8225806451613	14.5806451612903	-14.5806451612903
1977	9.07575757575758	9.07575757575758	8.04545454545455	-8.04545454545455
1979	9.95611285266458	-9.95611285266458	17.9341692789969	-17.9341692789969
1980	5.94642857142857	5.94642857142857	12.4107142857143	-12.4107142857143
1982	15.7578947368421	-15.7578947368421	21.9157894736842	-21.9157894736842
1983	18.4041095890411	-18.4041095890411	6.72374429223744	-6.72374429223744
1984	4.18243243243243	-4.18243243243243	13.1621621621622	-13.1621621621622
1985	20.3388429752066	-20.3388429752066	5.22314049586777	-5.22314049586777
1986	17.6380392156863	-17.6380392156863	29.7694117647059	-29.7694117647059
1988	10.4770642201835	10.4770642201835	16.6238532110092	-16.6238532110092
1992	3.73333333333333	-3.73333333333333	5.15833333333333	5.15833333333333
1993	8.43661971830986	-8.43661971830986	5.01408450704225	-5.01408450704225
1994	17.5882352941176	17.5882352941176	7.07058823529412	-7.07058823529412
1995	5.17543859649123	-5.17543859649123	3.52631578947368	-3.52631578947368
1997	4.17307692307692	4.17307692307692	2.07692307692308	-2.07692307692308
1998	8.88524590163934	-8.88524590163934	13.6475409836066	-13.6475409836066
1999	21.7425373134328	21.7425373134328	6.11567164179105	-6.11567164179105
2001	6.37837837837838	-6.37837837837838	17.0990990990991	-17.0990990990991
2002	9.92105263157895	9.92105263157895	9.47368421052632	-9.47368421052632
2005	10.9931506849315	-10.9931506849315	15.3013698630137	-15.3013698630137
2007	24.1612903225806	-24.1612903225806	6.5241935483871	-6.5241935483871
2008	8	-8	3.96666666666667	-3.96666666666667
2009	20.5575441213025	-20.5575441213025	14.6226696495153	-14.6226696495153
2010	8.21671826625387	-8.21671826625387	16.6625386996904	-16.6625386996904
2011	3.33333333333333	3.33333333333333	3.01960784313725	-3.01960784313725
2012	16.7931034482759	16.7931034482759	1.60344827586207	1.60344827586207
2013	11.9068322981366	-11.9068322981366	19.2577639751553	-19.2577639751553
2014	10.9027777777778	10.9027777777778	13.5277777777778	-13.5277777777778
2015	9.52	-9.52	12.46	-12.46
2016	8.24923076923077	-8.24923076923077	18.6892307692308	-18.6892307692308
2017	11.5975232198142	-11.5975232198142	20.4303405572755	-20.4303405572755
2018	16.0526315789474	16.0526315789474	11.6666666666667	-11.6666666666667
2019	8.51748251748252	-8.51748251748252	12.3846153846154	-12.3846153846154
2020	3.66101694915254	3.66101694915254	10.4067796610169	-10.4067796610169
2022	4.2	-4.2	5.09090909090909	-5.09090909090909
2023	11.4039735099338	-11.4039735099338	20.0264900662252	-20.0264900662252
2024	13.7365591397849	13.7365591397849	26.2258064516129	-26.2258064516129
2025	8.23333333333333	-8.23333333333333	7.11666666666667	-7.11666666666667
2027	2.69047619047619	2.69047619047619	15.1904761904762	-15.1904761904762
2030	36.545405982906	36.545405982906	13.6255341880342	-13.6255341880342
2031	14.0612244897959	-14.0612244897959	15.7857142857143	-15.7857142857143
2034	9.96052631578947	-9.96052631578947	6.14473684210526	-6.14473684210526
2036	12.3275862068966	12.3275862068966	1	-1
2041	8.68535825545171	-8.68535825545171	10.8598130841122	-10.8598130841122
2042	6.60526315789474	6.60526315789474	8.56578947368421	-8.56578947368421
2044	27.4726688102894	27.4726688102894	16.8199356913183	-16.8199356913183
2048	10.5586206896552	10.5586206896552	12.0689655172414	-12.0689655172414
2049	5.84722222222222	5.84722222222222	7.125	-7.125
2050	17.1674828599412	-17.1674828599412	21.4642507345739	-21.4642507345739
2052	18.7735346358792	18.7735346358792	6.82060390763765	6.82060390763765
2053	17.5573770491803	17.5573770491803	0.811475409836067	0.811475409836067
2054	10.2096219931271	-10.2096219931271	19.5463917525773	-19.5463917525773
2055	8.57012195121951	8.57012195121951	18.969512195122	-18.969512195122
2056	18.09375	-18.09375	12.48828125	-12.48828125
2057	7.79310344827586	-7.79310344827586	13.5689655172414	-13.5689655172414
2058	33.2112676056338	33.2112676056338	4.1830985915493	4.1830985915493
2059	10.031746031746	10.031746031746	1.84126984126984	-1.84126984126984
2060	17.1923076923077	-17.1923076923077	3.26923076923077	-3.26923076923077
2061	15.1756756756757	15.1756756756757	8.35135135135135	-8.35135135135135
2063	14.3947368421053	-14.3947368421053	4.07894736842105	4.07894736842105
2064	9.80906148867314	-9.80906148867314	22.878640776699	-22.878640776699
2067	16.2012390514847	16.2012390514847	20.9188207647938	-20.9188207647938
2068	1.16363636363636	-1.16363636363636	7.2	-7.2
2070	14.9491525423729	14.9491525423729	7.71186440677966	-7.71186440677966
2071	4.35483870967742	4.35483870967742	1.7258064516129	-1.7258064516129
2074	8.3047619047619	-8.3047619047619	4.01904761904762	4.01904761904762
2076	10	-10	4.37113402061856	-4.37113402061856
2077	6.55952380952381	-6.55952380952381	3.98809523809524	-3.98809523809524
2078	18.8324607329843	18.8324607329843	5.67015706806283	5.67015706806283
2079	6.4468085106383	-6.4468085106383	14.0425531914894	-14.0425531914894
2080	23.0243902439024	23.0243902439024	14.3414634146341	-14.3414634146341
2086	10.6845238095238	-10.6845238095238	13.5555555555556	-13.5555555555556
2085	6.25	6.25	15.40625	-15.40625
2087	15.2972972972973	15.2972972972973	4.55405405405405	-4.55405405405405
2091	12.4	12.4	9.71666666666667	9.71666666666667
2093	28.0053191489362	28.0053191489362	11.9734042553191	-11.9734042553191
2094	25.1243523316062	25.1243523316062	5.86528497409326	-5.86528497409326
2095	13.5042735042735	-13.5042735042735	1.77777777777778	-1.77777777777778
2096	3.14772727272727	-3.14772727272727	3.28409090909091	-3.28409090909091
2097	11.6043307086614	11.6043307086614	13.3543307086614	-13.3543307086614
2100	37.4100327153762	37.4100327153762	11.5627044711014	-11.5627044711014
2101	4	4	6.66666666666667	-6.66666666666667
2102	13.1246153846154	-13.1246153846154	8.49846153846154	-8.49846153846154
2103	12.280487804878	12.280487804878	7.37804878048781	-7.37804878048781
2105	4.66847826086957	-4.66847826086957	10.1902173913043	-10.1902173913043
2108	13.5795454545455	-13.5795454545455	8.76136363636363	-8.76136363636363
2109	9.32307692307693	9.32307692307693	8.58461538461539	8.58461538461539
2111	20.5389830508475	20.5389830508475	17.3220338983051	17.3220338983051
2110	14.578125	14.578125	14.140625	-14.140625
2112	6.73157894736842	-6.73157894736842	7.76315789473684	7.76315789473684
2114	9.84615384615385	9.84615384615385	11.1730769230769	-11.1730769230769
2124	23.144	23.144	10.848	-10.848
2125	11.7741935483871	11.7741935483871	6.19354838709677	6.19354838709677
2126	9.92307692307692	-9.92307692307692	8.17094017094017	-8.17094017094017
2131	2.5	2.5	19.3472222222222	-19.3472222222222
2134	6.53503184713376	6.53503184713376	18.6210191082803	-18.6210191082803
2135	24.9445506692161	24.9445506692161	22.1357552581262	-22.1357552581262
2136	18.876404494382	18.876404494382	3.56179775280899	-3.56179775280899
2137	5.92592592592593	5.92592592592593	10.8518518518519	-10.8518518518519
2138	4.90540540540541	-4.90540540540541	6.22972972972973	-6.22972972972973
2141	6.72222222222222	6.72222222222222	2.18518518518519	2.18518518518519
2142	19.6431451612903	19.6431451612903	15.3971774193548	-15.3971774193548
2143	3.84285714285714	3.84285714285714	7.18571428571429	7.18571428571429
2154	10.3684210526316	10.3684210526316	2.23308270676692	-2.23308270676692
2160	5.275	-5.275	4.5875	-4.5875
2161	16.719298245614	16.719298245614	9.69005847953216	-9.69005847953216
2166	8.78947368421053	-8.78947368421053	9	-9
2170	8.04861111111111	-8.04861111111111	5.65277777777778	-5.65277777777778
2171	8.7948717948718	8.7948717948718	3.08974358974359	-3.08974358974359
2172	8.67105263157895	-8.67105263157895	4.15789473684211	-4.15789473684211
2173	2.04273504273504	2.04273504273504	9.70940170940171	-9.70940170940171
2179	19.0709219858156	-19.0709219858156	15.9858156028369	-15.9858156028369
2186	1.54545454545455	-1.54545454545455	3.03030303030303	-3.03030303030303
2187	23.35	23.35	6.65	6.65
2191	2.703125	-2.703125	0.59375	-0.59375
2193	11.1256830601093	-11.1256830601093	19.3333333333333	-19.3333333333333
2195	5.22448979591837	-5.22448979591837	3.58163265306122	-3.58163265306122
2196	11.1811023622047	-11.1811023622047	4.95275590551181	-4.95275590551181
2198	4.35294117647059	-4.35294117647059	11.5882352941176	-11.5882352941176
2199	10.2768361581921	10.2768361581921	3.20338983050847	-3.20338983050847
2201	2.5	2.5	3.0625	-3.0625
2202	10.5846153846154	10.5846153846154	8.95384615384615	-8.95384615384615
2203	5.07563025210084	5.07563025210084	5.08403361344538	-5.08403361344538
2207	31.0330578512397	-31.0330578512397	6.09917355371901	-6.09917355371901
2208	9.68571428571429	9.68571428571429	6.38571428571429	-6.38571428571429
2209	11.6714941716708	-11.6714941716708	30.6608972094666	-30.6608972094666
2210	11.1153846153846	11.1153846153846	15.5192307692308	-15.5192307692308
2213	21.2494623655914	-21.2494623655914	6.41720430107527	-6.41720430107527
2216	7.26923076923077	7.26923076923077	4.94230769230769	-4.94230769230769
2217	5.80634920634921	-5.80634920634921	12.9269841269841	-12.9269841269841
2219	1.65454545454546	-1.65454545454546	11.2909090909091	-11.2909090909091
2220	16.8296296296296	16.8296296296296	15.1703703703704	-15.1703703703704
2221	3.55	3.55	1.66666666666667	-1.66666666666667
2223	5.44213649851632	-5.44213649851632	26.7270029673591	-26.7270029673591
2228	8.55864197530864	-8.55864197530864	20.6697530864198	-20.6697530864198
2229	7.07373271889401	-7.07373271889401	12.0138248847926	-12.0138248847926
2230	8.35542168674699	8.35542168674699	26.7981927710843	-26.7981927710843
2231	5.98639455782313	-5.98639455782313	18.9863945578231	-18.9863945578231
2233	10.1935483870968	-10.1935483870968	15.5967741935484	-15.5967741935484
2236	8.3448275862069	8.3448275862069	2.77586206896552	-2.77586206896552
2238	4.03448275862069	-4.03448275862069	11.9310344827586	-11.9310344827586
2239	17.9041095890411	-17.9041095890411	15.2074363992172	-15.2074363992172
2240	5.92896174863388	-5.92896174863388	21.5245901639344	-21.5245901639344
2247	8.44537815126051	8.44537815126051	21.7563025210084	-21.7563025210084
2249	22.0751460796304	-22.0751460796304	11.5142002989537	-11.5142002989537
2251	6.28869047619047	-6.28869047619047	17.4077380952381	-17.4077380952381
2256	14.8571428571429	14.8571428571429	1	-1
2257	7.81914893617022	-7.81914893617022	22.063829787234	-22.063829787234
2258	5.05329153605016	5.05329153605016	22.0564263322884	-22.0564263322884
2259	6.69047619047619	-6.69047619047619	17.9206349206349	-17.9206349206349
2260	10.7491408934708	-10.7491408934708	19.7852233676976	-19.7852233676976
2262	18.7359019264448	-18.7359019264448	19.7782837127846	-19.7782837127846
2264	8.40350877192983	8.40350877192983	3.03508771929824	-3.03508771929824
2265	6.17021276595745	6.17021276595745	20.936170212766	-20.936170212766
2266	8.05882352941176	8.05882352941176	15.4086687306502	-15.4086687306502
2268	6.23809523809524	6.23809523809524	0.833333333333334	0.833333333333334
2270	14.0833333333333	-14.0833333333333	14.4285714285714	-14.4285714285714
2271	10.8097686375321	-10.8097686375321	6.15681233933162	-6.15681233933162
2272	9.62538699690402	-9.62538699690402	17.8328173374613	-17.8328173374613
2273	5.13253012048193	5.13253012048193	8.81927710843373	-8.81927710843373
2275	9.41525423728813	-9.41525423728813	10.0805084745763	-10.0805084745763
2277	17.1271835733987	17.1271835733987	17.8593319031566	-17.8593319031566
2279	19.2587740978744	-19.2587740978744	8.49283242708848	-8.49283242708848
2280	5.72413793103448	5.72413793103448	11	-11
2281	6.75555555555555	6.75555555555555	8.48888888888889	-8.48888888888889
2284	16.0852059925094	-16.0852059925094	11.4559925093633	-11.4559925093633
2285	19.1896144767899	-19.1896144767899	8.28009441384737	-8.28009441384737
2286	6.2	-6.2	5.34074074074074	-5.34074074074074
2289	8.91926605504587	-8.91926605504587	5.1743119266055	-5.1743119266055
2294	3.69230769230769	-3.69230769230769	9.58974358974359	-9.58974358974359
2295	4.34375	-4.34375	1.01041666666667	-1.01041666666667
2299	10.7378277153558	10.7378277153558	9.31086142322097	-9.31086142322097
2302	9.30458919319023	9.30458919319023	21.7653589933383	-21.7653589933383
2304	6.31818181818182	-6.31818181818182	25.8454545454545	-25.8454545454545
2306	8.0718085106383	8.0718085106383	17.1117021276596	-17.1117021276596
2307	13.3356643356643	13.3356643356643	14.7832167832168	-14.7832167832168
2308	12.1984732824427	12.1984732824427	17.6793893129771	-17.6793893129771
2310	12.3030303030303	-12.3030303030303	6.77272727272727	-6.77272727272727
2314	7.76785714285715	-7.76785714285715	10.6071428571429	-10.6071428571429
2316	16.6	16.6	10.3083333333333	-10.3083333333333
2318	4.5609756097561	4.5609756097561	6.41463414634146	-6.41463414634146
2322	26.6605839416058	-26.6605839416058	11.8868613138686	-11.8868613138686
2321	4.3421052631579	4.3421052631579	4.32894736842105	-4.32894736842105
2323	13.2372881355932	13.2372881355932	1.43220338983051	-1.43220338983051
2328	2.23076923076923	2.23076923076923	3.59615384615385	-3.59615384615385
2333	9.02	9.02	12.1466666666667	-12.1466666666667
2334	1.94117647058824	1.94117647058824	1.19607843137255	-1.19607843137255
2335	4.3375	4.3375	7.75	-7.75
2336	19.3778625954198	19.3778625954198	24.5267175572519	24.5267175572519
2337	4.19230769230769	4.19230769230769	21.3076923076923	-21.3076923076923
2338	9.82142857142857	-9.82142857142857	5.03571428571428	-5.03571428571428
2339	12.6666666666667	-12.6666666666667	14.2407407407407	-14.2407407407407
2340	5.19117647058824	-5.19117647058824	11.6764705882353	-11.6764705882353
2344	10.9358974358974	-10.9358974358974	6.74358974358974	6.74358974358974
2350	3.56701030927835	-3.56701030927835	5.18556701030928	-5.18556701030928
2352	1.640625	1.640625	2.109375	-2.109375
2353	11.953125	-11.953125	5.34375	-5.34375
2354	4.15492957746479	-4.15492957746479	1.1830985915493	-1.1830985915493
2355	11	-11	11.0322580645161	-11.0322580645161
2356	3.26984126984127	-3.26984126984127	13.6666666666667	-13.6666666666667
2360	6.86627906976744	6.86627906976744	3.83720930232558	-3.83720930232558
2362	9.68421052631579	9.68421052631579	4.49624060150376	-4.49624060150376
2363	2.05882352941176	2.05882352941176	5.85294117647059	-5.85294117647059
2365	5.15384615384615	5.15384615384615	2.96153846153846	2.96153846153846
2366	1.94117647058824	1.94117647058824	0.970588235294116	0.970588235294116
2367	21.8506493506494	21.8506493506494	6.95454545454546	-6.95454545454546
2369	13.6646058732612	13.6646058732612	5.98145285935085	-5.98145285935085
2374	4.953125	-4.953125	4.3125	4.3125
2379	16.3894736842105	16.3894736842105	12.6131578947368	-12.6131578947368
2382	2.2156862745098	2.2156862745098	0	0
2383	8.8125	8.8125	0.787500000000001	0.787500000000001
2384	15.2452830188679	-15.2452830188679	7.78616352201258	-7.78616352201258
2389	16.7428571428571	16.7428571428571	4.37142857142857	4.37142857142857
2393	7.78125	7.78125	9.734375	-9.734375
2394	3.07843137254902	3.07843137254902	3.96078431372549	-3.96078431372549
2395	22.0810810810811	22.0810810810811	6.67567567567568	6.67567567567568
2396	13.8666666666667	13.8666666666667	4.26666666666667	-4.26666666666667
2397	17.5284664830119	17.5284664830119	24.3498622589532	-24.3498622589532
2398	5.92592592592593	-5.92592592592593	10.1851851851852	-10.1851851851852
2399	2.29310344827586	-2.29310344827586	9.08620689655172	-9.08620689655172
2401	7.93406593406593	-7.93406593406593	10.010989010989	-10.010989010989
2402	26.0149812734082	-26.0149812734082	25.2247191011236	-25.2247191011236
2403	13.2168674698795	-13.2168674698795	5.83132530120482	5.83132530120482
2406	14.704347826087	-14.704347826087	1.57391304347826	1.57391304347826
2407	10.9808429118774	-10.9808429118774	4.67432950191571	-4.67432950191571
2408	10.9757575757576	-10.9757575757576	4.37575757575758	4.37575757575758
2412	5.16222760290557	-5.16222760290557	7.29782082324455	-7.29782082324455
2416	7.17582417582418	7.17582417582418	7.2967032967033	-7.2967032967033
2417	11.9803921568627	-11.9803921568627	22	-22
2418	14.9864864864865	14.9864864864865	7.22972972972973	7.22972972972973
2428	17.2215384615385	-17.2215384615385	20.4584615384615	-20.4584615384615
2429	12.7721518987342	-12.7721518987342	15.179746835443	-15.179746835443
2430	10.1814345991561	-10.1814345991561	3.54008438818565	-3.54008438818565
2438	11.037037037037	-11.037037037037	1.51851851851852	-1.51851851851852
2439	19.3432971014493	-19.3432971014493	21.4791666666667	-21.4791666666667
2442	18.6691380908248	-18.6691380908248	15.6964782205746	-15.6964782205746
2444	5.96666666666667	5.96666666666667	16.6555555555556	-16.6555555555556
2447	7.73584905660377	7.73584905660377	11.2075471698113	-11.2075471698113
2448	8.57109004739337	8.57109004739337	9.59478672985782	-9.59478672985782
2449	6.10204081632653	-6.10204081632653	2.75510204081633	2.75510204081633
2450	5.91176470588235	5.91176470588235	4.92647058823529	-4.92647058823529
2452	8.66298342541436	8.66298342541436	6.95580110497237	-6.95580110497237
2455	8.2962962962963	-8.2962962962963	4.41975308641975	-4.41975308641975
2457	5.71551724137931	-5.71551724137931	2.57758620689655	2.57758620689655
2458	3.74015748031496	-3.74015748031496	5.46456692913386	-5.46456692913386
2461	5.8659793814433	-5.8659793814433	19.9312714776632	-19.9312714776632
2462	8.86792452830189	8.86792452830189	7.43396226415094	-7.43396226415094
2466	2.43589743589743	2.43589743589743	6.43589743589743	-6.43589743589743
2468	10.4666666666667	10.4666666666667	14.6333333333333	-14.6333333333333
2469	11.1657458563536	-11.1657458563536	11.5828729281768	-11.5828729281768
2471	18.5641025641026	-18.5641025641026	9.69230769230769	-9.69230769230769
2472	7.14814814814815	-7.14814814814815	11	-11
2473	18.015625	18.015625	4.39375	-4.39375
2477	8.66666666666667	-8.66666666666667	8.01851851851852	8.01851851851852
2478	7.92920353982301	-7.92920353982301	11.8672566371681	-11.8672566371681
2479	7.48295454545455	-7.48295454545455	10.8693181818182	-10.8693181818182
2480	10.9883720930233	10.9883720930233	21	-21
2481	17.2760942760943	-17.2760942760943	18.7441077441077	-18.7441077441077
2482	8.71875	8.71875	9.5	-9.5
2483	14.2777777777778	14.2777777777778	0.788888888888888	-0.788888888888888
2484	6.54117647058824	-6.54117647058824	10.4705882352941	-10.4705882352941
2485	11.43	-11.43	5.81	-5.81
2489	12.3194444444444	12.3194444444444	6.94444444444444	-6.94444444444444
2490	4.47511312217194	4.47511312217194	17.2579185520362	-17.2579185520362
2496	7.42505133470226	-7.42505133470226	9.0082135523614	-9.0082135523614
2497	7.46153846153846	7.46153846153846	3.09615384615385	3.09615384615385
2498	7.54597701149425	7.54597701149425	8.47126436781609	-8.47126436781609
2500	15.7980295566502	15.7980295566502	3.31034482758621	-3.31034482758621
2502	2.73170731707317	-2.73170731707317	6.46341463414634	-6.46341463414634
2503	8.41284403669725	-8.41284403669725	3.84403669724771	3.84403669724771
2504	4.28169014084507	4.28169014084507	6.22535211267606	-6.22535211267606
2506	6.02941176470588	6.02941176470588	5.69117647058824	5.69117647058824
2507	11.0913838120104	11.0913838120104	6.1644908616188	6.1644908616188
2509	9.54477611940299	-9.54477611940299	11.0522388059701	-11.0522388059701
2511	27.0222222222222	27.0222222222222	8.33333333333333	8.33333333333333
2512	13.0229885057471	13.0229885057471	5.27586206896552	-5.27586206896552
2513	8.64661654135339	8.64661654135339	5.42105263157895	-5.42105263157895
2516	11.3257575757576	11.3257575757576	9.55681818181818	-9.55681818181818
2518	14.4161692892024	-14.4161692892024	11.9989148128052	-11.9989148128052
2519	13.0636321411983	-13.0636321411983	5.69716674407803	5.69716674407803
2520	7.35185185185185	-7.35185185185185	5.66666666666667	-5.66666666666667
2522	8.87037037037037	8.87037037037037	5.61111111111111	-5.61111111111111
2523	6.2046783625731	6.2046783625731	3.31578947368421	3.31578947368421
2524	14.6119402985075	14.6119402985075	4.50746268656716	-4.50746268656716
2530	8.50631313131313	-8.50631313131313	8.41540404040404	-8.41540404040404
2532	6.85576923076923	-6.85576923076923	18.0192307692308	-18.0192307692308
2533	17.7692307692308	-17.7692307692308	18	-18
2535	18.3191489361702	-18.3191489361702	6.75531914893617	-6.75531914893617
2537	12.7738693467337	-12.7738693467337	15.7819095477387	-15.7819095477387
2538	1.95238095238095	-1.95238095238095	8.21428571428572	-8.21428571428572
2539	9.19911504424779	-9.19911504424779	8.26548672566372	-8.26548672566372
2540	3.76056338028169	-3.76056338028169	2.76056338028169	2.76056338028169
2545	13.3732718894009	-13.3732718894009	12.0599078341014	-12.0599078341014
2547	3.99757085020243	-3.99757085020243	12.7303643724696	-12.7303643724696
2549	13.8987341772152	13.8987341772152	5.5632911392405	-5.5632911392405
2551	4.93333333333333	-4.93333333333333	3.93333333333333	-3.93333333333333
2552	11.1770114942529	-11.1770114942529	4.54137931034483	4.54137931034483
2553	20.4956772334294	20.4956772334294	6.81844380403458	-6.81844380403458
2555	16.4888888888889	16.4888888888889	15.6222222222222	-15.6222222222222
2557	15.7162790697674	-15.7162790697674	7.5953488372093	-7.5953488372093
2556	14.6666666666667	14.6666666666667	10.5466666666667	-10.5466666666667
2559	10.6280323450135	-10.6280323450135	16.5633423180593	-16.5633423180593
2560	16.3924050632911	16.3924050632911	1.56962025316456	-1.56962025316456
2561	0.95959595959596	0.95959595959596	1.95959595959596	1.95959595959596
2562	2.64615384615385	-2.64615384615385	7.23076923076923	-7.23076923076923
2563	8.66071428571428	8.66071428571428	13.4642857142857	13.4642857142857
2565	5.30833333333333	5.30833333333333	25.3	-25.3
2567	5.47887323943662	-5.47887323943662	6.36619718309859	-6.36619718309859
2568	12.45	12.45	2.0375	-2.0375
2570	4.48333333333333	4.48333333333333	11.3	11.3
2571	4.44615384615384	4.44615384615384	16.6	-16.6
2577	12.0521172638436	-12.0521172638436	10.8110749185668	-10.8110749185668
2583	9.18478260869565	-9.18478260869565	3.22826086956522	-3.22826086956522
2584	10	-10	10	-10
2585	5.67027027027027	5.67027027027027	8.6972972972973	-8.6972972972973
2586	4.425	4.425	7.5125	-7.5125
2588	12.0429447852761	12.0429447852761	12.8282208588957	-12.8282208588957
2591	11	-11	10.6271186440678	-10.6271186440678
2592	9.53703703703704	9.53703703703704	1.27777777777778	1.27777777777778
2614	0.660714285714285	0.660714285714285	2.51785714285714	-2.51785714285714
2615	7.07621951219512	-7.07621951219512	4.53353658536585	-4.53353658536585
2616	13.5068493150685	-13.5068493150685	6.02054794520548	-6.02054794520548
2617	1.125	-1.125	3.58928571428571	-3.58928571428571
2618	10.4196078431373	10.4196078431373	8.2156862745098	-8.2156862745098
2622	10.2919508867667	-10.2919508867667	4.91950886766712	-4.91950886766712
2629	45.8518518518518	45.8518518518518	3.13888888888889	3.13888888888889
2632	6.14642857142857	-6.14642857142857	8.525	-8.525
2633	15.6463414634146	-15.6463414634146	13.8170731707317	-13.8170731707317
2634	6.56060606060606	6.56060606060606	1.62121212121212	1.62121212121212
2636	10.607476635514	10.607476635514	3.30841121495327	-3.30841121495327
2637	3.69924812030075	-3.69924812030075	7.42105263157895	-7.42105263157895
2638	88.3343313373254	88.3343313373254	12.7365269461078	12.7365269461078
2641	14.28125	14.28125	3.15625	-3.15625
2645	16.9807162534435	16.9807162534435	9.82644628099174	-9.82644628099174
2650	103.283093053735	103.283093053735	13.7610310179118	-13.7610310179118
2652	2.17857142857143	2.17857142857143	2.34523809523809	-2.34523809523809
2653	3.85555555555555	-3.85555555555555	2.87777777777778	-2.87777777777778
2655	7.04972375690608	-7.04972375690608	3.96132596685083	-3.96132596685083
2656	2.69444444444444	2.69444444444444	8.63888888888889	-8.63888888888889
2657	13.8425878757005	-13.8425878757005	13.6250636780438	-13.6250636780438
2658	9.1311475409836	9.1311475409836	5.85245901639344	-5.85245901639344
2660	7.43174603174603	-7.43174603174603	8.74285714285714	-8.74285714285714
2659	13.8531073446328	13.8531073446328	6.9774011299435	-6.9774011299435
2662	2.74698795180723	2.74698795180723	2.95180722891566	-2.95180722891566
2667	11.671875	-11.671875	8.984375	-8.984375
2673	8.62903225806452	-8.62903225806452	16.3548387096774	-16.3548387096774
2675	15.5	15.5	12.4188034188034	-12.4188034188034
2676	27.3557692307692	27.3557692307692	5.99038461538462	5.99038461538462
2677	21.3818770226537	21.3818770226537	33.3721682847896	-33.3721682847896
2678	10.03125	-10.03125	3.453125	3.453125
2680	6.15265486725664	6.15265486725664	11.2234513274336	-11.2234513274336
2682	9.80769230769231	9.80769230769231	8.38461538461539	8.38461538461539
2683	6.26229508196721	-6.26229508196721	24.7540983606557	-24.7540983606557
2684	3.05357142857143	3.05357142857143	9.125	-9.125
2685	10.9574468085106	-10.9574468085106	4.27659574468085	-4.27659574468085
2688	44.725	44.725	0.625	0.625
2689	15.9583333333333	15.9583333333333	3.63541666666667	-3.63541666666667
2690	13.7413793103448	13.7413793103448	4.58620689655172	-4.58620689655172
2691	12.0297397769517	-12.0297397769517	6.75836431226766	-6.75836431226766
2694	3.64864864864865	3.64864864864865	10.2297297297297	-10.2297297297297
2698	9.21666666666667	9.21666666666667	4.93333333333333	4.93333333333333
2699	5.88235294117647	-5.88235294117647	4.50980392156863	-4.50980392156863
2700	8.26056338028169	-8.26056338028169	5.2112676056338	5.2112676056338
2701	4.02539682539683	4.02539682539683	11.647619047619	-11.647619047619
2702	6.67796610169492	-6.67796610169492	4.08813559322034	-4.08813559322034
2703	5.63636363636364	-5.63636363636364	8.07575757575757	-8.07575757575757
2704	13.2777777777778	13.2777777777778	7.02222222222222	-7.02222222222222
2705	2.95180722891566	-2.95180722891566	11.1084337349398	-11.1084337349398
2710	4.65384615384615	-4.65384615384615	5.21153846153846	5.21153846153846
2711	9.51452282157677	-9.51452282157677	7.66390041493776	-7.66390041493776
2712	10.1615384615385	-10.1615384615385	23.1153846153846	-23.1153846153846
2713	5.08888888888889	-5.08888888888889	5.96296296296296	5.96296296296296
2714	12.0495207667732	12.0495207667732	8.77316293929712	-8.77316293929712
2716	6.5625	6.5625	2.425	2.425
2717	3.46969696969697	3.46969696969697	3.07575757575758	3.07575757575758
2720	5.84375	-5.84375	17.3020833333333	-17.3020833333333
2721	13.1349693251534	-13.1349693251534	5.38650306748466	5.38650306748466
2722	10.1969696969697	-10.1969696969697	21.6515151515152	-21.6515151515152
2724	11.9716981132075	11.9716981132075	10.0566037735849	-10.0566037735849
2726	6.21112929623568	-6.21112929623568	11.4566284779051	-11.4566284779051
2727	2.95652173913043	-2.95652173913043	14.4782608695652	-14.4782608695652
2728	8.18741258741259	8.18741258741259	7.9020979020979	-7.9020979020979
2729	8.34801762114537	8.34801762114537	3.20925110132159	3.20925110132159
2730	6.12328767123288	-6.12328767123288	4.52054794520548	-4.52054794520548
2731	25.72647702407	-25.72647702407	7.43326039387308	7.43326039387308
2732	8.12	-8.12	6.99076923076923	-6.99076923076923
2733	16.335	-16.335	14.515	-14.515
2737	10	10	12.4146341463415	-12.4146341463415
2738	3.18571428571429	-3.18571428571429	2.11428571428571	2.11428571428571
2741	18.1354166666667	18.1354166666667	13.6875	-13.6875
2742	5.03921568627451	5.03921568627451	2.96078431372549	2.96078431372549
2743	7.22413793103448	7.22413793103448	9.27586206896552	-9.27586206896552
2744	22.2	22.2	2.42727272727273	2.42727272727273
2745	2.96610169491525	-2.96610169491525	11.2372881355932	-11.2372881355932
2750	13.9928057553957	13.9928057553957	14.7410071942446	-14.7410071942446
2752	47.6358024691358	47.6358024691358	23.4506172839506	-23.4506172839506
2753	7.91304347826087	7.91304347826087	18.7608695652174	-18.7608695652174
2756	15.6610169491525	-15.6610169491525	9.27966101694915	-9.27966101694915
2757	17.8181818181818	17.8181818181818	8.98701298701299	-8.98701298701299
2758	4.10294117647059	4.10294117647059	15.6323529411765	-15.6323529411765
2759	3.40229885057471	3.40229885057471	24.5057471264368	-24.5057471264368
2761	18.097972972973	18.097972972973	7.39864864864865	-7.39864864864865
2760	18.0645161290323	18.0645161290323	18.752688172043	-18.752688172043
2763	3.76470588235294	-3.76470588235294	9.13235294117647	-9.13235294117647
2766	9.9375	9.9375	7.25	-7.25
2770	3.0105680317041	3.0105680317041	16.3447820343461	-16.3447820343461
2771	13.2814498933902	-13.2814498933902	1.86993603411514	-1.86993603411514
2773	7.2448275862069	-7.2448275862069	16.0724137931034	-16.0724137931034
2774	9.49494949494949	-9.49494949494949	11.9393939393939	-11.9393939393939
2775	11.8971962616822	-11.8971962616822	1.44859813084112	1.44859813084112
2777	14.1190289741582	14.1190289741582	9.61472200469851	9.61472200469851
2778	10.2133333333333	10.2133333333333	2	-2
2779	8.91428571428571	-8.91428571428571	14.1	-14.1
2780	23.472131147541	-23.472131147541	13.5213114754098	-13.5213114754098
2781	5.53389830508475	-5.53389830508475	14.3220338983051	-14.3220338983051
2783	16.2836107554417	-16.2836107554417	19.3185659411012	-19.3185659411012
2784	11.0444444444444	-11.0444444444444	8.01555555555555	-8.01555555555555
2785	14.3571428571429	-14.3571428571429	15.6428571428571	-15.6428571428571
2786	20.0535714285714	20.0535714285714	4.08928571428572	4.08928571428572
2788	56.3107344632768	56.3107344632768	4.68361581920904	4.68361581920904
2789	10.0547945205479	10.0547945205479	5.71232876712329	-5.71232876712329
2790	7.16494845360825	7.16494845360825	5.84536082474227	-5.84536082474227
2793	6.66666666666667	-6.66666666666667	5.76388888888889	-5.76388888888889
2794	6.48611111111111	6.48611111111111	3.76388888888889	-3.76388888888889
2795	7.73397435897436	-7.73397435897436	14.8012820512821	-14.8012820512821
2796	16.0695652173913	16.0695652173913	21.8608695652174	-21.8608695652174
2797	19.4252873563218	19.4252873563218	1.32183908045977	-1.32183908045977
2798	25.0792349726776	25.0792349726776	7.68852459016393	-7.68852459016393
2800	16.2248062015504	-16.2248062015504	9.07364341085271	-9.07364341085271
2801	12.1088	-12.1088	4.8928	-4.8928
2803	3.18032786885246	-3.18032786885246	2	2
2804	23.8091603053435	23.8091603053435	6.49618320610687	-6.49618320610687
2805	3.58333333333333	-3.58333333333333	4.70833333333333	-4.70833333333333
2807	8.16949152542373	-8.16949152542373	0.474576271186439	0.474576271186439
2809	28.1601941747573	28.1601941747573	7.50485436893204	7.50485436893204
2810	11.5925925925926	11.5925925925926	11.3333333333333	-11.3333333333333
2811	11.7297297297297	-11.7297297297297	5.1981981981982	-5.1981981981982
2812	10.9623655913978	10.9623655913978	13.3172043010753	-13.3172043010753
2813	17.0051813471503	-17.0051813471503	12.5043177892919	12.5043177892919
2814	19.8604651162791	19.8604651162791	3.68604651162791	3.68604651162791
2818	25.8489666136725	25.8489666136725	8.06836248012718	8.06836248012718
2820	5.21428571428572	-5.21428571428572	20.8367346938776	-20.8367346938776
2824	39.7213114754098	39.7213114754098	3.83333333333333	3.83333333333333
2825	16.2538461538462	-16.2538461538462	9.38653846153846	-9.38653846153846
2826	12.5757575757576	12.5757575757576	0.8989898989899	-0.8989898989899
2827	2	2	6.94545454545455	-6.94545454545455
2832	2.14754098360656	-2.14754098360656	2.9672131147541	-2.9672131147541
2833	4.27956989247312	-4.27956989247312	8.2258064516129	-8.2258064516129
2838	19.2467532467532	19.2467532467532	4.21753246753247	-4.21753246753247
2839	27.1826484018265	27.1826484018265	11.1506849315068	-11.1506849315068
2842	9.16594516594517	9.16594516594517	6.97835497835498	-6.97835497835498
2843	5.42727272727273	-5.42727272727273	1.69090909090909	-1.69090909090909
2848	18.6829268292683	-18.6829268292683	5.03658536585366	-5.03658536585366
2851	27.4262295081967	-27.4262295081967	3.57377049180328	3.57377049180328
2861	11.841726618705	-11.841726618705	5.44604316546762	-5.44604316546762
2862	1.54929577464789	1.54929577464789	6.32394366197183	-6.32394366197183
2863	2.53846153846154	2.53846153846154	10.2179487179487	-10.2179487179487
2864	8.73913043478261	-8.73913043478261	1.72670807453416	-1.72670807453416
2867	13.3176470588235	-13.3176470588235	1.78823529411765	-1.78823529411765
2868	3.43661971830986	3.43661971830986	9.40845070422535	-9.40845070422535
2871	7.25757575757576	-7.25757575757576	13.5454545454545	-13.5454545454545
2872	10.0961538461538	-10.0961538461538	1.76923076923077	1.76923076923077
2875	3.53719008264463	3.53719008264463	9.54545454545455	-9.54545454545455
2876	7.48648648648649	-7.48648648648649	11.0675675675676	-11.0675675675676
2877	7.52222222222222	-7.52222222222222	5.17777777777778	-5.17777777777778
2881	6.58479532163743	6.58479532163743	5.21052631578947	5.21052631578947
2882	4.31578947368421	-4.31578947368421	2.1578947368421	-2.1578947368421
2885	5.01612903225806	5.01612903225806	6.95161290322581	-6.95161290322581
2886	8.40983606557377	-8.40983606557377	7.45901639344262	-7.45901639344262
2888	1.36065573770492	-1.36065573770492	4.40983606557377	4.40983606557377
2894	4.6969696969697	4.6969696969697	4.48484848484848	-4.48484848484848
2895	16.7123287671233	-16.7123287671233	20.7465753424658	-20.7465753424658
2898	7.41320166320166	-7.41320166320166	9.38669438669439	-9.38669438669439
2899	11.1547344110854	-11.1547344110854	5.86374133949192	-5.86374133949192
2902	1.81132075471698	-1.81132075471698	6.24528301886792	-6.24528301886792
2904	7	7	4.57534246575342	4.57534246575342
2906	7.23255813953488	7.23255813953488	5.14728682170542	5.14728682170542
2908	10.158940397351	10.158940397351	12.0662251655629	-12.0662251655629
2910	22.6454545454545	22.6454545454545	0.645454545454545	0.645454545454545
2911	5.46240601503759	5.46240601503759	12.9210526315789	-12.9210526315789
2912	5.49107142857143	-5.49107142857143	5.83928571428572	-5.83928571428572
2913	16.4655172413793	16.4655172413793	7.5	-7.5
2914	4.37641357027464	4.37641357027464	8.26171243941842	-8.26171243941842
2917	9.78095238095238	9.78095238095238	5.38095238095238	-5.38095238095238
2919	2.30357142857143	2.30357142857143	1.07142857142857	-1.07142857142857
2921	12.4316770186335	-12.4316770186335	9.87267080745342	-9.87267080745342
2922	7.54081632653061	7.54081632653061	5.56122448979592	-5.56122448979592
2927	9.30487804878049	-9.30487804878049	7.74390243902439	-7.74390243902439
2928	20.1812977099237	20.1812977099237	4.05343511450382	-4.05343511450382
2929	1.41071428571428	1.41071428571428	9.625	-9.625
2930	4.23469387755102	-4.23469387755102	17.1122448979592	-17.1122448979592
2932	3.28064516129032	-3.28064516129032	15.7741935483871	-15.7741935483871
2934	4.07843137254902	-4.07843137254902	3.66666666666667	-3.66666666666667
2935	4.5364238410596	4.5364238410596	9.14569536423841	-9.14569536423841
2936	15.1404958677686	-15.1404958677686	12.3140495867769	-12.3140495867769
2938	6.34328358208955	6.34328358208955	6.3134328358209	6.3134328358209
2940	24.6346153846154	24.6346153846154	1.61538461538462	1.61538461538462
2942	13.330695680844	-13.330695680844	13.5103857566766	-13.5103857566766
2944	7.13746223564955	7.13746223564955	10.416918429003	-10.416918429003
2946	20.5592705167173	-20.5592705167173	14.9392097264438	-14.9392097264438
2947	5.98064516129032	5.98064516129032	14.1548387096774	-14.1548387096774
2949	16.1648351648352	16.1648351648352	0.813186813186814	-0.813186813186814
2952	8.02564102564103	-8.02564102564103	3.76923076923077	3.76923076923077
2953	7.68253968253968	7.68253968253968	5.65079365079365	-5.65079365079365
2954	20.4907407407407	20.4907407407407	7.16666666666666	-7.16666666666666
2956	1.78688524590164	-1.78688524590164	8.65573770491803	-8.65573770491803
2957	15.3918918918919	15.3918918918919	3.28378378378378	3.28378378378378
2959	4.38709677419355	-4.38709677419355	6.38709677419355	6.38709677419355
2961	7.84615384615385	7.84615384615385	7.63076923076923	7.63076923076923
2965	33.7914110429448	-33.7914110429448	5.83435582822086	-5.83435582822086
2966	4.51724137931035	4.51724137931035	18.4597701149425	-18.4597701149425
2967	9.19012345679012	9.19012345679012	10.9358024691358	-10.9358024691358
2969	10.3592233009709	10.3592233009709	7.43689320388349	-7.43689320388349
2972	12.0285714285714	12.0285714285714	2.84285714285714	2.84285714285714
2975	9.54426229508197	-9.54426229508197	13.1737704918033	-13.1737704918033
2977	4.57142857142857	-4.57142857142857	5.78571428571428	-5.78571428571428
2978	3.4320987654321	3.4320987654321	14.5679012345679	-14.5679012345679
2979	13.3992628992629	13.3992628992629	5.78501228501229	-5.78501228501229
2980	6.44870041039672	-6.44870041039672	17.4281805745554	-17.4281805745554
2981	6	-6	20.9746835443038	-20.9746835443038
2982	3.5	-3.5	1	1
2983	39.9464285714286	39.9464285714286	2.22619047619047	-2.22619047619047
2984	19.5736434108527	19.5736434108527	11.031007751938	-11.031007751938
2985	21.827731092437	21.827731092437	11.4117647058824	-11.4117647058824
2986	11.8760107816712	-11.8760107816712	3.36927223719676	3.36927223719676
2987	6.94259818731118	-6.94259818731118	20.4320241691843	-20.4320241691843
2989	11.4008762322015	-11.4008762322015	7.05914567360351	-7.05914567360351
2992	10.3870967741935	-10.3870967741935	7.04838709677419	-7.04838709677419
2993	6.25454545454545	-6.25454545454545	9.89090909090909	-9.89090909090909
2994	7.90909090909091	-7.90909090909091	15.5636363636364	-15.5636363636364
2998	12.4094488188976	12.4094488188976	12.3937007874016	-12.3937007874016
2999	6.57364341085271	-6.57364341085271	9.64341085271318	-9.64341085271318
3000	5.65116279069768	5.65116279069768	8.89302325581395	-8.89302325581395
3001	11.1353658536585	-11.1353658536585	2.54390243902439	2.54390243902439
3002	16.1428571428571	16.1428571428571	17.2857142857143	-17.2857142857143
3003	6.08484848484849	-6.08484848484849	11.430303030303	-11.430303030303
3004	15.2086486486486	15.2086486486486	7.93189189189189	-7.93189189189189
3008	8.83870967741935	-8.83870967741935	5.75806451612903	-5.75806451612903
3009	7.32773109243697	-7.32773109243697	5.24033613445378	-5.24033613445378
3010	2.42023346303502	-2.42023346303502	7.26070038910506	-7.26070038910506
3011	8.50054525627045	-8.50054525627045	9.85387131952017	-9.85387131952017
3018	9.7123786407767	-9.7123786407767	7.43446601941747	-7.43446601941747
3020	8.95419847328244	-8.95419847328244	29.8290076335878	-29.8290076335878
3021	7.42536327608983	-7.42536327608983	4.59643328929987	-4.59643328929987
3022	5.95180722891566	-5.95180722891566	3.33734939759036	-3.33734939759036
3023	7.8428	7.8428	5.2388	-5.2388
3026	12.6126126126126	12.6126126126126	1.4954954954955	-1.4954954954955
3030	5.18518518518519	5.18518518518519	12.3888888888889	-12.3888888888889
3032	23.9175970228602	-23.9175970228602	16.0570175438597	-16.0570175438597
3036	7.52881355932204	-7.52881355932204	18.9491525423729	-18.9491525423729
3037	8.04761904761905	-8.04761904761905	13.5873015873016	-13.5873015873016
3038	8.30434782608696	8.30434782608696	4.01337792642141	-4.01337792642141
3039	13.4367176634214	-13.4367176634214	15.5924895688456	-15.5924895688456
3040	10.9074889867841	10.9074889867841	3.12334801762114	-3.12334801762114
3041	32.8529411764706	32.8529411764706	11.4485294117647	-11.4485294117647
3042	12.6807228915663	-12.6807228915663	15.0491967871486	-15.0491967871486
3043	4.77162629757785	4.77162629757785	12.6782006920415	-12.6782006920415
3045	9.44594594594595	9.44594594594595	13.7567567567568	13.7567567567568
3046	11.7456140350877	-11.7456140350877	26.6754385964912	26.6754385964912
3048	6.02605863192182	6.02605863192182	2.1042345276873	2.1042345276873
3050	7.33701657458564	7.33701657458564	9.73480662983425	-9.73480662983425
3051	12.4848484848485	12.4848484848485	19.2878787878788	-19.2878787878788
3052	10.4243697478992	10.4243697478992	14.4033613445378	-14.4033613445378
3054	14.6363636363636	14.6363636363636	12.4621212121212	12.4621212121212
3056	23.3923791528893	-23.3923791528893	15.2212250039364	-15.2212250039364
3057	17.4267113095238	-17.4267113095238	13.4185267857143	-13.4185267857143
3059	7.43988269794722	7.43988269794722	9.00293255131965	-9.00293255131965
3060	9.93548387096774	9.93548387096774	8.46774193548387	-8.46774193548387
3062	3.78807947019867	-3.78807947019867	6.75496688741722	6.75496688741722
3063	2.65384615384615	2.65384615384615	6.57692307692308	-6.57692307692308
3064	5.76846473029046	5.76846473029046	6.46970954356846	-6.46970954356846
3066	2.89473684210526	-2.89473684210526	1.53947368421053	-1.53947368421053
3068	58.1540447504303	58.1540447504303	5.63597246127367	-5.63597246127367
3070	6.3695652173913	6.3695652173913	1.8695652173913	-1.8695652173913
3071	6.82828282828283	-6.82828282828283	9.92929292929293	-9.92929292929293
3072	7.96267190569744	7.96267190569744	2.78585461689588	2.78585461689588
3074	23.1744186046512	-23.1744186046512	7.30232558139535	7.30232558139535
3075	7.54899093302135	-7.54899093302135	11.5179877157063	-11.5179877157063
3078	11.8256537982565	-11.8256537982565	5.44582814445828	-5.44582814445828
3079	2.12307692307692	-2.12307692307692	8.69230769230769	-8.69230769230769
3082	17.4666666666667	17.4666666666667	7.696	-7.696
3084	11.5748031496063	11.5748031496063	4.55118110236221	4.55118110236221
3089	4.86782608695652	-4.86782608695652	11.4504347826087	-11.4504347826087
3091	16.0149253731343	16.0149253731343	1.82089552238806	-1.82089552238806
3093	13.0493827160494	-13.0493827160494	10.462962962963	-10.462962962963
3094	11.8759124087591	11.8759124087591	13.0656934306569	-13.0656934306569
3095	1.5	1.5	23.14	-23.14
3097	39.9053571428571	39.9053571428571	5.13214285714286	-5.13214285714286
3098	4.51724137931035	-4.51724137931035	4.62068965517241	-4.62068965517241
3100	33.1875	33.1875	10.0067567567568	-10.0067567567568
3101	9.36227045075125	-9.36227045075125	9.53032832498609	9.53032832498609
3102	9	-9	9.08955223880597	9.08955223880597
3108	63.0102040816327	63.0102040816327	5.62882653061224	-5.62882653061224
3110	5.38809523809524	5.38809523809524	6.85	-6.85
3112	37.6437908496732	37.6437908496732	7.31372549019608	-7.31372549019608
3111	7.88888888888889	-7.88888888888889	7.61111111111111	-7.61111111111111
3113	21.8571428571429	21.8571428571429	9.26190476190476	9.26190476190476
3114	19.9166666666667	-19.9166666666667	10.4814814814815	10.4814814814815
3116	0.714285714285714	-0.714285714285714	1.58928571428571	1.58928571428571
3119	5.86792452830189	5.86792452830189	0.735849056603772	-0.735849056603772
3124	11.4264705882353	11.4264705882353	3.66176470588235	3.66176470588235
3127	6.81132075471698	-6.81132075471698	12.5534591194969	-12.5534591194969
3131	12.3636363636364	12.3636363636364	2.95454545454546	-2.95454545454546
3132	15.3805309734513	15.3805309734513	19.1327433628319	-19.1327433628319
3135	3.59259259259259	3.59259259259259	1	-1
3136	9.94545454545455	9.94545454545455	10.030303030303	-10.030303030303
3137	18.1049382716049	-18.1049382716049	18.1141975308642	-18.1141975308642
3138	11.5285714285714	11.5285714285714	1.82857142857143	1.82857142857143
3141	6.29838709677419	6.29838709677419	7.95967741935484	-7.95967741935484
3145	19.1284210526316	19.1284210526316	8.81473684210526	-8.81473684210526
3153	8.32352941176471	-8.32352941176471	1	1
3154	5.48333333333333	5.48333333333333	1.73333333333333	1.73333333333333
3159	27	27	0.979166666666668	-0.979166666666668
3161	3.76666666666667	3.76666666666667	19.1111111111111	-19.1111111111111
3162	4.5	4.5	1.89937106918239	1.89937106918239
3163	12.0484848484848	-12.0484848484848	22.9242424242424	-22.9242424242424
3164	7.94230769230769	-7.94230769230769	6.69230769230769	-6.69230769230769
3167	7.5985401459854	7.5985401459854	17.3357664233577	-17.3357664233577
3168	7.109375	7.109375	14.484375	-14.484375
3169	7.39130434782609	7.39130434782609	6.31884057971014	-6.31884057971014
3170	21.4195236848992	-21.4195236848992	6.45982727034808	6.45982727034808
3171	22.2692307692308	22.2692307692308	2.94230769230769	-2.94230769230769
3172	12.0845070422535	12.0845070422535	1.88732394366197	-1.88732394366197
3173	9.5735294117647	-9.5735294117647	4.36764705882353	-4.36764705882353
3175	9.88888888888889	9.88888888888889	7.09259259259259	-7.09259259259259
3179	24.4817813765182	24.4817813765182	3.20647773279352	3.20647773279352
3181	16.1290322580645	-16.1290322580645	13	-13
3182	24.5666666666667	-24.5666666666667	3.08333333333333	-3.08333333333333
3184	17.5354609929078	17.5354609929078	4.21631205673759	4.21631205673759
3185	24.0833333333333	24.0833333333333	17.5579710144928	-17.5579710144928
3186	29.406976744186	29.406976744186	13.5	-13.5
3188	6.95384615384615	-6.95384615384615	14.5615384615385	-14.5615384615385
3190	16.1296296296296	-16.1296296296296	18.2777777777778	-18.2777777777778
3192	15.2880434782609	15.2880434782609	5.31521739130435	5.31521739130435
3193	39.6274509803922	39.6274509803922	6.54901960784314	6.54901960784314
3195	6.46491228070175	-6.46491228070175	7.9890350877193	-7.9890350877193
3196	8.97916666666667	8.97916666666667	4.75	-4.75
3197	10.0476190476191	-10.0476190476191	4.3047619047619	-4.3047619047619
3199	8.8495575221239	-8.8495575221239	4.69911504424779	-4.69911504424779
3200	35.646408839779	35.646408839779	14.5156537753223	14.5156537753223
3201	1.4406779661017	-1.4406779661017	6.84745762711864	-6.84745762711864
3206	19.8564356435644	-19.8564356435644	21.7722772277228	-21.7722772277228
3207	19.8731343283582	19.8731343283582	16.2388059701493	-16.2388059701493
3208	10.5131578947368	10.5131578947368	13.1842105263158	-13.1842105263158
3209	2.96835443037975	2.96835443037975	11.9493670886076	-11.9493670886076
3211	3.51851851851852	3.51851851851852	18.037037037037	-18.037037037037
3214	10.2222222222222	-10.2222222222222	5.15384615384615	-5.15384615384615
3215	2.69230769230769	2.69230769230769	4.96153846153846	-4.96153846153846
3216	17.5769230769231	17.5769230769231	1.78846153846154	-1.78846153846154
3217	23.8222222222222	23.8222222222222	0.93333333333333	-0.93333333333333
3222	27.8491228070175	27.8491228070175	11.6842105263158	11.6842105263158
3223	28.4144736842105	28.4144736842105	9.13815789473684	-9.13815789473684
3226	27.8727810650888	27.8727810650888	10.5369822485207	-10.5369822485207
3229	23.18	-23.18	5.14666666666667	-5.14666666666667
3231	11.7777777777778	11.7777777777778	6.30555555555556	-6.30555555555556
3232	12.0125	-12.0125	8.95	-8.95
3234	12.6750788643533	-12.6750788643533	17.7507886435331	-17.7507886435331
3235	11.016	-11.016	8.032	-8.032
3236	5.45945945945946	-5.45945945945946	11.7567567567568	-11.7567567567568
3238	7.90384615384615	7.90384615384615	5.90384615384615	5.90384615384615
3240	9.34554973821989	9.34554973821989	17.6858638743456	-17.6858638743456
3243	14.7784342688331	14.7784342688331	11.4032496307238	-11.4032496307238
3244	3.16438356164383	3.16438356164383	5.32876712328767	-5.32876712328767
3245	5.54716981132075	5.54716981132075	4.47169811320755	-4.47169811320755
3247	16	16	3.46296296296296	-3.46296296296296
3248	20.7972575905975	20.7972575905975	16.0950048971596	-16.0950048971596
3253	12.2791922739245	12.2791922739245	7.22036874451273	-7.22036874451273
3254	0.75	-0.75	2.90384615384615	-2.90384615384615
3255	9.45901639344262	9.45901639344262	7.01639344262295	-7.01639344262295
3256	23.4457831325301	23.4457831325301	4.36144578313253	-4.36144578313253
3259	18.3513513513514	-18.3513513513514	12.6756756756757	-12.6756756756757
3260	17.5810810810811	17.5810810810811	5.89189189189189	-5.89189189189189
3262	6.58098223615465	6.58098223615465	20.4555903866249	-20.4555903866249
3263	18.7866666666667	18.7866666666667	2.14666666666667	-2.14666666666667
3265	9.06873614190688	-9.06873614190688	4.63192904656319	4.63192904656319
3267	4.23776223776224	4.23776223776224	10.958041958042	-10.958041958042
3269	19.1064356435644	19.1064356435644	4.8539603960396	4.8539603960396
3272	4.52941176470588	-4.52941176470588	2.91176470588235	-2.91176470588235
3276	6.24920127795527	-6.24920127795527	21.1821086261981	-21.1821086261981
3277	3.26785714285714	3.26785714285714	3.71428571428572	-3.71428571428572
3278	4.98148148148148	4.98148148148148	17.2962962962963	-17.2962962962963
3279	12.5956112852665	-12.5956112852665	5.90909090909091	-5.90909090909091
3280	21.7086092715232	21.7086092715232	15.3443708609272	-15.3443708609272
3281	37.0742574257426	37.0742574257426	2.85891089108911	-2.85891089108911
3282	13.8846153846154	13.8846153846154	3.625	-3.625
3283	3.63461538461538	-3.63461538461538	8.57692307692308	-8.57692307692308
3284	5.42857142857143	-5.42857142857143	10.8952380952381	-10.8952380952381
3285	16.6639344262295	-16.6639344262295	12.9672131147541	-12.9672131147541
3286	22.5333333333333	-22.5333333333333	20.1466666666667	-20.1466666666667
3287	13.8615384615385	-13.8615384615385	7.44615384615384	7.44615384615384
3288	9.62068965517241	-9.62068965517241	16.3965517241379	-16.3965517241379
3289	7.94594594594594	7.94594594594594	7.21621621621622	-7.21621621621622
3290	31.5185185185185	31.5185185185185	2	-2
3291	25.6844660194175	25.6844660194175	6.77669902912621	-6.77669902912621
3292	9.11384615384615	-9.11384615384615	17.9476923076923	-17.9476923076923
3293	6.75555555555555	6.75555555555555	19.6962962962963	-19.6962962962963
3297	11.9018987341772	-11.9018987341772	20.9462025316456	-20.9462025316456
3299	15.8679245283019	-15.8679245283019	13.1132075471698	-13.1132075471698
3300	8.09259259259259	-8.09259259259259	8.85185185185185	-8.85185185185185
3303	4.53703703703704	-4.53703703703704	8.31481481481481	-8.31481481481481
3304	14.1684782608696	-14.1684782608696	5.54891304347826	-5.54891304347826
3305	2.89090909090909	-2.89090909090909	12.4545454545455	-12.4545454545455
3307	14.7530120481928	-14.7530120481928	3.66265060240964	-3.66265060240964
3309	6.98214285714286	-6.98214285714286	7.15178571428572	-7.15178571428572
3310	4.22222222222222	4.22222222222222	0.555555555555557	-0.555555555555557
3312	9.1	-9.1	22.9666666666667	-22.9666666666667
3313	17.0606060606061	-17.0606060606061	17	-17
3314	7.46969696969697	-7.46969696969697	16.530303030303	-16.530303030303
3316	11.0123076923077	-11.0123076923077	18.2984615384615	-18.2984615384615
3319	6.1046511627907	-6.1046511627907	5.80232558139535	-5.80232558139535
3320	12.0075187969925	-12.0075187969925	8.93984962406015	-8.93984962406015
3323	31.3672413793103	31.3672413793103	11.0413793103448	-11.0413793103448
3324	10.8414634146341	-10.8414634146341	6.19512195121951	-6.19512195121951
3325	3.21052631578947	3.21052631578947	6.08771929824561	-6.08771929824561
3326	4.80459770114943	4.80459770114943	9.94252873563218	-9.94252873563218
3327	9.29166666666667	9.29166666666667	8.1875	-8.1875
3330	6.75252525252525	-6.75252525252525	11.4292929292929	-11.4292929292929
3331	4.85593220338983	-4.85593220338983	20.8220338983051	-20.8220338983051
3332	3.3921568627451	3.3921568627451	1.29411764705882	1.29411764705882
3333	5.88888888888889	5.88888888888889	14.0493827160494	14.0493827160494
3334	6.88541666666667	-6.88541666666667	8.92708333333333	-8.92708333333333
3336	3.48543689320388	3.48543689320388	3.99029126213592	-3.99029126213592
3337	23.4791666666667	-23.4791666666667	5.6875	5.6875
3338	21.2964601769912	21.2964601769912	17.6991150442478	-17.6991150442478
3340	14.969387755102	14.969387755102	11.3163265306122	-11.3163265306122
3343	15.5864661654135	15.5864661654135	20.9699248120301	-20.9699248120301
3344	9.19230769230769	9.19230769230769	8.46153846153846	8.46153846153846
3345	20.1127541589649	20.1127541589649	21.0499075785582	-21.0499075785582
3346	10.4366197183099	10.4366197183099	12.8732394366197	-12.8732394366197
3347	8.96296296296296	8.96296296296296	2.98148148148148	-2.98148148148148
3349	7.1764705882353	7.1764705882353	3.86274509803922	-3.86274509803922
3352	10.9233449477352	-10.9233449477352	11.5017421602787	11.5017421602787
3356	3.10526315789474	-3.10526315789474	4.87719298245614	-4.87719298245614
3357	9.58730158730159	-9.58730158730159	1.95238095238095	-1.95238095238095
3358	11.3298245614035	-11.3298245614035	5.08070175438597	-5.08070175438597
3360	2.06849315068493	-2.06849315068493	11.7671232876712	-11.7671232876712
3361	3.44230769230769	3.44230769230769	10.7307692307692	-10.7307692307692
3362	11.7307692307692	11.7307692307692	4.69230769230769	-4.69230769230769
3363	2.39622641509434	2.39622641509434	2.39622641509434	-2.39622641509434
3365	10.6747967479675	10.6747967479675	8.11382113821138	8.11382113821138
3366	13.2902208201893	13.2902208201893	17.5362776025237	-17.5362776025237
3373	29.2466216216216	-29.2466216216216	29.0506756756757	-29.0506756756757
3375	3	3	1.55405405405405	-1.55405405405405
3385	5.45238095238095	5.45238095238095	10.4761904761905	-10.4761904761905
3388	22.223752151463	-22.223752151463	20.302925989673	-20.302925989673
3389	14.7204301075269	-14.7204301075269	12.7354838709677	12.7354838709677
3390	10.2410256410256	-10.2410256410256	8.15384615384615	-8.15384615384615
3391	9.82857142857143	-9.82857142857143	5.77142857142857	-5.77142857142857
3392	6.15714285714286	-6.15714285714286	1.45714285714286	-1.45714285714286
3398	28.0887096774194	-28.0887096774194	4.00806451612903	4.00806451612903
3399	20.4666666666667	-20.4666666666667	4.36666666666667	-4.36666666666667
3400	36.2032520325203	36.2032520325203	4.82113821138211	4.82113821138211
3403	9.26388888888889	-9.26388888888889	13.7416666666667	-13.7416666666667
3412	11.1379310344828	11.1379310344828	2.70689655172414	-2.70689655172414
3413	12.4776119402985	-12.4776119402985	0.656716417910449	-0.656716417910449
3416	9.28260869565218	9.28260869565218	11.6086956521739	-11.6086956521739
3417	21.5243902439024	21.5243902439024	0.930894308943088	-0.930894308943088
3419	1.94444444444444	1.94444444444444	4.03703703703704	-4.03703703703704
3420	6.7175572519084	-6.7175572519084	12.6641221374046	-12.6641221374046
3422	7.2	-7.2	3.54285714285714	-3.54285714285714
3424	12.5714285714286	-12.5714285714286	4.57142857142857	4.57142857142857
3426	12.2329246935201	12.2329246935201	12.2486865148862	12.2486865148862
3429	7.81132075471698	7.81132075471698	1	1
3432	7.40547263681592	7.40547263681592	9.4502487562189	-9.4502487562189
3439	14.4761904761905	14.4761904761905	1.3015873015873	-1.3015873015873
3441	3.8030303030303	-3.8030303030303	3.98030303030303	-3.98030303030303
3442	11.171875	11.171875	0.921875	0.921875
3443	5.14444444444445	-5.14444444444445	7.83333333333333	-7.83333333333333
3446	12.3255033557047	-12.3255033557047	4.16778523489933	4.16778523489933
3453	5.23809523809524	-5.23809523809524	1.15476190476191	1.15476190476191
3454	10.9240506329114	-10.9240506329114	4.62025316455696	-4.62025316455696
3455	2.06976744186047	-2.06976744186047	3.53488372093023	3.53488372093023
3459	5.86688311688312	-5.86688311688312	10.5649350649351	-10.5649350649351
3461	5.72043010752688	-5.72043010752688	5.83225806451613	-5.83225806451613
3464	9.06560540279788	9.06560540279788	10.9681620839363	10.9681620839363
3465	9.55621301775148	-9.55621301775148	12.0355029585799	-12.0355029585799
3466	7.23880597014925	7.23880597014925	6.1044776119403	-6.1044776119403
3470	4.97874852420307	-4.97874852420307	15.2750885478158	-15.2750885478158
3472	12.8372093023256	12.8372093023256	6.53820598006645	6.53820598006645
3473	9.82138457748214	-9.82138457748214	8.82828282828283	-8.82828282828283
3476	5.24175824175824	-5.24175824175824	1.47252747252747	-1.47252747252747
3477	5.58490566037736	-5.58490566037736	3.75471698113208	-3.75471698113208
3478	6.05185185185185	6.05185185185185	9.71851851851852	-9.71851851851852
3479	4	-4	12.9	-12.9
3482	10.566265060241	-10.566265060241	5.50602409638554	-5.50602409638554
3485	15.1612903225806	15.1612903225806	6.84516129032258	-6.84516129032258
3487	6.52222222222222	6.52222222222222	4.73333333333333	-4.73333333333333
3490	9.95434462444772	9.95434462444772	7.41237113402062	-7.41237113402062
3491	3.84210526315789	3.84210526315789	8.10526315789474	-8.10526315789474
3492	3.96774193548387	3.96774193548387	11.1129032258065	-11.1129032258065
3493	17.1363366923533	-17.1363366923533	11.2590397154712	-11.2590397154712
3495	9.15079365079365	9.15079365079365	8.06349206349206	-8.06349206349206
3497	13.0243902439024	-13.0243902439024	8.27716186252772	8.27716186252772
3496	13.4545454545455	13.4545454545455	2.16666666666667	-2.16666666666667
3500	6.55882352941176	6.55882352941176	8.05882352941176	-8.05882352941176
3501	2.26086956521739	2.26086956521739	15.0434782608696	-15.0434782608696
3504	6.44669365721997	-6.44669365721997	12.4581646423752	-12.4581646423752
3505	12.9875220398752	-12.9875220398752	12.9450698494507	12.9450698494507
3506	10.1948051948052	10.1948051948052	11.3809523809524	-11.3809523809524
3510	9.24657534246575	-9.24657534246575	5.57191780821918	-5.57191780821918
3511	7.89710610932476	-7.89710610932476	8.0064308681672	-8.0064308681672
3512	3.99	-3.99	2.77	2.77
3517	5	5	9.54385964912281	-9.54385964912281
3519	11.0116959064327	-11.0116959064327	11.719298245614	-11.719298245614
3524	9.83018867924528	-9.83018867924528	8.01572327044025	-8.01572327044025
3526	2.63207547169811	-2.63207547169811	13.0377358490566	-13.0377358490566
3527	10.948275862069	-10.948275862069	1.89655172413793	-1.89655172413793
3529	11.6142857142857	11.6142857142857	14.4928571428571	-14.4928571428571
3531	13.3888888888889	-13.3888888888889	12.7361111111111	-12.7361111111111
3532	4.72	4.72	5.17333333333333	-5.17333333333333
3537	11.5985401459854	-11.5985401459854	14.1496350364963	-14.1496350364963
3538	7.41975308641975	7.41975308641975	14.1728395061728	-14.1728395061728
3540	6.53846153846154	6.53846153846154	7.36923076923077	-7.36923076923077
3542	5.37333333333333	-5.37333333333333	1.78666666666667	-1.78666666666667
3543	12.5826086956522	-12.5826086956522	5.21159420289855	5.21159420289855
3545	12.2131979695431	12.2131979695431	5.72385786802031	5.72385786802031
3544	13.6915422885572	13.6915422885572	2.10945273631841	-2.10945273631841
3546	11.5441767068273	-11.5441767068273	3.67469879518072	-3.67469879518072
3547	1.57220216606498	-1.57220216606498	1.58483754512635	-1.58483754512635
3548	3.57658959537572	-3.57658959537572	3.55346820809249	-3.55346820809249
3549	5.89058171745152	5.89058171745152	2.86980609418282	2.86980609418282
3550	4.2	-4.2	5.98333333333333	-5.98333333333333
3551	18.6395348837209	-18.6395348837209	2.67441860465116	-2.67441860465116
3553	8.62145110410095	-8.62145110410095	13.615141955836	-13.615141955836
3554	16.375	-16.375	11.25	-11.25
3557	6.31666666666667	-6.31666666666667	14.7666666666667	-14.7666666666667
3558	11.1015625	11.1015625	10.2265625	-10.2265625
3561	12.0868799530379	-12.0868799530379	16.3049603756971	-16.3049603756971
3562	11.9101123595506	-11.9101123595506	7.06179775280899	-7.06179775280899
3563	17.6052718286656	-17.6052718286656	22.1357495881384	-22.1357495881384
3566	16.5974440894569	-16.5974440894569	8.01277955271566	-8.01277955271566
3569	12.1261538461538	-12.1261538461538	18.0307692307692	-18.0307692307692
3574	10.0729984301413	10.0729984301413	17.9462323390895	-17.9462323390895
3577	7.97692307692308	-7.97692307692308	14.7076923076923	-14.7076923076923
3578	6.43853820598007	6.43853820598007	16.6594684385382	-16.6594684385382
3585	6.29090909090909	6.29090909090909	5.52727272727273	-5.52727272727273
3590	7.07619047619048	-7.07619047619048	7.40952380952381	-7.40952380952381
3595	2.49056603773585	2.49056603773585	1	1
3597	3	3	7.49056603773585	-7.49056603773585
3598	7.96706586826347	-7.96706586826347	9.14970059880239	-9.14970059880239
3599	4.81614349775785	-4.81614349775785	3.73542600896861	-3.73542600896861
3600	12.9275362318841	12.9275362318841	1.01449275362319	1.01449275362319
3601	6.31958762886598	-6.31958762886598	16.3890034364261	-16.3890034364261
3602	10.9770642201835	-10.9770642201835	18.3088685015291	-18.3088685015291
3604	8.9296875	-8.9296875	3.671875	-3.671875
3605	5.57230769230769	-5.57230769230769	9.15692307692308	-9.15692307692308
3606	13.8448275862069	-13.8448275862069	5.10344827586207	-5.10344827586207
3607	9.5421686746988	-9.5421686746988	7.46549835706462	7.46549835706462
3608	3.51068616422947	-3.51068616422947	6.56242969628796	-6.56242969628796
3609	4.61111111111111	-4.61111111111111	6.37037037037037	-6.37037037037037
3610	4.80582524271844	-4.80582524271844	13.2038834951456	-13.2038834951456
3611	7.97267759562842	7.97267759562842	17.7595628415301	-17.7595628415301
3612	9.49333333333333	9.49333333333333	4.02666666666667	4.02666666666667
3613	8.3900293255132	-8.3900293255132	10.4677419354839	-10.4677419354839
3618	6.72727272727273	-6.72727272727273	6.57575757575757	-6.57575757575757
3619	11.5193452380952	-11.5193452380952	11.8407738095238	-11.8407738095238
3620	5.13186813186813	-5.13186813186813	1.61098901098901	-1.61098901098901
3621	4.79852805887764	4.79852805887764	3.52897884084637	3.52897884084637
3622	11.6147540983607	11.6147540983607	4.36270491803279	4.36270491803279
3624	2.78911564625851	-2.78911564625851	8.19047619047619	-8.19047619047619
3625	2.55172413793104	2.55172413793104	11.051724137931	-11.051724137931
3626	4.05172413793103	-4.05172413793103	8.56896551724138	-8.56896551724138
3627	1.32142857142857	1.32142857142857	4.55357142857143	-4.55357142857143
3628	8.05783866057839	-8.05783866057839	5.73135464231355	5.73135464231355
3629	17.2357563850688	17.2357563850688	5.82318271119843	5.82318271119843
3630	3.26530612244898	-3.26530612244898	9.18367346938776	-9.18367346938776
3631	8.91573033707865	8.91573033707865	3.94943820224719	3.94943820224719
3634	2.272	2.272	7.496	-7.496
3635	2.953125	2.953125	5.625	-5.625
3637	4.65277777777778	4.65277777777778	12.8611111111111	-12.8611111111111
3638	4.21311475409836	4.21311475409836	12.0819672131148	12.0819672131148
3639	10.9575045207957	10.9575045207957	12.2685352622061	-12.2685352622061
3640	13.2676056338028	-13.2676056338028	5.95774647887324	-5.95774647887324
3641	6.08493150684932	-6.08493150684932	7.13424657534247	-7.13424657534247
3642	6.90140845070422	6.90140845070422	3.52738654147105	3.52738654147105
3645	12.9803921568627	-12.9803921568627	1.66666666666667	-1.66666666666667
3646	10.1081081081081	-10.1081081081081	8.41891891891892	-8.41891891891892
3649	11.4230769230769	-11.4230769230769	12.0480769230769	-12.0480769230769
3652	8.05263157894737	-8.05263157894737	4.29824561403509	-4.29824561403509
3655	7.06451612903226	7.06451612903226	8.04838709677419	8.04838709677419
3657	4.5019305019305	4.5019305019305	16.5559845559846	-16.5559845559846
3660	4.94642857142857	-4.94642857142857	7.78571428571428	-7.78571428571428
3662	10.4085365853659	10.4085365853659	5.21341463414634	5.21341463414634
3663	1.32835820895522	1.32835820895522	1.29850746268657	1.29850746268657
3664	8.83950617283951	-8.83950617283951	7.57142857142857	-7.57142857142857
3668	2.07491856677525	2.07491856677525	4.00977198697068	-4.00977198697068
3672	14.468085106383	14.468085106383	6.22340425531915	6.22340425531915
3675	7.29357798165138	7.29357798165138	1.99082568807339	1.99082568807339
3676	9.42465753424657	9.42465753424657	4.75342465753425	4.75342465753425
3678	10.6523668639053	10.6523668639053	7.39792899408284	7.39792899408284
3679	6.40764331210191	6.40764331210191	3.29936305732484	3.29936305732484
3684	4	4	7.9390243902439	-7.9390243902439
3685	12.1081081081081	12.1081081081081	3.08108108108108	3.08108108108108
3691	17.5409836065574	17.5409836065574	9.27868852459016	9.27868852459016
3694	10.2370892018779	-10.2370892018779	5.02347417840376	-5.02347417840376
3696	7.15384615384615	-7.15384615384615	15.3659673659674	-15.3659673659674
3697	3.4078947368421	-3.4078947368421	2	-2
3698	9.7843137254902	9.7843137254902	4.35294117647059	4.35294117647059
3700	16.4706840390879	-16.4706840390879	6.28338762214984	-6.28338762214984
3703	15.4351851851852	-15.4351851851852	18.4444444444444	-18.4444444444444
3708	3.8	3.8	2.03636363636364	-2.03636363636364
3710	4	4	9.36231884057971	-9.36231884057971
3714	8.51912568306011	8.51912568306011	11.3770491803279	-11.3770491803279
3713	4.91525423728813	-4.91525423728813	2.1864406779661	-2.1864406779661
3715	9.11363636363636	9.11363636363636	5.875	-5.875
3718	9.6046511627907	9.6046511627907	9.03488372093023	-9.03488372093023
3721	18.4306049822064	-18.4306049822064	15.8434163701068	-15.8434163701068
3722	11	11	11.5189873417722	-11.5189873417722
3723	14.3658536585366	-14.3658536585366	14.7682926829268	-14.7682926829268
3731	6.54187192118227	6.54187192118227	7.41871921182266	-7.41871921182266
3734	27.5319693094629	-27.5319693094629	14.1585677749361	-14.1585677749361
3736	12.8689839572192	12.8689839572192	5.77807486631016	-5.77807486631016
3735	19.0594059405941	-19.0594059405941	4.92574257425743	-4.92574257425743
3739	13.2054794520548	13.2054794520548	11.9452054794521	-11.9452054794521
3742	6.21212121212121	-6.21212121212121	1.66666666666667	-1.66666666666667
3745	12.83125	12.83125	7.15625	-7.15625
3746	11.8269230769231	11.8269230769231	8.66346153846154	-8.66346153846154
3747	5.97460317460317	-5.97460317460317	15.0793650793651	-15.0793650793651
3749	12.6166666666667	-12.6166666666667	12.3333333333333	-12.3333333333333
3751	3.27659574468085	-3.27659574468085	1.34042553191489	-1.34042553191489
3752	4.60893854748603	-4.60893854748603	10.7877094972067	-10.7877094972067
3753	8.61038961038961	8.61038961038961	9.55844155844156	-9.55844155844156
3757	8.65454545454546	8.65454545454546	3.70909090909091	-3.70909090909091
3759	5.42857142857143	-5.42857142857143	6.40659340659341	-6.40659340659341
3761	14.8490566037736	14.8490566037736	6.43396226415094	-6.43396226415094
3763	7.56647398843931	-7.56647398843931	5.21387283236994	5.21387283236994
3766	3.08333333333333	-3.08333333333333	1	-1
3767	17.1274509803922	-17.1274509803922	2.73529411764706	-2.73529411764706
3768	5.1015625	-5.1015625	2.46875	-2.46875
3771	5.04411764705882	5.04411764705882	2.82352941176471	-2.82352941176471
3775	18.4697554697555	-18.4697554697555	14.0926640926641	-14.0926640926641
3776	8.375	-8.375	7.84375	-7.84375
3779	19.5848537865534	-19.5848537865534	5.30592351912022	5.30592351912022
3781	15.6551724137931	15.6551724137931	4.89655172413793	-4.89655172413793
3782	6.11111111111111	-6.11111111111111	8.96296296296296	-8.96296296296296
3786	3.01851851851852	3.01851851851852	10.8518518518519	10.8518518518519
3789	14.6489361702128	14.6489361702128	3.22340425531915	-3.22340425531915
3792	13.5333333333333	13.5333333333333	9.75238095238095	-9.75238095238095
3794	11.2822580645161	-11.2822580645161	9.15860215053764	-9.15860215053764
3796	10.1178045515395	10.1178045515395	17.6104417670683	-17.6104417670683
3798	11.3897763578275	-11.3897763578275	11.3178913738019	-11.3178913738019
3799	3.16822429906542	3.16822429906542	11.2336448598131	-11.2336448598131
3802	13.6122448979592	-13.6122448979592	2.86734693877551	-2.86734693877551
3806	24.0403225806452	24.0403225806452	5.68548387096774	5.68548387096774
3807	6.775	6.775	16.8916666666667	-16.8916666666667
3808	6.15	-6.15	8.275	-8.275
3811	9.17021276595744	-9.17021276595744	21.6276595744681	-21.6276595744681
3812	13.1153846153846	13.1153846153846	9.34615384615385	-9.34615384615385
3813	13.5523704520397	-13.5523704520397	9.9393605292172	-9.9393605292172
3814	4.96907216494845	4.96907216494845	2.30927835051546	-2.30927835051546
3815	12.264	-12.264	13.64	-13.64
3816	23.8847926267281	23.8847926267281	8.06912442396313	8.06912442396313
3818	13.6526946107784	13.6526946107784	6.69461077844311	-6.69461077844311
3820	19.042735042735	19.042735042735	1.64957264957265	1.64957264957265
3821	14.9351851851852	14.9351851851852	23.75	-23.75
3822	8.27777777777778	8.27777777777778	8	-8
3824	10.8471337579618	10.8471337579618	15.515923566879	15.515923566879
3827	27.01953125	27.01953125	5.671875	5.671875
3828	17.7981651376147	17.7981651376147	21.0825688073394	-21.0825688073394
3829	7.06624605678233	7.06624605678233	19.3785488958991	-19.3785488958991
3830	10.2558922558923	-10.2558922558923	16.6801346801347	-16.6801346801347
3834	17.729615034859	-17.729615034859	9.20551682327978	9.20551682327978
3837	9.53228476821192	9.53228476821192	8.39983443708609	8.39983443708609
3838	9.976	-9.976	5.08933333333333	-5.08933333333333
3840	5.21794871794872	-5.21794871794872	1.76923076923077	-1.76923076923077
3842	4.19047619047619	-4.19047619047619	8.66666666666667	-8.66666666666667
3843	20.89	20.89	7.29666666666667	-7.29666666666667
3844	7.3448275862069	7.3448275862069	6.51724137931035	-6.51724137931035
3845	8.55345911949686	-8.55345911949686	15.559748427673	-15.559748427673
3846	11.0218068535826	-11.0218068535826	17.9626168224299	-17.9626168224299
3847	12.5988967691095	12.5988967691095	8.41449960598897	8.41449960598897
3850	16.0084388185654	-16.0084388185654	2.37552742616034	2.37552742616034
3851	9.76797385620915	9.76797385620915	16.4477124183007	-16.4477124183007
3852	5.65714285714286	-5.65714285714286	11.9	-11.9
3855	16.8548387096774	16.8548387096774	6.01612903225806	6.01612903225806
3856	7.94637223974764	-7.94637223974764	19.0725552050473	-19.0725552050473
3857	5.1	5.1	3.71428571428572	-3.71428571428572
3858	13.4802259887006	-13.4802259887006	18.6892655367232	-18.6892655367232
3859	6.60714285714286	-6.60714285714286	8.69642857142857	-8.69642857142857
3860	7.14851485148515	7.14851485148515	16.1122112211221	-16.1122112211221
3861	11.0392156862745	-11.0392156862745	13.921568627451	-13.921568627451
3863	13.5992907801418	-13.5992907801418	9.3209219858156	-9.3209219858156
3866	6.31350806451613	-6.31350806451613	2.32056451612903	2.32056451612903
3867	2.78947368421053	-2.78947368421053	9.08771929824561	-9.08771929824561
3868	8.60493827160494	8.60493827160494	17.8672839506173	-17.8672839506173
3869	10.256329113924	-10.256329113924	22.4810126582278	-22.4810126582278
3870	3.78846153846154	3.78846153846154	24.2115384615385	-24.2115384615385
3874	6.2	-6.2	24.1363636363636	-24.1363636363636
[truncated: 1,954 more rows]
