# Supplementary material for: Construction and integration of three de novo Japanese human genome assemblies toward a population-specific reference
Source: Nat Commun. 2021 Jan 11;12:226. doi: 10.1038/s41467-020-20146-8 (PMC7801658; doi:10.1038/s41467-020-20146-8)
Supplement: Supplementary file 8 — Source Data [file 41467_2020_20146_MOESM8_ESM.zip › Source_Data/Fig_4a_VariantType.txt]

sample	ref	records	noalts	snps	mnps	indels	others	multi	multisnps
FD-05F	JG1	78719	418	67461	0	10615	259	479	85
FD-05M	JG1	78575	447	67180	0	10730	245	524	76
FD-05P	JG1	77559	415	66606	0	10325	249	511	63
FD-07F	JG1	78104	423	66984	0	10465	258	472	69
FD-07M	JG1	78595	448	67394	0	10565	224	506	83
FD-07P	JG1	78092	458	66859	0	10559	247	477	48
FD-08F	JG1	78585	441	67292	0	10629	258	508	57
FD-08M	JG1	77507	450	66534	0	10329	220	488	71
FD-08P	JG1	78460	441	67356	0	10442	251	511	68
FD-09B	JG1	78165	451	66942	0	10559	241	503	64
FD-09F	JG1	77078	430	66245	0	10187	249	456	65
FD-09M	JG1	78245	438	67062	0	10498	267	476	68
FD-09P	JG1	78786	465	67391	0	10712	251	518	82
FD-11F	JG1	79722	444	67856	0	11207	251	561	66
FD-11M	JG1	79517	464	67637	0	11167	279	561	82
FD-11P	JG1	78202	431	66983	0	10556	263	526	62
FD-12F	JG1	76344	402	65634	0	10096	246	421	58
FD-12M	JG1	76801	394	65920	0	10263	254	485	72
FD-12P	JG1	76970	432	66108	0	10218	241	431	57
FD-13F	JG1	78929	456	67302	0	10956	256	570	100
FD-13M	JG1	78728	480	67145	0	10886	254	543	65
FD-13P	JG1	78446	465	67032	0	10731	255	533	74
FD-05F	hs37d5	89028	0	81035	0	8006	22	256	106
FD-05M	hs37d5	88164	0	80195	0	7982	29	255	97
FD-05P	hs37d5	87779	0	80015	0	7775	24	243	96
FD-07F	hs37d5	88429	0	80496	0	7950	27	249	86
FD-07M	hs37d5	88956	0	80975	0	7999	39	261	82
FD-07P	hs37d5	87747	0	79863	0	7900	27	261	84
FD-08F	hs37d5	88552	0	80645	0	7923	25	258	87
FD-08M	hs37d5	87618	0	79814	0	7815	26	268	117
FD-08P	hs37d5	88434	0	80622	0	7828	28	260	103
FD-09B	hs37d5	88233	0	80466	0	7788	26	264	106
FD-09F	hs37d5	86817	0	79094	0	7739	28	263	107
FD-09M	hs37d5	88818	0	80988	0	7853	21	287	113
FD-09P	hs37d5	88469	0	80546	0	7936	22	249	101
FD-11F	hs37d5	89518	0	81310	0	8225	33	299	98
FD-11M	hs37d5	89328	0	81166	0	8188	33	303	114
FD-11P	hs37d5	88833	0	80917	0	7940	18	245	81
FD-12F	hs37d5	87073	0	79332	0	7757	28	253	78
FD-12M	hs37d5	87812	0	80017	0	7813	26	228	84
FD-12P	hs37d5	88026	0	80288	0	7751	34	239	85
FD-13F	hs37d5	89232	0	81059	0	8195	35	303	122
FD-13M	hs37d5	89409	0	81279	0	8147	34	284	101
FD-13P	hs37d5	88922	0	80994	0	7944	40	313	122
