# Supplementary material for: Construction and integration of three de novo Japanese human genome assemblies toward a population-specific reference
Source: Nat Commun. 2021 Jan 11;12:226. doi: 10.1038/s41467-020-20146-8 (PMC7801658; doi:10.1038/s41467-020-20146-8)
Supplement: Supplementary file 8 — Source Data [file 41467_2020_20146_MOESM8_ESM.zip › Source_Data/SFig_11d_PCA-jg1abc-JPT.txt]

haplotype	PC1	PC2	PC3	name	population	type
NA18939_1:NA18939_1	-0.0534	-0.0622	-0.0139	NA18939	JPT	hapmap
NA18939_2:NA18939_2	-0.0099	0.0233	0.0388	NA18939	JPT	hapmap
NA18940_1:NA18940_1	0.0919	0.0547	0.0853	NA18940	JPT	hapmap
NA18940_2:NA18940_2	-0.0821	-0.0058	0.0167	NA18940	JPT	hapmap
NA18942_1:NA18942_1	-0.0430	-0.1001	-0.1530	NA18942	JPT	hapmap
NA18942_2:NA18942_2	0.0314	0.1621	-0.0010	NA18942	JPT	hapmap
NA18943_1:NA18943_1	0.0879	-0.1728	-0.0923	NA18943	JPT	hapmap
NA18943_2:NA18943_2	-0.1040	-0.0540	-0.0425	NA18943	JPT	hapmap
NA18944_1:NA18944_1	0.0076	0.0100	0.0374	NA18944	JPT	hapmap
NA18944_2:NA18944_2	-0.0258	0.0436	0.0470	NA18944	JPT	hapmap
NA18945_1:NA18945_1	0.0491	0.0160	0.0276	NA18945	JPT	hapmap
NA18945_2:NA18945_2	0.1026	0.0813	0.0282	NA18945	JPT	hapmap
NA18946_1:NA18946_1	0.2307	-0.0505	0.1427	NA18946	JPT	hapmap
NA18946_2:NA18946_2	0.0641	-0.0005	-0.2207	NA18946	JPT	hapmap
NA18947_1:NA18947_1	-0.0040	-0.0122	-0.0469	NA18947	JPT	hapmap
NA18947_2:NA18947_2	0.0102	0.0156	0.0258	NA18947	JPT	hapmap
NA18948_1:NA18948_1	0.0895	-0.0063	0.1036	NA18948	JPT	hapmap
NA18948_2:NA18948_2	0.0655	0.1410	-0.0438	NA18948	JPT	hapmap
NA18949_1:NA18949_1	-0.1478	-0.0112	-0.0367	NA18949	JPT	hapmap
NA18949_2:NA18949_2	0.0624	-0.0297	0.0911	NA18949	JPT	hapmap
NA18951_1:NA18951_1	0.0606	-0.0606	0.0266	NA18951	JPT	hapmap
NA18951_2:NA18951_2	-0.0892	-0.0318	0.0853	NA18951	JPT	hapmap
NA18952_1:NA18952_1	-0.0374	-0.0249	-0.0096	NA18952	JPT	hapmap
NA18952_2:NA18952_2	-0.0440	-0.1087	0.1024	NA18952	JPT	hapmap
NA18953_1:NA18953_1	0.0220	0.0503	0.0024	NA18953	JPT	hapmap
NA18953_2:NA18953_2	0.0266	0.0771	0.0610	NA18953	JPT	hapmap
NA18954_1:NA18954_1	0.0318	-0.1798	-0.0197	NA18954	JPT	hapmap
NA18954_2:NA18954_2	0.0877	0.0803	0.0465	NA18954	JPT	hapmap
NA18955_1:NA18955_1	-0.1517	0.1623	0.0890	NA18955	JPT	hapmap
NA18955_2:NA18955_2	-0.0439	-0.0984	-0.0548	NA18955	JPT	hapmap
NA18956_1:NA18956_1	0.0360	-0.0195	-0.0415	NA18956	JPT	hapmap
NA18956_2:NA18956_2	0.0832	0.0120	0.0410	NA18956	JPT	hapmap
NA18957_1:NA18957_1	0.1193	0.0224	-0.0905	NA18957	JPT	hapmap
NA18957_2:NA18957_2	0.0492	-0.0073	0.0787	NA18957	JPT	hapmap
NA18959_1:NA18959_1	0.1026	-0.0169	-0.0307	NA18959	JPT	hapmap
NA18959_2:NA18959_2	-0.0318	0.0915	-0.0820	NA18959	JPT	hapmap
NA18960_1:NA18960_1	0.0143	-0.0252	0.0376	NA18960	JPT	hapmap
NA18960_2:NA18960_2	0.0176	-0.0047	-0.0418	NA18960	JPT	hapmap
NA18961_1:NA18961_1	-0.0707	0.0189	0.0069	NA18961	JPT	hapmap
NA18961_2:NA18961_2	0.0306	-0.0271	-0.0444	NA18961	JPT	hapmap
NA18962_1:NA18962_1	0.0493	0.0112	0.0473	NA18962	JPT	hapmap
NA18962_2:NA18962_2	-0.0995	-0.0798	-0.1098	NA18962	JPT	hapmap
NA18963_1:NA18963_1	-0.0605	0.0180	0.0741	NA18963	JPT	hapmap
NA18963_2:NA18963_2	-0.0029	0.0362	-0.0862	NA18963	JPT	hapmap
NA18964_1:NA18964_1	0.0148	0.0107	-0.0231	NA18964	JPT	hapmap
NA18964_2:NA18964_2	0.0123	-0.0021	-0.0410	NA18964	JPT	hapmap
NA18965_1:NA18965_1	-0.0387	0.1075	-0.0475	NA18965	JPT	hapmap
NA18965_2:NA18965_2	0.0003	-0.0690	-0.0276	NA18965	JPT	hapmap
NA18966_1:NA18966_1	0.0424	0.0323	-0.0817	NA18966	JPT	hapmap
NA18966_2:NA18966_2	0.1408	0.0378	0.0770	NA18966	JPT	hapmap
NA18967_1:NA18967_1	0.0698	-0.1111	0.0931	NA18967	JPT	hapmap
NA18967_2:NA18967_2	-0.0657	0.1088	0.0079	NA18967	JPT	hapmap
NA18968_1:NA18968_1	-0.0979	0.0547	0.0549	NA18968	JPT	hapmap
NA18968_2:NA18968_2	-0.0144	-0.0498	0.1585	NA18968	JPT	hapmap
NA18969_1:NA18969_1	0.0663	-0.0188	0.0122	NA18969	JPT	hapmap
NA18969_2:NA18969_2	-0.0534	-0.0261	0.0336	NA18969	JPT	hapmap
NA18970_1:NA18970_1	-0.0011	0.0284	-0.0853	NA18970	JPT	hapmap
NA18970_2:NA18970_2	-0.0275	-0.0233	-0.0896	NA18970	JPT	hapmap
NA18971_1:NA18971_1	0.0328	0.1126	0.0158	NA18971	JPT	hapmap
NA18971_2:NA18971_2	0.0274	-0.0192	0.0288	NA18971	JPT	hapmap
NA18972_1:NA18972_1	-0.0572	0.0992	0.0616	NA18972	JPT	hapmap
NA18972_2:NA18972_2	-0.0977	-0.0159	-0.0083	NA18972	JPT	hapmap
NA18973_1:NA18973_1	-0.0103	0.1139	0.0837	NA18973	JPT	hapmap
NA18973_2:NA18973_2	0.0224	-0.1105	0.0196	NA18973	JPT	hapmap
NA18974_1:NA18974_1	-0.0760	-0.0889	-0.0934	NA18974	JPT	hapmap
NA18974_2:NA18974_2	-0.0586	-0.0434	0.0286	NA18974	JPT	hapmap
NA18975_1:NA18975_1	0.0314	-0.0922	-0.1024	NA18975	JPT	hapmap
NA18975_2:NA18975_2	0.0152	-0.0359	0.1257	NA18975	JPT	hapmap
NA18976_1:NA18976_1	-0.0679	-0.0818	0.1202	NA18976	JPT	hapmap
NA18976_2:NA18976_2	-0.1126	-0.1322	0.0923	NA18976	JPT	hapmap
NA18977_1:NA18977_1	-0.0759	0.0841	0.0503	NA18977	JPT	hapmap
NA18977_2:NA18977_2	-0.0298	0.0282	-0.0648	NA18977	JPT	hapmap
NA18978_1:NA18978_1	0.0441	-0.0651	0.0159	NA18978	JPT	hapmap
NA18978_2:NA18978_2	0.0636	0.0149	0.0660	NA18978	JPT	hapmap
NA18979_1:NA18979_1	-0.0108	0.0531	0.0784	NA18979	JPT	hapmap
NA18979_2:NA18979_2	0.0619	-0.0459	0.0508	NA18979	JPT	hapmap
NA18980_1:NA18980_1	-0.0767	0.1262	-0.0735	NA18980	JPT	hapmap
NA18980_2:NA18980_2	-0.0076	0.0449	0.0182	NA18980	JPT	hapmap
NA18981_1:NA18981_1	-0.1010	0.0473	-0.1418	NA18981	JPT	hapmap
NA18981_2:NA18981_2	0.0701	0.0263	-0.0520	NA18981	JPT	hapmap
NA18987_1:NA18987_1	-0.0202	-0.0638	0.0206	NA18987	JPT	hapmap
NA18987_2:NA18987_2	-0.2043	-0.0645	0.1147	NA18987	JPT	hapmap
NA18990_1:NA18990_1	0.1551	-0.1464	0.1360	NA18990	JPT	hapmap
NA18990_2:NA18990_2	0.1679	0.0967	0.0286	NA18990	JPT	hapmap
NA18991_1:NA18991_1	-0.0837	-0.0519	-0.0073	NA18991	JPT	hapmap
NA18991_2:NA18991_2	0.0046	-0.0368	-0.0295	NA18991	JPT	hapmap
NA18993_1:NA18993_1	0.0477	-0.0574	-0.0823	NA18993	JPT	hapmap
NA18993_2:NA18993_2	0.1203	-0.0364	-0.0555	NA18993	JPT	hapmap
NA18994_1:NA18994_1	0.0456	0.0191	-0.1057	NA18994	JPT	hapmap
NA18994_2:NA18994_2	-0.0797	-0.1242	0.0003	NA18994	JPT	hapmap
NA18995_1:NA18995_1	0.0346	-0.0160	-0.0509	NA18995	JPT	hapmap
NA18995_2:NA18995_2	-0.1138	0.1523	0.0049	NA18995	JPT	hapmap
NA18997_1:NA18997_1	-0.0554	0.0901	-0.0824	NA18997	JPT	hapmap
NA18997_2:NA18997_2	0.0592	-0.1720	-0.0278	NA18997	JPT	hapmap
NA18998_1:NA18998_1	0.0489	-0.0110	0.0864	NA18998	JPT	hapmap
NA18998_2:NA18998_2	-0.0605	-0.1282	0.0062	NA18998	JPT	hapmap
NA18999_1:NA18999_1	-0.0049	-0.0024	0.0544	NA18999	JPT	hapmap
NA18999_2:NA18999_2	-0.0436	0.0087	-0.0629	NA18999	JPT	hapmap
NA19000_1:NA19000_1	-0.1198	-0.0755	0.0511	NA19000	JPT	hapmap
NA19000_2:NA19000_2	0.0361	-0.0058	-0.0294	NA19000	JPT	hapmap
NA19001_1:NA19001_1	0.0513	0.0530	0.1223	NA19001	JPT	hapmap
NA19001_2:NA19001_2	-0.1735	0.0412	0.0044	NA19001	JPT	hapmap
NA19002_1:NA19002_1	0.0151	-0.1101	0.0216	NA19002	JPT	hapmap
NA19002_2:NA19002_2	-0.0409	-0.0134	0.1230	NA19002	JPT	hapmap
NA19005_1:NA19005_1	0.0577	-0.0848	0.0789	NA19005	JPT	hapmap
NA19005_2:NA19005_2	-0.0323	0.0354	0.0729	NA19005	JPT	hapmap
NA19007_1:NA19007_1	-0.1335	-0.0397	-0.1132	NA19007	JPT	hapmap
NA19007_2:NA19007_2	-0.1090	0.0948	0.0774	NA19007	JPT	hapmap
NA19009_1:NA19009_1	-0.0040	-0.0359	-0.0421	NA19009	JPT	hapmap
NA19009_2:NA19009_2	0.0146	-0.0480	-0.1116	NA19009	JPT	hapmap
NA19010_1:NA19010_1	0.1154	-0.1230	-0.0405	NA19010	JPT	hapmap
NA19010_2:NA19010_2	-0.0329	0.0213	0.1422	NA19010	JPT	hapmap
NA19054_1:NA19054_1	0.0278	0.0579	-0.0515	NA19054	JPT	hapmap
NA19054_2:NA19054_2	-0.0638	0.0778	-0.0371	NA19054	JPT	hapmap
NA19055_1:NA19055_1	-0.0266	0.0706	-0.0100	NA19055	JPT	hapmap
NA19055_2:NA19055_2	-0.0145	-0.1437	-0.0165	NA19055	JPT	hapmap
NA19056_1:NA19056_1	-0.1086	0.0311	0.0684	NA19056	JPT	hapmap
NA19056_2:NA19056_2	0.0890	-0.0518	-0.0757	NA19056	JPT	hapmap
NA19057_1:NA19057_1	-0.0935	0.0269	-0.0605	NA19057	JPT	hapmap
NA19057_2:NA19057_2	0.1291	-0.0016	0.0026	NA19057	JPT	hapmap
NA19058_1:NA19058_1	0.0153	-0.0199	-0.0456	NA19058	JPT	hapmap
NA19058_2:NA19058_2	-0.0735	-0.0068	0.0677	NA19058	JPT	hapmap
NA19059_1:NA19059_1	0.0487	-0.0809	-0.0338	NA19059	JPT	hapmap
NA19059_2:NA19059_2	0.0309	-0.0873	-0.0279	NA19059	JPT	hapmap
NA19060_1:NA19060_1	-0.0327	-0.1563	0.0929	NA19060	JPT	hapmap
NA19060_2:NA19060_2	-0.0528	-0.0967	-0.0746	NA19060	JPT	hapmap
NA19062_1:NA19062_1	-0.0049	0.1284	-0.0171	NA19062	JPT	hapmap
NA19062_2:NA19062_2	-0.0848	-0.0777	-0.1158	NA19062	JPT	hapmap
NA19063_1:NA19063_1	0.1078	-0.0129	0.1217	NA19063	JPT	hapmap
NA19063_2:NA19063_2	-0.0439	-0.0415	0.0357	NA19063	JPT	hapmap
NA19064_1:NA19064_1	0.1253	0.1861	-0.0192	NA19064	JPT	hapmap
NA19064_2:NA19064_2	-0.0129	-0.0923	0.0355	NA19064	JPT	hapmap
NA19065_1:NA19065_1	0.0337	-0.0615	0.1532	NA19065	JPT	hapmap
NA19065_2:NA19065_2	0.0804	0.1237	-0.0427	NA19065	JPT	hapmap
NA19066_1:NA19066_1	0.0030	-0.0132	0.1037	NA19066	JPT	hapmap
NA19066_2:NA19066_2	-0.1114	-0.0833	0.1017	NA19066	JPT	hapmap
NA19067_1:NA19067_1	0.0290	0.0686	0.0581	NA19067	JPT	hapmap
NA19067_2:NA19067_2	-0.0484	-0.0072	-0.0270	NA19067	JPT	hapmap
NA19068_1:NA19068_1	0.1332	0.0913	0.0737	NA19068	JPT	hapmap
NA19068_2:NA19068_2	-0.0893	-0.0458	-0.0595	NA19068	JPT	hapmap
NA19070_1:NA19070_1	0.0555	0.0355	-0.1218	NA19070	JPT	hapmap
NA19070_2:NA19070_2	-0.0847	0.1691	0.0434	NA19070	JPT	hapmap
NA19072_1:NA19072_1	-0.0296	0.0314	-0.0202	NA19072	JPT	hapmap
NA19072_2:NA19072_2	0.1032	0.0047	-0.1756	NA19072	JPT	hapmap
NA19074_1:NA19074_1	0.0885	0.0124	0.0759	NA19074	JPT	hapmap
NA19074_2:NA19074_2	-0.0211	0.1044	-0.0324	NA19074	JPT	hapmap
NA19075_1:NA19075_1	0.0575	0.1429	-0.0347	NA19075	JPT	hapmap
NA19075_2:NA19075_2	0.1338	-0.0415	-0.1343	NA19075	JPT	hapmap
NA19076_1:NA19076_1	0.0661	-0.0901	-0.0677	NA19076	JPT	hapmap
NA19076_2:NA19076_2	0.1004	-0.0355	0.0025	NA19076	JPT	hapmap
NA19077_1:NA19077_1	0.0062	0.0290	-0.0395	NA19077	JPT	hapmap
NA19077_2:NA19077_2	-0.0908	-0.0426	-0.0493	NA19077	JPT	hapmap
NA19078_1:NA19078_1	0.0419	0.1089	-0.0228	NA19078	JPT	hapmap
NA19078_2:NA19078_2	0.1560	0.0193	-0.0168	NA19078	JPT	hapmap
NA19079_1:NA19079_1	0.0534	-0.0127	-0.1622	NA19079	JPT	hapmap
NA19079_2:NA19079_2	0.0942	0.0891	-0.1293	NA19079	JPT	hapmap
NA19080_1:NA19080_1	-0.0567	0.0182	-0.0719	NA19080	JPT	hapmap
NA19080_2:NA19080_2	-0.1324	0.1144	0.0837	NA19080	JPT	hapmap
NA19081_1:NA19081_1	0.0135	0.1325	0.0281	NA19081	JPT	hapmap
NA19081_2:NA19081_2	-0.1247	-0.0765	-0.0478	NA19081	JPT	hapmap
NA19083_1:NA19083_1	-0.0456	0.0785	-0.1160	NA19083	JPT	hapmap
NA19083_2:NA19083_2	-0.0431	0.1446	-0.0395	NA19083	JPT	hapmap
NA19084_1:NA19084_1	-0.0980	-0.0661	-0.1112	NA19084	JPT	hapmap
NA19084_2:NA19084_2	-0.0174	0.0229	-0.1479	NA19084	JPT	hapmap
NA19085_1:NA19085_1	-0.0140	-0.0044	0.0482	NA19085	JPT	hapmap
NA19085_2:NA19085_2	-0.1349	-0.0003	0.0925	NA19085	JPT	hapmap
NA19086_1:NA19086_1	0.0628	-0.0330	0.0301	NA19086	JPT	hapmap
NA19086_2:NA19086_2	-0.0284	-0.0103	0.0713	NA19086	JPT	hapmap
NA19087_1:NA19087_1	-0.0621	-0.0678	0.0759	NA19087	JPT	hapmap
NA19087_2:NA19087_2	0.0879	0.0484	0.1126	NA19087	JPT	hapmap
NA19088_1:NA19088_1	-0.0042	-0.0179	-0.0785	NA19088	JPT	hapmap
NA19088_2:NA19088_2	0.0697	0.0049	-0.0153	NA19088	JPT	hapmap
jg1a.ragoo:jg1a.ragoo	0.0197	0.0415	-0.0782	jg1a.ragoo	jg1a.ragoo	asm
jg1b.ragoo:jg1b.ragoo	0.0353	0.0463	0.1426	jg1b.ragoo	jg1b.ragoo	asm
jg1c.ragoo:jg1c.ragoo	-0.0680	0.1151	-0.0415	jg1c.ragoo	jg1c.ragoo	asm
