# Supplementary material for: Construction and integration of three de novo Japanese human genome assemblies toward a population-specific reference
Source: Nat Commun. 2021 Jan 11;12:226. doi: 10.1038/s41467-020-20146-8 (PMC7801658; doi:10.1038/s41467-020-20146-8)
Supplement: Supplementary file 8 — Source Data [file 41467_2020_20146_MOESM8_ESM.zip › Source_Data/SFig_10a_PCA-JG1-JPT.txt]

haplotype	PC1	PC3	name	population	type
JG1.0.0beta:JG1.0.0beta	0.0501	-0.1006	JG1.0.0beta	JG1	asm
NA18939_1:NA18939_1	0.0560	-0.0082	NA18939	JPT	hapmap
NA18939_2:NA18939_2	0.0586	0.0329	NA18939	JPT	hapmap
NA18940_1:NA18940_1	-0.0094	0.0460	NA18940	JPT	hapmap
NA18940_2:NA18940_2	0.1274	-0.0567	NA18940	JPT	hapmap
NA18942_1:NA18942_1	0.0020	-0.0701	NA18942	JPT	hapmap
NA18942_2:NA18942_2	-0.0566	0.1050	NA18942	JPT	hapmap
NA18943_1:NA18943_1	-0.1654	0.0755	NA18943	JPT	hapmap
NA18943_2:NA18943_2	0.0270	-0.2050	NA18943	JPT	hapmap
NA18944_1:NA18944_1	0.0286	-0.0896	NA18944	JPT	hapmap
NA18944_2:NA18944_2	0.0246	0.1304	NA18944	JPT	hapmap
NA18945_1:NA18945_1	-0.0366	0.0111	NA18945	JPT	hapmap
NA18945_2:NA18945_2	0.0074	0.0797	NA18945	JPT	hapmap
NA18946_1:NA18946_1	-0.2019	-0.0088	NA18946	JPT	hapmap
NA18946_2:NA18946_2	0.0168	-0.0555	NA18946	JPT	hapmap
NA18947_1:NA18947_1	-0.0474	-0.0146	NA18947	JPT	hapmap
NA18947_2:NA18947_2	-0.0323	-0.0317	NA18947	JPT	hapmap
NA18948_1:NA18948_1	-0.1454	0.0398	NA18948	JPT	hapmap
NA18948_2:NA18948_2	0.0273	0.0575	NA18948	JPT	hapmap
NA18949_1:NA18949_1	-0.0298	0.0367	NA18949	JPT	hapmap
NA18949_2:NA18949_2	-0.0566	-0.1211	NA18949	JPT	hapmap
NA18951_1:NA18951_1	-0.1565	0.0978	NA18951	JPT	hapmap
NA18951_2:NA18951_2	0.0557	0.0596	NA18951	JPT	hapmap
NA18952_1:NA18952_1	-0.0042	0.0009	NA18952	JPT	hapmap
NA18952_2:NA18952_2	-0.0038	-0.0302	NA18952	JPT	hapmap
NA18953_1:NA18953_1	-0.0439	0.0752	NA18953	JPT	hapmap
NA18953_2:NA18953_2	-0.0045	0.0264	NA18953	JPT	hapmap
NA18954_1:NA18954_1	-0.1085	0.0037	NA18954	JPT	hapmap
NA18954_2:NA18954_2	0.0785	0.0567	NA18954	JPT	hapmap
NA18955_1:NA18955_1	0.1726	0.1896	NA18955	JPT	hapmap
NA18955_2:NA18955_2	-0.0010	-0.0763	NA18955	JPT	hapmap
NA18956_1:NA18956_1	-0.0574	0.1862	NA18956	JPT	hapmap
NA18956_2:NA18956_2	0.0312	-0.1398	NA18956	JPT	hapmap
NA18957_1:NA18957_1	-0.0506	-0.0384	NA18957	JPT	hapmap
NA18957_2:NA18957_2	-0.0372	-0.0412	NA18957	JPT	hapmap
NA18959_1:NA18959_1	-0.0605	0.0104	NA18959	JPT	hapmap
NA18959_2:NA18959_2	0.0083	0.0656	NA18959	JPT	hapmap
NA18960_1:NA18960_1	-0.1102	0.1007	NA18960	JPT	hapmap
NA18960_2:NA18960_2	0.0113	0.0029	NA18960	JPT	hapmap
NA18961_1:NA18961_1	0.1065	-0.0436	NA18961	JPT	hapmap
NA18961_2:NA18961_2	-0.0872	-0.0250	NA18961	JPT	hapmap
NA18962_1:NA18962_1	0.0428	-0.0469	NA18962	JPT	hapmap
NA18962_2:NA18962_2	0.0686	-0.1265	NA18962	JPT	hapmap
NA18963_1:NA18963_1	0.0877	-0.0323	NA18963	JPT	hapmap
NA18963_2:NA18963_2	0.0809	-0.0801	NA18963	JPT	hapmap
NA18964_1:NA18964_1	0.0485	-0.0831	NA18964	JPT	hapmap
NA18964_2:NA18964_2	0.0640	-0.0878	NA18964	JPT	hapmap
NA18965_1:NA18965_1	-0.0251	-0.0740	NA18965	JPT	hapmap
NA18965_2:NA18965_2	-0.0001	-0.0577	NA18965	JPT	hapmap
NA18966_1:NA18966_1	-0.0188	-0.0439	NA18966	JPT	hapmap
NA18966_2:NA18966_2	-0.0650	-0.0066	NA18966	JPT	hapmap
NA18967_1:NA18967_1	-0.1041	-0.1163	NA18967	JPT	hapmap
NA18967_2:NA18967_2	0.1002	0.0375	NA18967	JPT	hapmap
NA18968_1:NA18968_1	0.1065	0.0241	NA18968	JPT	hapmap
NA18968_2:NA18968_2	0.0175	0.0139	NA18968	JPT	hapmap
NA18969_1:NA18969_1	-0.1035	-0.0384	NA18969	JPT	hapmap
NA18969_2:NA18969_2	-0.0346	0.0149	NA18969	JPT	hapmap
NA18970_1:NA18970_1	-0.0078	-0.0408	NA18970	JPT	hapmap
NA18970_2:NA18970_2	0.0476	-0.1505	NA18970	JPT	hapmap
NA18971_1:NA18971_1	0.0460	0.0747	NA18971	JPT	hapmap
NA18971_2:NA18971_2	-0.0547	0.0370	NA18971	JPT	hapmap
NA18972_1:NA18972_1	0.0475	0.0468	NA18972	JPT	hapmap
NA18972_2:NA18972_2	0.0598	-0.1172	NA18972	JPT	hapmap
NA18973_1:NA18973_1	0.0951	-0.0126	NA18973	JPT	hapmap
NA18973_2:NA18973_2	-0.0814	-0.0183	NA18973	JPT	hapmap
NA18974_1:NA18974_1	-0.0293	-0.0972	NA18974	JPT	hapmap
NA18974_2:NA18974_2	-0.0056	-0.0370	NA18974	JPT	hapmap
NA18975_1:NA18975_1	-0.0470	-0.1015	NA18975	JPT	hapmap
NA18975_2:NA18975_2	0.0206	-0.0086	NA18975	JPT	hapmap
NA18976_1:NA18976_1	-0.0114	0.0347	NA18976	JPT	hapmap
NA18976_2:NA18976_2	-0.0241	0.0052	NA18976	JPT	hapmap
NA18977_1:NA18977_1	0.1007	0.0382	NA18977	JPT	hapmap
NA18977_2:NA18977_2	-0.0935	-0.0260	NA18977	JPT	hapmap
NA18978_1:NA18978_1	-0.1178	0.1193	NA18978	JPT	hapmap
NA18978_2:NA18978_2	-0.0512	-0.0446	NA18978	JPT	hapmap
NA18979_1:NA18979_1	-0.0162	-0.0074	NA18979	JPT	hapmap
NA18979_2:NA18979_2	0.0018	-0.0311	NA18979	JPT	hapmap
NA18980_1:NA18980_1	0.1255	-0.0147	NA18980	JPT	hapmap
NA18980_2:NA18980_2	0.0454	0.0735	NA18980	JPT	hapmap
NA18981_1:NA18981_1	0.1308	-0.0695	NA18981	JPT	hapmap
NA18981_2:NA18981_2	-0.0945	-0.0344	NA18981	JPT	hapmap
NA18987_1:NA18987_1	0.0549	0.1194	NA18987	JPT	hapmap
NA18987_2:NA18987_2	0.0925	0.1073	NA18987	JPT	hapmap
NA18990_1:NA18990_1	-0.2138	0.0433	NA18990	JPT	hapmap
NA18990_2:NA18990_2	-0.0420	0.0723	NA18990	JPT	hapmap
NA18991_1:NA18991_1	0.1039	-0.1035	NA18991	JPT	hapmap
NA18991_2:NA18991_2	-0.0750	0.0516	NA18991	JPT	hapmap
NA18993_1:NA18993_1	0.0266	0.0692	NA18993	JPT	hapmap
NA18993_2:NA18993_2	0.0063	0.0165	NA18993	JPT	hapmap
NA18994_1:NA18994_1	-0.0713	-0.0373	NA18994	JPT	hapmap
NA18994_2:NA18994_2	-0.0289	-0.1053	NA18994	JPT	hapmap
NA18995_1:NA18995_1	-0.0518	0.0252	NA18995	JPT	hapmap
NA18995_2:NA18995_2	0.1781	0.0032	NA18995	JPT	hapmap
NA18997_1:NA18997_1	0.1114	-0.0490	NA18997	JPT	hapmap
NA18997_2:NA18997_2	-0.0389	-0.1032	NA18997	JPT	hapmap
NA18998_1:NA18998_1	-0.0446	0.0287	NA18998	JPT	hapmap
NA18998_2:NA18998_2	0.0234	-0.0079	NA18998	JPT	hapmap
NA18999_1:NA18999_1	0.0736	-0.1246	NA18999	JPT	hapmap
NA18999_2:NA18999_2	0.0983	0.0251	NA18999	JPT	hapmap
NA19000_1:NA19000_1	0.1023	0.0448	NA19000	JPT	hapmap
NA19000_2:NA19000_2	-0.0445	-0.0124	NA19000	JPT	hapmap
NA19001_1:NA19001_1	0.0255	0.0012	NA19001	JPT	hapmap
NA19001_2:NA19001_2	0.1921	0.0277	NA19001	JPT	hapmap
NA19002_1:NA19002_1	-0.0508	0.0901	NA19002	JPT	hapmap
NA19002_2:NA19002_2	0.0677	-0.0053	NA19002	JPT	hapmap
NA19005_1:NA19005_1	-0.1387	-0.0098	NA19005	JPT	hapmap
NA19005_2:NA19005_2	-0.0262	0.0542	NA19005	JPT	hapmap
NA19007_1:NA19007_1	0.0387	0.0717	NA19007	JPT	hapmap
NA19007_2:NA19007_2	0.1068	0.0029	NA19007	JPT	hapmap
NA19009_1:NA19009_1	0.0237	0.0270	NA19009	JPT	hapmap
NA19009_2:NA19009_2	0.0356	-0.1596	NA19009	JPT	hapmap
NA19010_1:NA19010_1	-0.0852	-0.0695	NA19010	JPT	hapmap
NA19010_2:NA19010_2	-0.0250	0.1004	NA19010	JPT	hapmap
NA19054_1:NA19054_1	-0.0468	0.0775	NA19054	JPT	hapmap
NA19054_2:NA19054_2	0.0952	0.0499	NA19054	JPT	hapmap
NA19055_1:NA19055_1	0.0612	0.0641	NA19055	JPT	hapmap
NA19055_2:NA19055_2	-0.1595	-0.0626	NA19055	JPT	hapmap
NA19056_1:NA19056_1	0.0822	-0.1267	NA19056	JPT	hapmap
NA19056_2:NA19056_2	-0.0833	-0.1439	NA19056	JPT	hapmap
NA19057_1:NA19057_1	-0.0433	-0.0654	NA19057	JPT	hapmap
NA19057_2:NA19057_2	-0.1040	-0.0833	NA19057	JPT	hapmap
NA19058_1:NA19058_1	0.0227	-0.1173	NA19058	JPT	hapmap
NA19058_2:NA19058_2	0.1088	-0.0468	NA19058	JPT	hapmap
NA19059_1:NA19059_1	-0.0898	-0.0982	NA19059	JPT	hapmap
NA19059_2:NA19059_2	-0.0431	-0.0128	NA19059	JPT	hapmap
NA19060_1:NA19060_1	-0.0487	0.0085	NA19060	JPT	hapmap
NA19060_2:NA19060_2	-0.0316	0.0018	NA19060	JPT	hapmap
NA19062_1:NA19062_1	0.0467	0.1654	NA19062	JPT	hapmap
NA19062_2:NA19062_2	-0.1163	0.0896	NA19062	JPT	hapmap
NA19063_1:NA19063_1	-0.1067	0.0467	NA19063	JPT	hapmap
NA19063_2:NA19063_2	0.0469	0.0755	NA19063	JPT	hapmap
NA19064_1:NA19064_1	0.0509	-0.0368	NA19064	JPT	hapmap
NA19064_2:NA19064_2	-0.1027	0.0297	NA19064	JPT	hapmap
NA19065_1:NA19065_1	-0.0347	0.1481	NA19065	JPT	hapmap
NA19065_2:NA19065_2	0.0849	-0.0580	NA19065	JPT	hapmap
NA19066_1:NA19066_1	0.0089	0.1075	NA19066	JPT	hapmap
NA19066_2:NA19066_2	0.0180	0.0552	NA19066	JPT	hapmap
NA19067_1:NA19067_1	0.0612	-0.0282	NA19067	JPT	hapmap
NA19067_2:NA19067_2	-0.0527	-0.1098	NA19067	JPT	hapmap
NA19068_1:NA19068_1	-0.0163	0.0397	NA19068	JPT	hapmap
NA19068_2:NA19068_2	-0.1050	0.0240	NA19068	JPT	hapmap
NA19070_1:NA19070_1	-0.0365	-0.1882	NA19070	JPT	hapmap
NA19070_2:NA19070_2	0.1533	0.1199	NA19070	JPT	hapmap
NA19072_1:NA19072_1	0.0551	0.1080	NA19072	JPT	hapmap
NA19072_2:NA19072_2	-0.0616	-0.1078	NA19072	JPT	hapmap
NA19074_1:NA19074_1	-0.0286	0.0081	NA19074	JPT	hapmap
NA19074_2:NA19074_2	0.0628	0.0147	NA19074	JPT	hapmap
NA19075_1:NA19075_1	0.0394	-0.0319	NA19075	JPT	hapmap
NA19075_2:NA19075_2	-0.0866	-0.0845	NA19075	JPT	hapmap
NA19076_1:NA19076_1	-0.0808	0.0599	NA19076	JPT	hapmap
NA19076_2:NA19076_2	-0.1505	0.0417	NA19076	JPT	hapmap
NA19077_1:NA19077_1	0.0448	0.0428	NA19077	JPT	hapmap
NA19077_2:NA19077_2	0.0238	-0.0637	NA19077	JPT	hapmap
NA19078_1:NA19078_1	0.0694	0.0423	NA19078	JPT	hapmap
NA19078_2:NA19078_2	-0.0648	-0.0315	NA19078	JPT	hapmap
NA19079_1:NA19079_1	-0.0578	-0.0290	NA19079	JPT	hapmap
NA19079_2:NA19079_2	-0.0172	0.0325	NA19079	JPT	hapmap
NA19080_1:NA19080_1	-0.0125	0.0751	NA19080	JPT	hapmap
NA19080_2:NA19080_2	0.1129	0.0989	NA19080	JPT	hapmap
NA19081_1:NA19081_1	0.1206	0.0134	NA19081	JPT	hapmap
NA19081_2:NA19081_2	0.0228	0.1303	NA19081	JPT	hapmap
NA19083_1:NA19083_1	0.0570	0.0159	NA19083	JPT	hapmap
NA19083_2:NA19083_2	0.1002	-0.0173	NA19083	JPT	hapmap
NA19084_1:NA19084_1	0.0070	0.1422	NA19084	JPT	hapmap
NA19084_2:NA19084_2	-0.0374	0.1094	NA19084	JPT	hapmap
NA19085_1:NA19085_1	0.0306	-0.0926	NA19085	JPT	hapmap
NA19085_2:NA19085_2	0.1171	-0.0309	NA19085	JPT	hapmap
NA19086_1:NA19086_1	-0.0388	-0.0546	NA19086	JPT	hapmap
NA19086_2:NA19086_2	0.0121	0.0303	NA19086	JPT	hapmap
NA19087_1:NA19087_1	-0.0040	0.0208	NA19087	JPT	hapmap
NA19087_2:NA19087_2	-0.0066	-0.0444	NA19087	JPT	hapmap
NA19088_1:NA19088_1	-0.0349	0.1486	NA19088	JPT	hapmap
NA19088_2:NA19088_2	0.0268	0.0859	NA19088	JPT	hapmap
