# Supplementary material for: Construction and integration of three de novo Japanese human genome assemblies toward a population-specific reference
Source: Nat Commun. 2021 Jan 11;12:226. doi: 10.1038/s41467-020-20146-8 (PMC7801658; doi:10.1038/s41467-020-20146-8)
Supplement: Supplementary file 8 — Source Data [file 41467_2020_20146_MOESM8_ESM.zip › Source_Data/SFig_11b_PCA-JG1-AsiaAfrica.txt]

haplotype	PC1	PC2	PC3	name	population	type
AK1.ragoo:AK1.ragoo	-0.0341	0.0033	0.0012	AK1.ragoo	AK1.ragoo	asm
HG00514:HG00514	-0.0347	-0.0123	-0.0310	HG00514	HG00514	asm
HG02059.ragoo:HG02059.ragoo	-0.0309	0.0048	-0.0416	HG02059.ragoo	HG02059.ragoo	asm
HG02818.ragoo:HG02818.ragoo	0.0308	-0.0093	-0.0057	HG02818.ragoo	HG02818.ragoo	asm
HX1.ragoo:HX1.ragoo	-0.0316	-0.0135	-0.0256	HX1.ragoo	HX1.ragoo	asm
JG1.0.0beta:JG1.0.0beta	-0.0445	0.0026	0.0582	JG1.0.0beta	JG1	asm
NA17962_1:NA17962_1	-0.0290	-0.0045	-0.0322	NA17962	CHD	hapmap
NA17962_2:NA17962_2	-0.0333	-0.0100	-0.0292	NA17962	CHD	hapmap
NA17965_1:NA17965_1	-0.0322	-0.0130	-0.0315	NA17965	CHD	hapmap
NA17965_2:NA17965_2	-0.0314	-0.0132	-0.0167	NA17965	CHD	hapmap
NA17966_1:NA17966_1	-0.0322	-0.0046	-0.0372	NA17966	CHD	hapmap
NA17966_2:NA17966_2	-0.0301	-0.0149	-0.0261	NA17966	CHD	hapmap
NA17967_1:NA17967_1	-0.0337	-0.0138	-0.0459	NA17967	CHD	hapmap
NA17967_2:NA17967_2	-0.0305	-0.0020	-0.0224	NA17967	CHD	hapmap
NA17968_1:NA17968_1	-0.0302	-0.0068	-0.0337	NA17968	CHD	hapmap
NA17968_2:NA17968_2	-0.0316	-0.0083	-0.0375	NA17968	CHD	hapmap
NA17969_1:NA17969_1	-0.0322	-0.0127	-0.0288	NA17969	CHD	hapmap
NA17969_2:NA17969_2	-0.0312	-0.0078	-0.0183	NA17969	CHD	hapmap
NA17970_1:NA17970_1	-0.0298	0.0020	-0.0238	NA17970	CHD	hapmap
NA17970_2:NA17970_2	-0.0311	-0.0079	-0.0239	NA17970	CHD	hapmap
NA17972_1:NA17972_1	-0.0295	-0.0043	-0.0230	NA17972	CHD	hapmap
NA17972_2:NA17972_2	-0.0301	-0.0171	-0.0165	NA17972	CHD	hapmap
NA17974_1:NA17974_1	-0.0324	-0.0049	-0.0080	NA17974	CHD	hapmap
NA17974_2:NA17974_2	-0.0315	-0.0008	-0.0121	NA17974	CHD	hapmap
NA17975_1:NA17975_1	-0.0296	0.0034	-0.0172	NA17975	CHD	hapmap
NA17975_2:NA17975_2	-0.0314	-0.0197	-0.0136	NA17975	CHD	hapmap
NA17976_1:NA17976_1	-0.0334	0.0015	-0.0232	NA17976	CHD	hapmap
NA17976_2:NA17976_2	-0.0298	-0.0048	-0.0222	NA17976	CHD	hapmap
NA17977_1:NA17977_1	-0.0298	-0.0003	-0.0267	NA17977	CHD	hapmap
NA17977_2:NA17977_2	-0.0307	-0.0137	-0.0338	NA17977	CHD	hapmap
NA17979_1:NA17979_1	-0.0323	-0.0170	-0.0465	NA17979	CHD	hapmap
NA17979_2:NA17979_2	-0.0314	-0.0063	-0.0333	NA17979	CHD	hapmap
NA17980_1:NA17980_1	-0.0327	-0.0076	-0.0274	NA17980	CHD	hapmap
NA17980_2:NA17980_2	-0.0301	-0.0184	-0.0347	NA17980	CHD	hapmap
NA17982_1:NA17982_1	-0.0310	-0.0090	-0.0197	NA17982	CHD	hapmap
NA17982_2:NA17982_2	-0.0275	0.0010	-0.0339	NA17982	CHD	hapmap
NA17983_1:NA17983_1	-0.0300	-0.0061	-0.0137	NA17983	CHD	hapmap
NA17983_2:NA17983_2	-0.0314	-0.0136	-0.0338	NA17983	CHD	hapmap
NA17987_1:NA17987_1	-0.0300	-0.0097	-0.0325	NA17987	CHD	hapmap
NA17987_2:NA17987_2	-0.0319	-0.0022	-0.0316	NA17987	CHD	hapmap
NA17988_1:NA17988_1	-0.0309	-0.0003	-0.0243	NA17988	CHD	hapmap
NA17988_2:NA17988_2	-0.0284	-0.0059	-0.0358	NA17988	CHD	hapmap
NA17989_1:NA17989_1	-0.0287	-0.0038	-0.0425	NA17989	CHD	hapmap
NA17989_2:NA17989_2	-0.0319	-0.0035	-0.0411	NA17989	CHD	hapmap
NA17990_1:NA17990_1	-0.0288	-0.0071	-0.0295	NA17990	CHD	hapmap
NA17990_2:NA17990_2	-0.0310	-0.0026	-0.0166	NA17990	CHD	hapmap
NA17993_1:NA17993_1	-0.0317	-0.0076	-0.0370	NA17993	CHD	hapmap
NA17993_2:NA17993_2	-0.0314	-0.0033	-0.0443	NA17993	CHD	hapmap
NA17995_1:NA17995_1	-0.0309	-0.0036	-0.0125	NA17995	CHD	hapmap
NA17995_2:NA17995_2	-0.0293	-0.0057	-0.0187	NA17995	CHD	hapmap
NA17996_1:NA17996_1	-0.0320	-0.0107	-0.0202	NA17996	CHD	hapmap
NA17996_2:NA17996_2	-0.0334	-0.0054	-0.0405	NA17996	CHD	hapmap
NA17997_1:NA17997_1	-0.0269	-0.0063	-0.0261	NA17997	CHD	hapmap
NA17997_2:NA17997_2	-0.0327	-0.0109	-0.0230	NA17997	CHD	hapmap
NA17998_1:NA17998_1	-0.0315	-0.0090	-0.0306	NA17998	CHD	hapmap
NA17998_2:NA17998_2	-0.0319	-0.0134	-0.0365	NA17998	CHD	hapmap
NA17999_1:NA17999_1	-0.0321	-0.0129	-0.0317	NA17999	CHD	hapmap
NA17999_2:NA17999_2	-0.0305	-0.0167	-0.0313	NA17999	CHD	hapmap
NA18101_1:NA18101_1	-0.0293	0.0003	-0.0321	NA18101	CHD	hapmap
NA18101_2:NA18101_2	-0.0330	-0.0042	-0.0231	NA18101	CHD	hapmap
NA18102_1:NA18102_1	-0.0275	-0.0080	-0.0203	NA18102	CHD	hapmap
NA18102_2:NA18102_2	-0.0284	-0.0046	-0.0322	NA18102	CHD	hapmap
NA18105_1:NA18105_1	-0.0311	-0.0153	-0.0287	NA18105	CHD	hapmap
NA18105_2:NA18105_2	-0.0338	-0.0016	-0.0333	NA18105	CHD	hapmap
NA18106_1:NA18106_1	-0.0305	0.0042	-0.0231	NA18106	CHD	hapmap
NA18106_2:NA18106_2	-0.0317	-0.0055	-0.0343	NA18106	CHD	hapmap
NA18107_1:NA18107_1	-0.0294	-0.0000	-0.0233	NA18107	CHD	hapmap
NA18107_2:NA18107_2	-0.0300	-0.0122	-0.0169	NA18107	CHD	hapmap
NA18108_1:NA18108_1	-0.0323	-0.0080	-0.0266	NA18108	CHD	hapmap
NA18108_2:NA18108_2	-0.0311	0.0014	-0.0274	NA18108	CHD	hapmap
NA18109_1:NA18109_1	-0.0300	-0.0066	-0.0216	NA18109	CHD	hapmap
NA18109_2:NA18109_2	-0.0324	-0.0242	-0.0167	NA18109	CHD	hapmap
NA18112_1:NA18112_1	-0.0304	-0.0084	-0.0335	NA18112	CHD	hapmap
NA18112_2:NA18112_2	-0.0315	-0.0199	-0.0241	NA18112	CHD	hapmap
NA18114_1:NA18114_1	-0.0312	-0.0082	-0.0128	NA18114	CHD	hapmap
NA18114_2:NA18114_2	-0.0277	-0.0019	-0.0392	NA18114	CHD	hapmap
NA18117_1:NA18117_1	-0.0309	-0.0129	-0.0122	NA18117	CHD	hapmap
NA18117_2:NA18117_2	-0.0292	0.0011	-0.0238	NA18117	CHD	hapmap
NA18118_1:NA18118_1	-0.0302	0.0016	-0.0355	NA18118	CHD	hapmap
NA18118_2:NA18118_2	-0.0295	-0.0216	-0.0372	NA18118	CHD	hapmap
NA18120_1:NA18120_1	-0.0266	-0.0086	-0.0216	NA18120	CHD	hapmap
NA18120_2:NA18120_2	-0.0347	-0.0088	-0.0222	NA18120	CHD	hapmap
NA18122_1:NA18122_1	-0.0341	-0.0138	-0.0344	NA18122	CHD	hapmap
NA18122_2:NA18122_2	-0.0311	-0.0078	-0.0334	NA18122	CHD	hapmap
NA18124_1:NA18124_1	-0.0285	-0.0055	-0.0425	NA18124	CHD	hapmap
NA18124_2:NA18124_2	-0.0306	-0.0105	-0.0449	NA18124	CHD	hapmap
NA18125_1:NA18125_1	-0.0323	-0.0130	-0.0243	NA18125	CHD	hapmap
NA18125_2:NA18125_2	-0.0338	-0.0024	-0.0312	NA18125	CHD	hapmap
NA18127_1:NA18127_1	-0.0296	-0.0160	-0.0296	NA18127	CHD	hapmap
NA18127_2:NA18127_2	-0.0311	-0.0119	-0.0306	NA18127	CHD	hapmap
NA18128_1:NA18128_1	-0.0329	-0.0067	-0.0231	NA18128	CHD	hapmap
NA18128_2:NA18128_2	-0.0345	-0.0107	-0.0110	NA18128	CHD	hapmap
NA18129_1:NA18129_1	-0.0326	-0.0080	-0.0338	NA18129	CHD	hapmap
NA18129_2:NA18129_2	-0.0298	-0.0091	-0.0286	NA18129	CHD	hapmap
NA18131_1:NA18131_1	-0.0323	-0.0107	-0.0274	NA18131	CHD	hapmap
NA18131_2:NA18131_2	-0.0321	-0.0069	-0.0267	NA18131	CHD	hapmap
NA18132_1:NA18132_1	-0.0298	-0.0154	-0.0301	NA18132	CHD	hapmap
NA18132_2:NA18132_2	-0.0323	-0.0147	-0.0293	NA18132	CHD	hapmap
NA18133_1:NA18133_1	-0.0282	-0.0090	-0.0255	NA18133	CHD	hapmap
NA18133_2:NA18133_2	-0.0321	-0.0186	-0.0269	NA18133	CHD	hapmap
NA18134_1:NA18134_1	-0.0329	-0.0018	-0.0141	NA18134	CHD	hapmap
NA18134_2:NA18134_2	-0.0333	-0.0084	-0.0190	NA18134	CHD	hapmap
NA18135_1:NA18135_1	-0.0332	-0.0103	-0.0241	NA18135	CHD	hapmap
NA18135_2:NA18135_2	-0.0310	-0.0124	-0.0253	NA18135	CHD	hapmap
NA18136_1:NA18136_1	-0.0312	-0.0088	-0.0382	NA18136	CHD	hapmap
NA18136_2:NA18136_2	-0.0291	-0.0077	-0.0361	NA18136	CHD	hapmap
NA18139_1:NA18139_1	-0.0301	-0.0191	-0.0212	NA18139	CHD	hapmap
NA18139_2:NA18139_2	-0.0315	-0.0172	-0.0179	NA18139	CHD	hapmap
NA18140_1:NA18140_1	-0.0315	-0.0047	-0.0370	NA18140	CHD	hapmap
NA18140_2:NA18140_2	-0.0299	-0.0117	-0.0271	NA18140	CHD	hapmap
NA18141_1:NA18141_1	-0.0301	-0.0130	-0.0407	NA18141	CHD	hapmap
NA18141_2:NA18141_2	-0.0317	-0.0042	-0.0249	NA18141	CHD	hapmap
NA18143_1:NA18143_1	-0.0311	-0.0093	-0.0218	NA18143	CHD	hapmap
NA18143_2:NA18143_2	-0.0320	0.0028	-0.0281	NA18143	CHD	hapmap
NA18144_1:NA18144_1	-0.0326	-0.0119	-0.0235	NA18144	CHD	hapmap
NA18144_2:NA18144_2	-0.0317	-0.0112	-0.0323	NA18144	CHD	hapmap
NA18146_1:NA18146_1	-0.0319	-0.0082	-0.0336	NA18146	CHD	hapmap
NA18146_2:NA18146_2	-0.0309	-0.0080	-0.0220	NA18146	CHD	hapmap
NA18147_1:NA18147_1	-0.0307	-0.0032	-0.0072	NA18147	CHD	hapmap
NA18147_2:NA18147_2	-0.0313	-0.0201	-0.0160	NA18147	CHD	hapmap
NA18148_1:NA18148_1	-0.0316	-0.0151	-0.0272	NA18148	CHD	hapmap
NA18148_2:NA18148_2	-0.0335	-0.0076	-0.0194	NA18148	CHD	hapmap
NA18149_1:NA18149_1	-0.0306	-0.0044	-0.0285	NA18149	CHD	hapmap
NA18149_2:NA18149_2	-0.0303	-0.0072	-0.0346	NA18149	CHD	hapmap
NA18150_1:NA18150_1	-0.0310	-0.0135	-0.0403	NA18150	CHD	hapmap
NA18150_2:NA18150_2	-0.0302	-0.0125	-0.0289	NA18150	CHD	hapmap
NA18151_1:NA18151_1	-0.0320	-0.0048	-0.0417	NA18151	CHD	hapmap
NA18151_2:NA18151_2	-0.0333	-0.0098	-0.0277	NA18151	CHD	hapmap
NA18152_1:NA18152_1	-0.0293	-0.0104	-0.0199	NA18152	CHD	hapmap
NA18152_2:NA18152_2	-0.0311	-0.0135	-0.0264	NA18152	CHD	hapmap
NA18153_1:NA18153_1	-0.0315	-0.0101	-0.0281	NA18153	CHD	hapmap
NA18153_2:NA18153_2	-0.0290	-0.0180	-0.0089	NA18153	CHD	hapmap
NA18154_1:NA18154_1	-0.0284	-0.0113	-0.0111	NA18154	CHD	hapmap
NA18154_2:NA18154_2	-0.0301	-0.0006	-0.0151	NA18154	CHD	hapmap
NA18155_1:NA18155_1	-0.0303	-0.0173	-0.0311	NA18155	CHD	hapmap
NA18155_2:NA18155_2	-0.0311	-0.0080	-0.0275	NA18155	CHD	hapmap
NA18156_1:NA18156_1	-0.0292	0.0086	-0.0350	NA18156	CHD	hapmap
NA18156_2:NA18156_2	-0.0315	-0.0054	-0.0159	NA18156	CHD	hapmap
NA18157_1:NA18157_1	-0.0318	-0.0138	-0.0270	NA18157	CHD	hapmap
NA18157_2:NA18157_2	-0.0288	-0.0092	-0.0272	NA18157	CHD	hapmap
NA18158_1:NA18158_1	-0.0330	-0.0073	-0.0183	NA18158	CHD	hapmap
NA18158_2:NA18158_2	-0.0322	-0.0103	-0.0191	NA18158	CHD	hapmap
NA18159_1:NA18159_1	-0.0325	-0.0173	-0.0214	NA18159	CHD	hapmap
NA18159_2:NA18159_2	-0.0317	-0.0002	-0.0325	NA18159	CHD	hapmap
NA18160_1:NA18160_1	-0.0327	-0.0096	-0.0245	NA18160	CHD	hapmap
NA18160_2:NA18160_2	-0.0300	-0.0114	-0.0264	NA18160	CHD	hapmap
NA18161_1:NA18161_1	-0.0291	-0.0169	-0.0269	NA18161	CHD	hapmap
NA18161_2:NA18161_2	-0.0313	-0.0156	-0.0299	NA18161	CHD	hapmap
NA18162_1:NA18162_1	-0.0307	-0.0137	-0.0252	NA18162	CHD	hapmap
NA18162_2:NA18162_2	-0.0324	-0.0029	-0.0326	NA18162	CHD	hapmap
NA18166_1:NA18166_1	-0.0315	0.0001	-0.0354	NA18166	CHD	hapmap
NA18166_2:NA18166_2	-0.0332	-0.0151	-0.0351	NA18166	CHD	hapmap
NA18486_1:NA18486_1	0.0339	-0.0193	-0.0158	NA18486	YRI	hapmap
NA18486_2:NA18486_2	0.0315	-0.0249	-0.0243	NA18486	YRI	hapmap
NA18487_1:NA18487_1	0.0355	-0.0290	-0.0254	NA18487	YRI	hapmap
NA18487_2:NA18487_2	0.0351	-0.0234	-0.0137	NA18487	YRI	hapmap
NA18488_1:NA18488_1	0.0337	-0.0153	-0.0186	NA18488	YRI	hapmap
NA18488_2:NA18488_2	0.0324	-0.0226	-0.0162	NA18488	YRI	hapmap
NA18489_1:NA18489_1	0.0331	-0.0200	-0.0218	NA18489	YRI	hapmap
NA18489_2:NA18489_2	0.0330	-0.0283	-0.0109	NA18489	YRI	hapmap
NA18498_1:NA18498_1	0.0328	-0.0247	-0.0298	NA18498	YRI	hapmap
NA18498_2:NA18498_2	0.0331	-0.0313	-0.0267	NA18498	YRI	hapmap
NA18499_1:NA18499_1	0.0353	-0.0105	-0.0182	NA18499	YRI	hapmap
NA18499_2:NA18499_2	0.0326	-0.0254	-0.0247	NA18499	YRI	hapmap
NA18501_1:NA18501_1	0.0341	-0.0204	-0.0215	NA18501	YRI	hapmap
NA18501_2:NA18501_2	0.0345	-0.0196	-0.0271	NA18501	YRI	hapmap
NA18504_1:NA18504_1	0.0340	-0.0299	-0.0205	NA18504	YRI	hapmap
NA18504_2:NA18504_2	0.0329	-0.0295	-0.0178	NA18504	YRI	hapmap
NA18505_1:NA18505_1	0.0322	-0.0173	-0.0086	NA18505	YRI	hapmap
NA18505_2:NA18505_2	0.0339	-0.0165	-0.0215	NA18505	YRI	hapmap
NA18507_1:NA18507_1	0.0343	-0.0369	-0.0076	NA18507	YRI	hapmap
NA18507_2:NA18507_2	0.0341	-0.0278	-0.0246	NA18507	YRI	hapmap
NA18508_1:NA18508_1	0.0329	-0.0241	-0.0303	NA18508	YRI	hapmap
NA18508_2:NA18508_2	0.0333	-0.0218	-0.0133	NA18508	YRI	hapmap
NA18510_1:NA18510_1	0.0337	-0.0232	-0.0069	NA18510	YRI	hapmap
NA18510_2:NA18510_2	0.0343	-0.0327	-0.0296	NA18510	YRI	hapmap
NA18511_1:NA18511_1	0.0354	-0.0231	-0.0074	NA18511	YRI	hapmap
NA18511_2:NA18511_2	0.0341	-0.0295	-0.0298	NA18511	YRI	hapmap
NA18516_1:NA18516_1	0.0323	-0.0333	-0.0187	NA18516	YRI	hapmap
NA18516_2:NA18516_2	0.0361	-0.0193	-0.0138	NA18516	YRI	hapmap
NA18517_1:NA18517_1	0.0312	-0.0087	-0.0194	NA18517	YRI	hapmap
NA18517_2:NA18517_2	0.0342	-0.0290	-0.0192	NA18517	YRI	hapmap
NA18519_1:NA18519_1	0.0359	-0.0164	-0.0208	NA18519	YRI	hapmap
NA18519_2:NA18519_2	0.0334	-0.0246	-0.0160	NA18519	YRI	hapmap
NA18520_1:NA18520_1	0.0317	-0.0192	-0.0132	NA18520	YRI	hapmap
NA18520_2:NA18520_2	0.0325	-0.0161	-0.0087	NA18520	YRI	hapmap
NA18524_1:NA18524_1	-0.0281	-0.0025	-0.0159	NA18524	CHB	hapmap
NA18524_2:NA18524_2	-0.0325	-0.0078	-0.0234	NA18524	CHB	hapmap
NA18526_1:NA18526_1	-0.0308	0.0031	-0.0260	NA18526	CHB	hapmap
NA18526_2:NA18526_2	-0.0327	-0.0190	-0.0253	NA18526	CHB	hapmap
NA18529_1:NA18529_1	-0.0323	-0.0092	-0.0046	NA18529	CHB	hapmap
NA18529_2:NA18529_2	-0.0313	0.0099	-0.0152	NA18529	CHB	hapmap
NA18532_1:NA18532_1	-0.0326	-0.0112	-0.0182	NA18532	CHB	hapmap
NA18532_2:NA18532_2	-0.0323	-0.0057	-0.0213	NA18532	CHB	hapmap
NA18534_1:NA18534_1	-0.0322	-0.0089	-0.0101	NA18534	CHB	hapmap
NA18534_2:NA18534_2	-0.0308	-0.0065	-0.0175	NA18534	CHB	hapmap
NA18536_1:NA18536_1	-0.0298	0.0084	-0.0174	NA18536	CHB	hapmap
NA18536_2:NA18536_2	-0.0300	0.0034	-0.0273	NA18536	CHB	hapmap
NA18537_1:NA18537_1	-0.0320	-0.0038	-0.0198	NA18537	CHB	hapmap
NA18537_2:NA18537_2	-0.0321	0.0103	-0.0192	NA18537	CHB	hapmap
NA18542_1:NA18542_1	-0.0322	0.0091	-0.0186	NA18542	CHB	hapmap
NA18542_2:NA18542_2	-0.0330	0.0033	-0.0249	NA18542	CHB	hapmap
NA18543_1:NA18543_1	-0.0289	-0.0094	-0.0242	NA18543	CHB	hapmap
NA18543_2:NA18543_2	-0.0338	-0.0160	-0.0354	NA18543	CHB	hapmap
NA18544_1:NA18544_1	-0.0325	0.0048	-0.0184	NA18544	CHB	hapmap
NA18544_2:NA18544_2	-0.0311	-0.0020	-0.0174	NA18544	CHB	hapmap
NA18545_1:NA18545_1	-0.0317	-0.0005	-0.0176	NA18545	CHB	hapmap
NA18545_2:NA18545_2	-0.0315	-0.0073	-0.0430	NA18545	CHB	hapmap
NA18546_1:NA18546_1	-0.0327	-0.0088	-0.0173	NA18546	CHB	hapmap
NA18546_2:NA18546_2	-0.0315	-0.0098	-0.0049	NA18546	CHB	hapmap
NA18548_1:NA18548_1	-0.0305	0.0071	-0.0011	NA18548	CHB	hapmap
NA18548_2:NA18548_2	-0.0337	-0.0101	-0.0130	NA18548	CHB	hapmap
NA18550_1:NA18550_1	-0.0290	0.0002	-0.0380	NA18550	CHB	hapmap
NA18550_2:NA18550_2	-0.0306	-0.0156	-0.0308	NA18550	CHB	hapmap
NA18552_1:NA18552_1	-0.0310	0.0056	-0.0236	NA18552	CHB	hapmap
NA18552_2:NA18552_2	-0.0309	-0.0193	-0.0179	NA18552	CHB	hapmap
NA18555_1:NA18555_1	-0.0304	-0.0040	-0.0303	NA18555	CHB	hapmap
NA18555_2:NA18555_2	-0.0322	-0.0019	-0.0238	NA18555	CHB	hapmap
NA18557_1:NA18557_1	-0.0306	-0.0083	-0.0108	NA18557	CHB	hapmap
NA18557_2:NA18557_2	-0.0324	-0.0011	-0.0102	NA18557	CHB	hapmap
NA18558_1:NA18558_1	-0.0301	0.0049	-0.0048	NA18558	CHB	hapmap
NA18558_2:NA18558_2	-0.0316	0.0042	-0.0161	NA18558	CHB	hapmap
NA18559_1:NA18559_1	-0.0329	-0.0078	-0.0231	NA18559	CHB	hapmap
NA18559_2:NA18559_2	-0.0297	0.0092	-0.0330	NA18559	CHB	hapmap
NA18561_1:NA18561_1	-0.0313	0.0070	-0.0075	NA18561	CHB	hapmap
NA18561_2:NA18561_2	-0.0328	-0.0038	-0.0144	NA18561	CHB	hapmap
NA18562_1:NA18562_1	-0.0319	0.0010	-0.0064	NA18562	CHB	hapmap
NA18562_2:NA18562_2	-0.0297	0.0123	-0.0211	NA18562	CHB	hapmap
NA18563_1:NA18563_1	-0.0297	0.0115	-0.0175	NA18563	CHB	hapmap
NA18563_2:NA18563_2	-0.0321	0.0007	-0.0272	NA18563	CHB	hapmap
NA18564_1:NA18564_1	-0.0296	0.0039	-0.0131	NA18564	CHB	hapmap
NA18564_2:NA18564_2	-0.0281	-0.0098	-0.0209	NA18564	CHB	hapmap
NA18566_1:NA18566_1	-0.0314	-0.0094	0.0044	NA18566	CHB	hapmap
NA18566_2:NA18566_2	-0.0316	0.0016	-0.0086	NA18566	CHB	hapmap
NA18570_1:NA18570_1	-0.0321	-0.0117	-0.0313	NA18570	CHB	hapmap
NA18570_2:NA18570_2	-0.0317	-0.0067	-0.0241	NA18570	CHB	hapmap
NA18571_1:NA18571_1	-0.0298	-0.0116	-0.0216	NA18571	CHB	hapmap
NA18571_2:NA18571_2	-0.0306	-0.0028	-0.0226	NA18571	CHB	hapmap
NA18572_1:NA18572_1	-0.0315	-0.0088	-0.0114	NA18572	CHB	hapmap
NA18572_2:NA18572_2	-0.0315	-0.0048	-0.0219	NA18572	CHB	hapmap
NA18573_1:NA18573_1	-0.0299	-0.0127	-0.0258	NA18573	CHB	hapmap
NA18573_2:NA18573_2	-0.0332	-0.0045	-0.0245	NA18573	CHB	hapmap
NA18576_1:NA18576_1	-0.0295	-0.0012	-0.0058	NA18576	CHB	hapmap
NA18576_2:NA18576_2	-0.0315	-0.0024	-0.0073	NA18576	CHB	hapmap
NA18577_1:NA18577_1	-0.0327	-0.0021	-0.0322	NA18577	CHB	hapmap
NA18577_2:NA18577_2	-0.0337	-0.0038	-0.0219	NA18577	CHB	hapmap
NA18579_1:NA18579_1	-0.0309	-0.0055	-0.0116	NA18579	CHB	hapmap
NA18579_2:NA18579_2	-0.0294	-0.0064	-0.0060	NA18579	CHB	hapmap
NA18582_1:NA18582_1	-0.0305	-0.0130	-0.0279	NA18582	CHB	hapmap
NA18582_2:NA18582_2	-0.0297	-0.0094	-0.0329	NA18582	CHB	hapmap
NA18592_1:NA18592_1	-0.0331	-0.0133	-0.0144	NA18592	CHB	hapmap
NA18592_2:NA18592_2	-0.0308	-0.0035	-0.0200	NA18592	CHB	hapmap
NA18593_1:NA18593_1	-0.0298	-0.0104	-0.0199	NA18593	CHB	hapmap
NA18593_2:NA18593_2	-0.0310	-0.0029	-0.0294	NA18593	CHB	hapmap
NA18594_1:NA18594_1	-0.0297	-0.0104	-0.0201	NA18594	CHB	hapmap
NA18594_2:NA18594_2	-0.0318	-0.0153	-0.0173	NA18594	CHB	hapmap
NA18595_1:NA18595_1	-0.0322	-0.0014	-0.0031	NA18595	CHB	hapmap
NA18595_2:NA18595_2	-0.0318	-0.0056	-0.0186	NA18595	CHB	hapmap
NA18596_1:NA18596_1	-0.0318	0.0008	-0.0089	NA18596	CHB	hapmap
NA18596_2:NA18596_2	-0.0308	-0.0075	-0.0250	NA18596	CHB	hapmap
NA18597_1:NA18597_1	-0.0300	-0.0043	-0.0170	NA18597	CHB	hapmap
NA18597_2:NA18597_2	-0.0319	0.0015	-0.0225	NA18597	CHB	hapmap
NA18599_1:NA18599_1	-0.0319	-0.0005	-0.0142	NA18599	CHB	hapmap
NA18599_2:NA18599_2	-0.0319	0.0010	-0.0222	NA18599	CHB	hapmap
NA18602_1:NA18602_1	-0.0305	-0.0097	-0.0212	NA18602	CHB	hapmap
NA18602_2:NA18602_2	-0.0313	-0.0015	-0.0040	NA18602	CHB	hapmap
NA18603_1:NA18603_1	-0.0312	-0.0019	-0.0288	NA18603	CHB	hapmap
NA18603_2:NA18603_2	-0.0314	-0.0076	-0.0234	NA18603	CHB	hapmap
NA18605_1:NA18605_1	-0.0329	-0.0026	-0.0131	NA18605	CHB	hapmap
NA18605_2:NA18605_2	-0.0304	-0.0098	-0.0158	NA18605	CHB	hapmap
NA18608_1:NA18608_1	-0.0305	0.0071	-0.0195	NA18608	CHB	hapmap
NA18608_2:NA18608_2	-0.0284	-0.0015	-0.0052	NA18608	CHB	hapmap
NA18609_1:NA18609_1	-0.0333	0.0194	-0.0127	NA18609	CHB	hapmap
NA18609_2:NA18609_2	-0.0289	0.0076	-0.0165	NA18609	CHB	hapmap
NA18610_1:NA18610_1	-0.0318	-0.0061	-0.0264	NA18610	CHB	hapmap
NA18610_2:NA18610_2	-0.0327	0.0024	-0.0267	NA18610	CHB	hapmap
NA18611_1:NA18611_1	-0.0299	-0.0013	-0.0092	NA18611	CHB	hapmap
NA18611_2:NA18611_2	-0.0347	0.0034	-0.0127	NA18611	CHB	hapmap
NA18612_1:NA18612_1	-0.0317	-0.0159	-0.0140	NA18612	CHB	hapmap
NA18612_2:NA18612_2	-0.0327	-0.0038	-0.0142	NA18612	CHB	hapmap
NA18613_1:NA18613_1	-0.0317	-0.0028	-0.0278	NA18613	CHB	hapmap
NA18613_2:NA18613_2	-0.0312	-0.0092	-0.0122	NA18613	CHB	hapmap
NA18614_1:NA18614_1	-0.0301	-0.0077	-0.0089	NA18614	CHB	hapmap
NA18614_2:NA18614_2	-0.0286	-0.0069	-0.0370	NA18614	CHB	hapmap
NA18615_1:NA18615_1	-0.0300	-0.0018	-0.0110	NA18615	CHB	hapmap
NA18615_2:NA18615_2	-0.0311	-0.0130	-0.0092	NA18615	CHB	hapmap
NA18616_1:NA18616_1	-0.0314	-0.0054	-0.0253	NA18616	CHB	hapmap
NA18616_2:NA18616_2	-0.0322	-0.0030	-0.0217	NA18616	CHB	hapmap
NA18617_1:NA18617_1	-0.0317	-0.0137	-0.0226	NA18617	CHB	hapmap
NA18617_2:NA18617_2	-0.0319	-0.0012	-0.0417	NA18617	CHB	hapmap
NA18618_1:NA18618_1	-0.0300	-0.0024	-0.0049	NA18618	CHB	hapmap
NA18618_2:NA18618_2	-0.0311	-0.0171	-0.0064	NA18618	CHB	hapmap
NA18619_1:NA18619_1	-0.0301	0.0012	-0.0256	NA18619	CHB	hapmap
NA18619_2:NA18619_2	-0.0306	0.0014	-0.0169	NA18619	CHB	hapmap
NA18620_1:NA18620_1	-0.0320	-0.0011	-0.0124	NA18620	CHB	hapmap
NA18620_2:NA18620_2	-0.0312	-0.0030	-0.0194	NA18620	CHB	hapmap
NA18621_1:NA18621_1	-0.0307	0.0020	-0.0079	NA18621	CHB	hapmap
NA18621_2:NA18621_2	-0.0340	-0.0064	-0.0071	NA18621	CHB	hapmap
NA18622_1:NA18622_1	-0.0305	-0.0087	-0.0118	NA18622	CHB	hapmap
NA18622_2:NA18622_2	-0.0315	-0.0138	-0.0280	NA18622	CHB	hapmap
NA18623_1:NA18623_1	-0.0313	0.0049	-0.0131	NA18623	CHB	hapmap
NA18623_2:NA18623_2	-0.0299	0.0065	-0.0114	NA18623	CHB	hapmap
NA18624_1:NA18624_1	-0.0300	-0.0068	-0.0168	NA18624	CHB	hapmap
NA18624_2:NA18624_2	-0.0323	-0.0023	-0.0144	NA18624	CHB	hapmap
NA18626_1:NA18626_1	-0.0302	0.0024	-0.0113	NA18626	CHB	hapmap
NA18626_2:NA18626_2	-0.0317	0.0082	-0.0201	NA18626	CHB	hapmap
NA18627_1:NA18627_1	-0.0308	-0.0105	-0.0316	NA18627	CHB	hapmap
NA18627_2:NA18627_2	-0.0314	-0.0004	-0.0313	NA18627	CHB	hapmap
NA18628_1:NA18628_1	-0.0337	-0.0132	-0.0457	NA18628	CHB	hapmap
NA18628_2:NA18628_2	-0.0305	-0.0089	-0.0380	NA18628	CHB	hapmap
NA18630_1:NA18630_1	-0.0316	0.0019	-0.0252	NA18630	CHB	hapmap
NA18630_2:NA18630_2	-0.0294	-0.0084	-0.0382	NA18630	CHB	hapmap
NA18631_1:NA18631_1	-0.0322	-0.0002	-0.0209	NA18631	CHB	hapmap
NA18631_2:NA18631_2	-0.0314	-0.0184	-0.0375	NA18631	CHB	hapmap
NA18632_1:NA18632_1	-0.0307	-0.0130	-0.0285	NA18632	CHB	hapmap
NA18632_2:NA18632_2	-0.0298	-0.0118	-0.0332	NA18632	CHB	hapmap
NA18633_1:NA18633_1	-0.0310	-0.0029	-0.0178	NA18633	CHB	hapmap
NA18633_2:NA18633_2	-0.0303	-0.0167	-0.0211	NA18633	CHB	hapmap
NA18634_1:NA18634_1	-0.0327	-0.0133	-0.0378	NA18634	CHB	hapmap
NA18634_2:NA18634_2	-0.0315	-0.0027	-0.0131	NA18634	CHB	hapmap
NA18635_1:NA18635_1	-0.0316	-0.0052	-0.0175	NA18635	CHB	hapmap
NA18635_2:NA18635_2	-0.0286	0.0061	-0.0182	NA18635	CHB	hapmap
NA18636_1:NA18636_1	-0.0311	-0.0010	-0.0316	NA18636	CHB	hapmap
NA18636_2:NA18636_2	-0.0299	-0.0003	-0.0345	NA18636	CHB	hapmap
NA18637_1:NA18637_1	-0.0291	-0.0131	-0.0277	NA18637	CHB	hapmap
NA18637_2:NA18637_2	-0.0317	-0.0160	-0.0277	NA18637	CHB	hapmap
NA18638_1:NA18638_1	-0.0310	-0.0088	-0.0215	NA18638	CHB	hapmap
NA18638_2:NA18638_2	-0.0328	-0.0100	-0.0230	NA18638	CHB	hapmap
NA18639_1:NA18639_1	-0.0308	-0.0106	-0.0412	NA18639	CHB	hapmap
NA18639_2:NA18639_2	-0.0321	-0.0060	-0.0342	NA18639	CHB	hapmap
NA18640_1:NA18640_1	-0.0330	-0.0118	-0.0131	NA18640	CHB	hapmap
NA18640_2:NA18640_2	-0.0296	-0.0002	-0.0139	NA18640	CHB	hapmap
NA18641_1:NA18641_1	-0.0319	-0.0167	-0.0149	NA18641	CHB	hapmap
NA18641_2:NA18641_2	-0.0293	-0.0160	-0.0159	NA18641	CHB	hapmap
NA18642_1:NA18642_1	-0.0303	0.0011	-0.0041	NA18642	CHB	hapmap
NA18642_2:NA18642_2	-0.0277	-0.0002	-0.0210	NA18642	CHB	hapmap
NA18643_1:NA18643_1	-0.0294	0.0001	-0.0220	NA18643	CHB	hapmap
NA18643_2:NA18643_2	-0.0338	-0.0024	-0.0199	NA18643	CHB	hapmap
NA18645_1:NA18645_1	-0.0314	0.0011	-0.0277	NA18645	CHB	hapmap
NA18645_2:NA18645_2	-0.0319	-0.0122	-0.0132	NA18645	CHB	hapmap
NA18647_1:NA18647_1	-0.0283	0.0026	-0.0087	NA18647	CHB	hapmap
NA18647_2:NA18647_2	-0.0302	-0.0020	-0.0176	NA18647	CHB	hapmap
NA18670_1:NA18670_1	-0.0281	-0.0154	-0.0330	NA18670	CHD	hapmap
NA18670_2:NA18670_2	-0.0320	-0.0065	-0.0260	NA18670	CHD	hapmap
NA18674_1:NA18674_1	-0.0311	0.0036	-0.0338	NA18674	CHD	hapmap
NA18674_2:NA18674_2	-0.0337	-0.0114	-0.0269	NA18674	CHD	hapmap
NA18682_1:NA18682_1	-0.0303	-0.0172	-0.0332	NA18682	CHD	hapmap
NA18682_2:NA18682_2	-0.0293	-0.0045	-0.0429	NA18682	CHD	hapmap
NA18685_1:NA18685_1	-0.0301	0.0061	-0.0358	NA18685	CHD	hapmap
NA18685_2:NA18685_2	-0.0297	-0.0153	-0.0331	NA18685	CHD	hapmap
NA18689_1:NA18689_1	-0.0297	-0.0158	-0.0230	NA18689	CHD	hapmap
NA18689_2:NA18689_2	-0.0337	-0.0114	-0.0195	NA18689	CHD	hapmap
NA18694_1:NA18694_1	-0.0295	-0.0102	-0.0227	NA18694	CHD	hapmap
NA18694_2:NA18694_2	-0.0332	-0.0035	-0.0248	NA18694	CHD	hapmap
NA18696_1:NA18696_1	-0.0294	-0.0108	-0.0311	NA18696	CHD	hapmap
NA18696_2:NA18696_2	-0.0293	-0.0168	-0.0283	NA18696	CHD	hapmap
NA18702_1:NA18702_1	-0.0315	0.0023	-0.0112	NA18702	CHD	hapmap
NA18702_2:NA18702_2	-0.0312	-0.0070	-0.0263	NA18702	CHD	hapmap
NA18704_1:NA18704_1	-0.0293	-0.0107	-0.0368	NA18704	CHD	hapmap
NA18704_2:NA18704_2	-0.0317	-0.0079	-0.0338	NA18704	CHD	hapmap
NA18740_1:NA18740_1	-0.0299	-0.0201	-0.0247	NA18740	CHB	hapmap
NA18740_2:NA18740_2	-0.0317	-0.0074	-0.0256	NA18740	CHB	hapmap
NA18745_1:NA18745_1	-0.0312	-0.0131	-0.0238	NA18745	CHB	hapmap
NA18745_2:NA18745_2	-0.0321	-0.0042	-0.0251	NA18745	CHB	hapmap
NA18747_1:NA18747_1	-0.0320	-0.0102	-0.0211	NA18747	CHB	hapmap
NA18747_2:NA18747_2	-0.0296	-0.0056	-0.0230	NA18747	CHB	hapmap
NA18748_1:NA18748_1	-0.0293	-0.0096	-0.0186	NA18748	CHB	hapmap
NA18748_2:NA18748_2	-0.0344	0.0034	-0.0294	NA18748	CHB	hapmap
NA18749_1:NA18749_1	-0.0297	-0.0023	-0.0247	NA18749	CHB	hapmap
NA18749_2:NA18749_2	-0.0309	-0.0091	-0.0197	NA18749	CHB	hapmap
NA18757_1:NA18757_1	-0.0302	-0.0021	-0.0240	NA18757	CHB	hapmap
NA18757_2:NA18757_2	-0.0305	-0.0019	-0.0056	NA18757	CHB	hapmap
NA18852_1:NA18852_1	0.0327	-0.0274	-0.0153	NA18852	YRI	hapmap
NA18852_2:NA18852_2	0.0325	-0.0145	-0.0261	NA18852	YRI	hapmap
NA18853_1:NA18853_1	0.0356	-0.0167	-0.0221	NA18853	YRI	hapmap
NA18853_2:NA18853_2	0.0335	-0.0280	-0.0271	NA18853	YRI	hapmap
NA18855_1:NA18855_1	0.0333	-0.0291	-0.0032	NA18855	YRI	hapmap
NA18855_2:NA18855_2	0.0318	-0.0224	-0.0103	NA18855	YRI	hapmap
NA18858_1:NA18858_1	0.0327	-0.0270	-0.0140	NA18858	YRI	hapmap
NA18858_2:NA18858_2	0.0350	-0.0237	-0.0152	NA18858	YRI	hapmap
NA18859_1:NA18859_1	0.0315	-0.0205	-0.0283	NA18859	YRI	hapmap
NA18859_2:NA18859_2	0.0344	-0.0283	-0.0217	NA18859	YRI	hapmap
NA18861_1:NA18861_1	0.0342	-0.0177	-0.0227	NA18861	YRI	hapmap
NA18861_2:NA18861_2	0.0348	-0.0199	-0.0132	NA18861	YRI	hapmap
NA18862_1:NA18862_1	0.0346	-0.0288	-0.0213	NA18862	YRI	hapmap
NA18862_2:NA18862_2	0.0311	-0.0169	-0.0246	NA18862	YRI	hapmap
NA18867_1:NA18867_1	0.0331	-0.0293	-0.0226	NA18867	YRI	hapmap
NA18867_2:NA18867_2	0.0368	-0.0339	-0.0193	NA18867	YRI	hapmap
NA18868_1:NA18868_1	0.0328	-0.0269	-0.0285	NA18868	YRI	hapmap
NA18868_2:NA18868_2	0.0339	-0.0330	-0.0313	NA18868	YRI	hapmap
NA18870_1:NA18870_1	0.0328	-0.0198	-0.0142	NA18870	YRI	hapmap
NA18870_2:NA18870_2	0.0329	-0.0233	-0.0105	NA18870	YRI	hapmap
NA18871_1:NA18871_1	0.0351	-0.0320	-0.0313	NA18871	YRI	hapmap
NA18871_2:NA18871_2	0.0335	-0.0218	-0.0292	NA18871	YRI	hapmap
NA18873_1:NA18873_1	0.0339	-0.0202	-0.0304	NA18873	YRI	hapmap
NA18873_2:NA18873_2	0.0324	-0.0041	-0.0230	NA18873	YRI	hapmap
NA18874_1:NA18874_1	0.0310	-0.0267	-0.0177	NA18874	YRI	hapmap
NA18874_2:NA18874_2	0.0346	-0.0274	-0.0085	NA18874	YRI	hapmap
NA18909_1:NA18909_1	0.0328	-0.0155	-0.0282	NA18909	YRI	hapmap
NA18909_2:NA18909_2	0.0303	-0.0321	-0.0258	NA18909	YRI	hapmap
NA18910_1:NA18910_1	0.0332	-0.0254	-0.0129	NA18910	YRI	hapmap
NA18910_2:NA18910_2	0.0331	-0.0255	-0.0167	NA18910	YRI	hapmap
NA18912_1:NA18912_1	0.0331	-0.0242	-0.0097	NA18912	YRI	hapmap
NA18912_2:NA18912_2	0.0329	-0.0326	-0.0229	NA18912	YRI	hapmap
NA18913_1:NA18913_1	0.0333	-0.0263	-0.0212	NA18913	YRI	hapmap
NA18913_2:NA18913_2	0.0351	-0.0261	-0.0187	NA18913	YRI	hapmap
NA18916_1:NA18916_1	0.0348	-0.0264	-0.0213	NA18916	YRI	hapmap
NA18916_2:NA18916_2	0.0316	-0.0305	-0.0106	NA18916	YRI	hapmap
NA18917_1:NA18917_1	0.0313	-0.0257	-0.0229	NA18917	YRI	hapmap
NA18917_2:NA18917_2	0.0321	-0.0255	-0.0078	NA18917	YRI	hapmap
NA18923_1:NA18923_1	0.0316	-0.0171	-0.0219	NA18923	YRI	hapmap
NA18923_2:NA18923_2	0.0326	-0.0221	-0.0272	NA18923	YRI	hapmap
NA18924_1:NA18924_1	0.0312	-0.0280	-0.0388	NA18924	YRI	hapmap
NA18924_2:NA18924_2	0.0354	-0.0210	-0.0194	NA18924	YRI	hapmap
NA18933_1:NA18933_1	0.0340	-0.0250	-0.0269	NA18933	YRI	hapmap
NA18933_2:NA18933_2	0.0331	-0.0153	-0.0099	NA18933	YRI	hapmap
NA18934_1:NA18934_1	0.0329	-0.0236	-0.0137	NA18934	YRI	hapmap
NA18934_2:NA18934_2	0.0330	-0.0230	-0.0276	NA18934	YRI	hapmap
NA18939_1:NA18939_1	-0.0324	0.0113	0.0566	NA18939	JPT	hapmap
NA18939_2:NA18939_2	-0.0291	0.0027	0.0550	NA18939	JPT	hapmap
NA18940_1:NA18940_1	-0.0332	0.0010	0.0571	NA18940	JPT	hapmap
NA18940_2:NA18940_2	-0.0318	0.0056	0.0416	NA18940	JPT	hapmap
NA18942_1:NA18942_1	-0.0294	0.0016	0.0373	NA18942	JPT	hapmap
NA18942_2:NA18942_2	-0.0323	-0.0003	0.0613	NA18942	JPT	hapmap
NA18943_1:NA18943_1	-0.0343	0.0019	0.0330	NA18943	JPT	hapmap
NA18943_2:NA18943_2	-0.0305	0.0118	0.0354	NA18943	JPT	hapmap
NA18944_1:NA18944_1	-0.0307	0.0123	0.0413	NA18944	JPT	hapmap
NA18944_2:NA18944_2	-0.0311	0.0058	0.0504	NA18944	JPT	hapmap
NA18945_1:NA18945_1	-0.0315	0.0065	0.0462	NA18945	JPT	hapmap
NA18945_2:NA18945_2	-0.0319	-0.0055	0.0518	NA18945	JPT	hapmap
NA18946_1:NA18946_1	-0.0320	0.0030	0.0541	NA18946	JPT	hapmap
NA18946_2:NA18946_2	-0.0355	0.0013	0.0517	NA18946	JPT	hapmap
NA18947_1:NA18947_1	-0.0296	0.0046	0.0478	NA18947	JPT	hapmap
NA18947_2:NA18947_2	-0.0329	0.0188	0.0498	NA18947	JPT	hapmap
NA18948_1:NA18948_1	-0.0326	0.0100	0.0501	NA18948	JPT	hapmap
NA18948_2:NA18948_2	-0.0319	0.0141	0.0554	NA18948	JPT	hapmap
NA18949_1:NA18949_1	-0.0325	0.0064	0.0486	NA18949	JPT	hapmap
NA18949_2:NA18949_2	-0.0332	0.0067	0.0405	NA18949	JPT	hapmap
NA18951_1:NA18951_1	-0.0305	0.0085	0.0306	NA18951	JPT	hapmap
NA18951_2:NA18951_2	-0.0305	0.0003	0.0426	NA18951	JPT	hapmap
NA18952_1:NA18952_1	-0.0305	0.0119	0.0469	NA18952	JPT	hapmap
NA18952_2:NA18952_2	-0.0324	0.0132	0.0492	NA18952	JPT	hapmap
NA18953_1:NA18953_1	-0.0337	0.0094	0.0577	NA18953	JPT	hapmap
NA18953_2:NA18953_2	-0.0303	0.0105	0.0499	NA18953	JPT	hapmap
NA18954_1:NA18954_1	-0.0323	0.0019	0.0295	NA18954	JPT	hapmap
NA18954_2:NA18954_2	-0.0296	-0.0005	0.0368	NA18954	JPT	hapmap
NA18955_1:NA18955_1	-0.0291	0.0040	0.0382	NA18955	JPT	hapmap
NA18955_2:NA18955_2	-0.0315	0.0093	0.0475	NA18955	JPT	hapmap
NA18956_1:NA18956_1	-0.0292	0.0117	0.0496	NA18956	JPT	hapmap
NA18956_2:NA18956_2	-0.0314	0.0060	0.0493	NA18956	JPT	hapmap
NA18957_1:NA18957_1	-0.0313	0.0077	0.0501	NA18957	JPT	hapmap
NA18957_2:NA18957_2	-0.0309	0.0073	0.0509	NA18957	JPT	hapmap
NA18959_1:NA18959_1	-0.0295	0.0021	0.0489	NA18959	JPT	hapmap
NA18959_2:NA18959_2	-0.0348	0.0140	0.0473	NA18959	JPT	hapmap
NA18960_1:NA18960_1	-0.0288	0.0067	0.0423	NA18960	JPT	hapmap
NA18960_2:NA18960_2	-0.0310	0.0115	0.0451	NA18960	JPT	hapmap
NA18961_1:NA18961_1	-0.0313	0.0097	0.0410	NA18961	JPT	hapmap
NA18961_2:NA18961_2	-0.0301	0.0133	0.0486	NA18961	JPT	hapmap
NA18962_1:NA18962_1	-0.0297	-0.0011	0.0509	NA18962	JPT	hapmap
NA18962_2:NA18962_2	-0.0325	0.0144	0.0482	NA18962	JPT	hapmap
NA18963_1:NA18963_1	-0.0306	0.0093	0.0518	NA18963	JPT	hapmap
NA18963_2:NA18963_2	-0.0303	0.0066	0.0493	NA18963	JPT	hapmap
NA18964_1:NA18964_1	-0.0316	0.0114	0.0514	NA18964	JPT	hapmap
NA18964_2:NA18964_2	-0.0330	0.0098	0.0431	NA18964	JPT	hapmap
NA18965_1:NA18965_1	-0.0312	-0.0001	0.0387	NA18965	JPT	hapmap
NA18965_2:NA18965_2	-0.0324	0.0059	0.0550	NA18965	JPT	hapmap
NA18966_1:NA18966_1	-0.0311	0.0078	0.0547	NA18966	JPT	hapmap
NA18966_2:NA18966_2	-0.0330	0.0202	0.0531	NA18966	JPT	hapmap
NA18967_1:NA18967_1	-0.0320	0.0151	0.0588	NA18967	JPT	hapmap
NA18967_2:NA18967_2	-0.0318	0.0091	0.0491	NA18967	JPT	hapmap
NA18968_1:NA18968_1	-0.0309	0.0020	0.0506	NA18968	JPT	hapmap
NA18968_2:NA18968_2	-0.0305	0.0107	0.0574	NA18968	JPT	hapmap
NA18969_1:NA18969_1	-0.0295	0.0194	0.0388	NA18969	JPT	hapmap
NA18969_2:NA18969_2	-0.0299	0.0068	0.0492	NA18969	JPT	hapmap
NA18970_1:NA18970_1	-0.0316	-0.0045	0.0496	NA18970	JPT	hapmap
NA18970_2:NA18970_2	-0.0324	0.0044	0.0521	NA18970	JPT	hapmap
NA18971_1:NA18971_1	-0.0298	0.0099	0.0471	NA18971	JPT	hapmap
NA18971_2:NA18971_2	-0.0320	0.0010	0.0495	NA18971	JPT	hapmap
NA18972_1:NA18972_1	-0.0324	0.0000	0.0435	NA18972	JPT	hapmap
NA18972_2:NA18972_2	-0.0312	0.0192	0.0516	NA18972	JPT	hapmap
NA18973_1:NA18973_1	-0.0323	0.0023	0.0491	NA18973	JPT	hapmap
NA18973_2:NA18973_2	-0.0301	-0.0006	0.0544	NA18973	JPT	hapmap
NA18974_1:NA18974_1	-0.0303	0.0093	0.0377	NA18974	JPT	hapmap
NA18974_2:NA18974_2	-0.0330	-0.0070	0.0477	NA18974	JPT	hapmap
NA18975_1:NA18975_1	-0.0304	0.0228	0.0616	NA18975	JPT	hapmap
NA18975_2:NA18975_2	-0.0324	0.0040	0.0486	NA18975	JPT	hapmap
NA18976_1:NA18976_1	-0.0334	-0.0009	0.0132	NA18976	JPT	hapmap
NA18976_2:NA18976_2	-0.0298	-0.0048	0.0087	NA18976	JPT	hapmap
NA18977_1:NA18977_1	-0.0325	-0.0012	0.0424	NA18977	JPT	hapmap
NA18977_2:NA18977_2	-0.0308	0.0022	0.0485	NA18977	JPT	hapmap
NA18978_1:NA18978_1	-0.0308	0.0055	0.0500	NA18978	JPT	hapmap
NA18978_2:NA18978_2	-0.0301	0.0062	0.0509	NA18978	JPT	hapmap
NA18979_1:NA18979_1	-0.0296	-0.0041	0.0380	NA18979	JPT	hapmap
NA18979_2:NA18979_2	-0.0302	0.0129	0.0427	NA18979	JPT	hapmap
NA18980_1:NA18980_1	-0.0324	0.0151	0.0326	NA18980	JPT	hapmap
NA18980_2:NA18980_2	-0.0303	0.0044	0.0363	NA18980	JPT	hapmap
NA18981_1:NA18981_1	-0.0301	-0.0034	0.0397	NA18981	JPT	hapmap
NA18981_2:NA18981_2	-0.0320	0.0143	0.0481	NA18981	JPT	hapmap
NA18987_1:NA18987_1	-0.0310	0.0076	0.0413	NA18987	JPT	hapmap
NA18987_2:NA18987_2	-0.0312	-0.0026	0.0435	NA18987	JPT	hapmap
NA18990_1:NA18990_1	-0.0315	-0.0069	0.0353	NA18990	JPT	hapmap
NA18990_2:NA18990_2	-0.0330	0.0026	0.0467	NA18990	JPT	hapmap
NA18991_1:NA18991_1	-0.0320	-0.0072	0.0519	NA18991	JPT	hapmap
NA18991_2:NA18991_2	-0.0308	0.0068	0.0514	NA18991	JPT	hapmap
NA18993_1:NA18993_1	-0.0312	0.0168	0.0514	NA18993	JPT	hapmap
NA18993_2:NA18993_2	-0.0293	0.0039	0.0514	NA18993	JPT	hapmap
NA18994_1:NA18994_1	-0.0315	0.0062	0.0540	NA18994	JPT	hapmap
NA18994_2:NA18994_2	-0.0308	0.0046	0.0508	NA18994	JPT	hapmap
NA18995_1:NA18995_1	-0.0326	0.0118	0.0545	NA18995	JPT	hapmap
NA18995_2:NA18995_2	-0.0319	-0.0020	0.0381	NA18995	JPT	hapmap
NA18997_1:NA18997_1	-0.0336	-0.0029	0.0518	NA18997	JPT	hapmap
NA18997_2:NA18997_2	-0.0325	0.0123	0.0291	NA18997	JPT	hapmap
NA18998_1:NA18998_1	-0.0299	0.0166	0.0525	NA18998	JPT	hapmap
NA18998_2:NA18998_2	-0.0328	0.0080	0.0515	NA18998	JPT	hapmap
NA18999_1:NA18999_1	-0.0307	0.0129	0.0426	NA18999	JPT	hapmap
NA18999_2:NA18999_2	-0.0283	0.0033	0.0454	NA18999	JPT	hapmap
NA19000_1:NA19000_1	-0.0308	0.0136	0.0605	NA19000	JPT	hapmap
NA19000_2:NA19000_2	-0.0321	0.0059	0.0534	NA19000	JPT	hapmap
NA19001_1:NA19001_1	-0.0331	0.0021	0.0447	NA19001	JPT	hapmap
NA19001_2:NA19001_2	-0.0325	-0.0007	0.0499	NA19001	JPT	hapmap
NA19002_1:NA19002_1	-0.0322	0.0054	0.0469	NA19002	JPT	hapmap
NA19002_2:NA19002_2	-0.0307	0.0110	0.0401	NA19002	JPT	hapmap
NA19005_1:NA19005_1	-0.0308	0.0018	0.0497	NA19005	JPT	hapmap
NA19005_2:NA19005_2	-0.0325	-0.0012	0.0431	NA19005	JPT	hapmap
NA19007_1:NA19007_1	-0.0332	0.0121	0.0517	NA19007	JPT	hapmap
NA19007_2:NA19007_2	-0.0316	0.0076	0.0444	NA19007	JPT	hapmap
NA19009_1:NA19009_1	-0.0313	-0.0037	0.0395	NA19009	JPT	hapmap
NA19009_2:NA19009_2	-0.0330	-0.0040	0.0364	NA19009	JPT	hapmap
NA19010_1:NA19010_1	-0.0331	0.0039	0.0408	NA19010	JPT	hapmap
NA19010_2:NA19010_2	-0.0311	0.0038	0.0608	NA19010	JPT	hapmap
NA19027_1:NA19027_1	0.0297	0.0071	0.0431	NA19027	LWK	hapmap
NA19027_2:NA19027_2	0.0324	0.0039	0.0377	NA19027	LWK	hapmap
NA19028_1:NA19028_1	0.0321	0.0005	0.0297	NA19028	LWK	hapmap
NA19028_2:NA19028_2	0.0278	-0.0111	0.0384	NA19028	LWK	hapmap
NA19031_1:NA19031_1	0.0323	-0.0188	0.0293	NA19031	LWK	hapmap
NA19031_2:NA19031_2	0.0312	0.0135	0.0150	NA19031	LWK	hapmap
NA19035_1:NA19035_1	0.0314	-0.0072	0.0294	NA19035	LWK	hapmap
NA19035_2:NA19035_2	0.0318	-0.0060	0.0275	NA19035	LWK	hapmap
NA19036_1:NA19036_1	0.0323	-0.0107	0.0229	NA19036	LWK	hapmap
NA19036_2:NA19036_2	0.0328	-0.0111	0.0235	NA19036	LWK	hapmap
NA19038_1:NA19038_1	0.0325	-0.0061	0.0356	NA19038	LWK	hapmap
NA19038_2:NA19038_2	0.0302	-0.0194	0.0237	NA19038	LWK	hapmap
NA19041_1:NA19041_1	0.0333	-0.0024	0.0281	NA19041	LWK	hapmap
NA19041_2:NA19041_2	0.0326	-0.0039	0.0209	NA19041	LWK	hapmap
NA19044_1:NA19044_1	0.0305	-0.0073	0.0402	NA19044	LWK	hapmap
NA19044_2:NA19044_2	0.0311	0.0046	0.0505	NA19044	LWK	hapmap
NA19046_1:NA19046_1	0.0329	-0.0039	0.0369	NA19046	LWK	hapmap
NA19046_2:NA19046_2	0.0333	0.0072	0.0380	NA19046	LWK	hapmap
NA19054_1:NA19054_1	-0.0323	0.0103	0.0571	NA19054	JPT	hapmap
NA19054_2:NA19054_2	-0.0310	0.0132	0.0433	NA19054	JPT	hapmap
NA19055_1:NA19055_1	-0.0313	0.0017	0.0396	NA19055	JPT	hapmap
NA19055_2:NA19055_2	-0.0316	-0.0018	0.0507	NA19055	JPT	hapmap
NA19056_1:NA19056_1	-0.0318	0.0122	0.0537	NA19056	JPT	hapmap
NA19056_2:NA19056_2	-0.0320	0.0068	0.0456	NA19056	JPT	hapmap
NA19057_1:NA19057_1	-0.0331	-0.0018	0.0382	NA19057	JPT	hapmap
NA19057_2:NA19057_2	-0.0309	0.0024	0.0472	NA19057	JPT	hapmap
NA19058_1:NA19058_1	-0.0313	-0.0005	0.0483	NA19058	JPT	hapmap
NA19058_2:NA19058_2	-0.0307	0.0037	0.0420	NA19058	JPT	hapmap
NA19059_1:NA19059_1	-0.0297	0.0077	0.0463	NA19059	JPT	hapmap
NA19059_2:NA19059_2	-0.0312	0.0083	0.0415	NA19059	JPT	hapmap
NA19060_1:NA19060_1	-0.0325	-0.0040	0.0346	NA19060	JPT	hapmap
NA19060_2:NA19060_2	-0.0296	0.0096	0.0405	NA19060	JPT	hapmap
NA19062_1:NA19062_1	-0.0315	0.0141	0.0328	NA19062	JPT	hapmap
NA19062_2:NA19062_2	-0.0337	-0.0067	0.0511	NA19062	JPT	hapmap
NA19063_1:NA19063_1	-0.0315	0.0113	0.0516	NA19063	JPT	hapmap
NA19063_2:NA19063_2	-0.0323	0.0034	0.0515	NA19063	JPT	hapmap
NA19064_1:NA19064_1	-0.0333	-0.0031	0.0373	NA19064	JPT	hapmap
NA19064_2:NA19064_2	-0.0299	-0.0004	0.0390	NA19064	JPT	hapmap
NA19065_1:NA19065_1	-0.0311	0.0034	0.0460	NA19065	JPT	hapmap
NA19065_2:NA19065_2	-0.0301	0.0031	0.0475	NA19065	JPT	hapmap
NA19066_1:NA19066_1	-0.0312	0.0015	0.0351	NA19066	JPT	hapmap
NA19066_2:NA19066_2	-0.0310	0.0077	0.0453	NA19066	JPT	hapmap
NA19067_1:NA19067_1	-0.0302	0.0016	0.0525	NA19067	JPT	hapmap
NA19067_2:NA19067_2	-0.0307	0.0119	0.0294	NA19067	JPT	hapmap
NA19068_1:NA19068_1	-0.0309	0.0074	0.0501	NA19068	JPT	hapmap
NA19068_2:NA19068_2	-0.0325	0.0077	0.0499	NA19068	JPT	hapmap
NA19070_1:NA19070_1	-0.0315	0.0059	0.0390	NA19070	JPT	hapmap
NA19070_2:NA19070_2	-0.0312	0.0096	0.0407	NA19070	JPT	hapmap
NA19072_1:NA19072_1	-0.0300	0.0049	0.0270	NA19072	JPT	hapmap
NA19072_2:NA19072_2	-0.0297	0.0024	0.0430	NA19072	JPT	hapmap
NA19074_1:NA19074_1	-0.0341	-0.0052	0.0434	NA19074	JPT	hapmap
NA19074_2:NA19074_2	-0.0299	0.0006	0.0464	NA19074	JPT	hapmap
NA19075_1:NA19075_1	-0.0323	0.0070	0.0359	NA19075	JPT	hapmap
NA19075_2:NA19075_2	-0.0305	0.0051	0.0527	NA19075	JPT	hapmap
NA19076_1:NA19076_1	-0.0324	0.0083	0.0455	NA19076	JPT	hapmap
NA19076_2:NA19076_2	-0.0316	0.0095	0.0409	NA19076	JPT	hapmap
NA19077_1:NA19077_1	-0.0303	-0.0056	0.0457	NA19077	JPT	hapmap
NA19077_2:NA19077_2	-0.0316	0.0188	0.0585	NA19077	JPT	hapmap
NA19078_1:NA19078_1	-0.0308	0.0069	0.0615	NA19078	JPT	hapmap
NA19078_2:NA19078_2	-0.0309	0.0132	0.0539	NA19078	JPT	hapmap
NA19079_1:NA19079_1	-0.0306	-0.0033	0.0469	NA19079	JPT	hapmap
NA19079_2:NA19079_2	-0.0310	0.0039	0.0509	NA19079	JPT	hapmap
NA19080_1:NA19080_1	-0.0313	0.0032	0.0226	NA19080	JPT	hapmap
NA19080_2:NA19080_2	-0.0314	-0.0016	0.0507	NA19080	JPT	hapmap
NA19081_1:NA19081_1	-0.0300	0.0014	0.0522	NA19081	JPT	hapmap
NA19081_2:NA19081_2	-0.0322	0.0067	0.0533	NA19081	JPT	hapmap
NA19083_1:NA19083_1	-0.0311	0.0087	0.0456	NA19083	JPT	hapmap
NA19083_2:NA19083_2	-0.0331	0.0056	0.0436	NA19083	JPT	hapmap
NA19084_1:NA19084_1	-0.0310	0.0035	0.0443	NA19084	JPT	hapmap
NA19084_2:NA19084_2	-0.0324	0.0112	0.0415	NA19084	JPT	hapmap
NA19085_1:NA19085_1	-0.0332	0.0111	0.0457	NA19085	JPT	hapmap
NA19085_2:NA19085_2	-0.0308	0.0083	0.0473	NA19085	JPT	hapmap
NA19086_1:NA19086_1	-0.0280	0.0071	0.0651	NA19086	JPT	hapmap
NA19086_2:NA19086_2	-0.0331	0.0081	0.0508	NA19086	JPT	hapmap
NA19087_1:NA19087_1	-0.0307	0.0011	0.0470	NA19087	JPT	hapmap
NA19087_2:NA19087_2	-0.0344	0.0023	0.0334	NA19087	JPT	hapmap
NA19088_1:NA19088_1	-0.0319	-0.0034	0.0505	NA19088	JPT	hapmap
NA19088_2:NA19088_2	-0.0322	0.0062	0.0482	NA19088	JPT	hapmap
NA19093_1:NA19093_1	0.0339	-0.0181	-0.0141	NA19093	YRI	hapmap
NA19093_2:NA19093_2	0.0322	-0.0083	-0.0143	NA19093	YRI	hapmap
NA19095_1:NA19095_1	0.0341	-0.0220	-0.0268	NA19095	YRI	hapmap
NA19095_2:NA19095_2	0.0325	-0.0179	-0.0066	NA19095	YRI	hapmap
NA19096_1:NA19096_1	0.0336	-0.0268	-0.0139	NA19096	YRI	hapmap
NA19096_2:NA19096_2	0.0333	-0.0197	-0.0116	NA19096	YRI	hapmap
NA19098_1:NA19098_1	0.0357	-0.0200	-0.0215	NA19098	YRI	hapmap
NA19098_2:NA19098_2	0.0323	-0.0278	-0.0265	NA19098	YRI	hapmap
NA19099_1:NA19099_1	0.0331	-0.0278	-0.0170	NA19099	YRI	hapmap
NA19099_2:NA19099_2	0.0313	-0.0343	-0.0191	NA19099	YRI	hapmap
NA19101_1:NA19101_1	0.0308	-0.0222	-0.0214	NA19101	YRI	hapmap
NA19101_2:NA19101_2	0.0343	-0.0273	-0.0187	NA19101	YRI	hapmap
NA19102_1:NA19102_1	0.0336	-0.0221	-0.0443	NA19102	YRI	hapmap
NA19102_2:NA19102_2	0.0334	-0.0297	-0.0123	NA19102	YRI	hapmap
NA19107_1:NA19107_1	0.0339	-0.0265	-0.0163	NA19107	YRI	hapmap
NA19107_2:NA19107_2	0.0335	-0.0228	-0.0207	NA19107	YRI	hapmap
NA19108_1:NA19108_1	0.0350	-0.0138	-0.0163	NA19108	YRI	hapmap
NA19108_2:NA19108_2	0.0329	-0.0164	-0.0221	NA19108	YRI	hapmap
NA19113_1:NA19113_1	0.0333	-0.0161	-0.0252	NA19113	YRI	hapmap
NA19113_2:NA19113_2	0.0360	-0.0288	-0.0130	NA19113	YRI	hapmap
NA19114_1:NA19114_1	0.0348	-0.0298	-0.0182	NA19114	YRI	hapmap
NA19114_2:NA19114_2	0.0330	-0.0229	-0.0223	NA19114	YRI	hapmap
NA19116_1:NA19116_1	0.0349	-0.0236	-0.0073	NA19116	YRI	hapmap
NA19116_2:NA19116_2	0.0337	-0.0228	-0.0186	NA19116	YRI	hapmap
NA19117_1:NA19117_1	0.0343	-0.0316	-0.0120	NA19117	YRI	hapmap
NA19117_2:NA19117_2	0.0349	-0.0202	-0.0257	NA19117	YRI	hapmap
NA19118_1:NA19118_1	0.0344	-0.0202	-0.0207	NA19118	YRI	hapmap
NA19118_2:NA19118_2	0.0336	-0.0224	-0.0233	NA19118	YRI	hapmap
NA19119_1:NA19119_1	0.0332	-0.0173	-0.0205	NA19119	YRI	hapmap
NA19119_2:NA19119_2	0.0343	-0.0204	-0.0204	NA19119	YRI	hapmap
NA19121_1:NA19121_1	0.0327	-0.0338	-0.0134	NA19121	YRI	hapmap
NA19121_2:NA19121_2	0.0340	0.0004	-0.0237	NA19121	YRI	hapmap
NA19122_1:NA19122_1	0.0314	-0.0334	-0.0171	NA19122	YRI	hapmap
NA19122_2:NA19122_2	0.0337	-0.0228	-0.0252	NA19122	YRI	hapmap
NA19127_1:NA19127_1	0.0313	-0.0375	-0.0222	NA19127	YRI	hapmap
NA19127_2:NA19127_2	0.0325	-0.0070	-0.0261	NA19127	YRI	hapmap
NA19128_1:NA19128_1	0.0327	-0.0304	-0.0260	NA19128	YRI	hapmap
NA19128_2:NA19128_2	0.0361	-0.0265	-0.0105	NA19128	YRI	hapmap
NA19130_1:NA19130_1	0.0326	-0.0198	-0.0268	NA19130	YRI	hapmap
NA19130_2:NA19130_2	0.0328	-0.0199	-0.0249	NA19130	YRI	hapmap
NA19131_1:NA19131_1	0.0343	-0.0155	-0.0229	NA19131	YRI	hapmap
NA19131_2:NA19131_2	0.0336	-0.0244	-0.0254	NA19131	YRI	hapmap
NA19137_1:NA19137_1	0.0326	-0.0237	-0.0197	NA19137	YRI	hapmap
NA19137_2:NA19137_2	0.0323	-0.0294	-0.0091	NA19137	YRI	hapmap
NA19138_1:NA19138_1	0.0318	-0.0130	-0.0132	NA19138	YRI	hapmap
NA19138_2:NA19138_2	0.0360	-0.0383	-0.0095	NA19138	YRI	hapmap
NA19140_1:NA19140_1	0.0329	-0.0186	-0.0208	NA19140	YRI	hapmap
NA19140_2:NA19140_2	0.0335	-0.0182	-0.0107	NA19140	YRI	hapmap
NA19141_1:NA19141_1	0.0352	-0.0360	-0.0135	NA19141	YRI	hapmap
NA19141_2:NA19141_2	0.0344	-0.0243	-0.0101	NA19141	YRI	hapmap
NA19143_1:NA19143_1	0.0324	-0.0139	-0.0109	NA19143	YRI	hapmap
NA19143_2:NA19143_2	0.0333	-0.0221	-0.0238	NA19143	YRI	hapmap
NA19144_1:NA19144_1	0.0346	-0.0294	-0.0178	NA19144	YRI	hapmap
NA19144_2:NA19144_2	0.0322	-0.0277	-0.0074	NA19144	YRI	hapmap
NA19146_1:NA19146_1	0.0324	-0.0215	-0.0327	NA19146	YRI	hapmap
NA19146_2:NA19146_2	0.0339	-0.0179	-0.0188	NA19146	YRI	hapmap
NA19147_1:NA19147_1	0.0321	-0.0182	-0.0268	NA19147	YRI	hapmap
NA19147_2:NA19147_2	0.0354	-0.0352	-0.0170	NA19147	YRI	hapmap
NA19149_1:NA19149_1	0.0323	-0.0192	-0.0053	NA19149	YRI	hapmap
NA19149_2:NA19149_2	0.0321	-0.0112	-0.0137	NA19149	YRI	hapmap
NA19150_1:NA19150_1	0.0303	-0.0221	-0.0246	NA19150	YRI	hapmap
NA19150_2:NA19150_2	0.0329	-0.0342	-0.0190	NA19150	YRI	hapmap
NA19152_1:NA19152_1	0.0309	-0.0310	-0.0266	NA19152	YRI	hapmap
NA19152_2:NA19152_2	0.0360	-0.0138	-0.0146	NA19152	YRI	hapmap
NA19153_1:NA19153_1	0.0311	-0.0272	-0.0182	NA19153	YRI	hapmap
NA19153_2:NA19153_2	0.0333	-0.0160	-0.0200	NA19153	YRI	hapmap
NA19159_1:NA19159_1	0.0322	-0.0143	-0.0125	NA19159	YRI	hapmap
NA19159_2:NA19159_2	0.0333	-0.0186	-0.0127	NA19159	YRI	hapmap
NA19160_1:NA19160_1	0.0301	-0.0220	-0.0227	NA19160	YRI	hapmap
NA19160_2:NA19160_2	0.0356	-0.0177	-0.0228	NA19160	YRI	hapmap
NA19171_1:NA19171_1	0.0330	-0.0325	-0.0260	NA19171	YRI	hapmap
NA19171_2:NA19171_2	0.0329	-0.0167	-0.0136	NA19171	YRI	hapmap
NA19172_1:NA19172_1	0.0330	-0.0213	-0.0215	NA19172	YRI	hapmap
NA19172_2:NA19172_2	0.0335	-0.0185	-0.0134	NA19172	YRI	hapmap
NA19175_1:NA19175_1	0.0344	-0.0392	-0.0250	NA19175	YRI	hapmap
NA19175_2:NA19175_2	0.0333	-0.0145	-0.0252	NA19175	YRI	hapmap
NA19176_1:NA19176_1	0.0310	-0.0209	-0.0241	NA19176	YRI	hapmap
NA19176_2:NA19176_2	0.0329	-0.0135	-0.0166	NA19176	YRI	hapmap
NA19178_1:NA19178_1	0.0318	-0.0309	-0.0193	NA19178	YRI	hapmap
NA19178_2:NA19178_2	0.0328	-0.0279	-0.0151	NA19178	YRI	hapmap
NA19179_1:NA19179_1	0.0341	-0.0187	-0.0139	NA19179	YRI	hapmap
NA19179_2:NA19179_2	0.0319	-0.0264	-0.0034	NA19179	YRI	hapmap
NA19181_1:NA19181_1	0.0322	-0.0237	-0.0121	NA19181	YRI	hapmap
NA19181_2:NA19181_2	0.0335	-0.0236	-0.0142	NA19181	YRI	hapmap
NA19182_1:NA19182_1	0.0351	-0.0174	-0.0129	NA19182	YRI	hapmap
NA19182_2:NA19182_2	0.0317	-0.0208	-0.0136	NA19182	YRI	hapmap
NA19184_1:NA19184_1	0.0316	-0.0224	-0.0095	NA19184	YRI	hapmap
NA19184_2:NA19184_2	0.0341	-0.0251	-0.0219	NA19184	YRI	hapmap
NA19185_1:NA19185_1	0.0326	-0.0254	-0.0156	NA19185	YRI	hapmap
NA19185_2:NA19185_2	0.0356	-0.0238	-0.0281	NA19185	YRI	hapmap
NA19189_1:NA19189_1	0.0313	-0.0205	-0.0129	NA19189	YRI	hapmap
NA19189_2:NA19189_2	0.0323	-0.0113	-0.0092	NA19189	YRI	hapmap
NA19190_1:NA19190_1	0.0338	-0.0245	-0.0278	NA19190	YRI	hapmap
NA19190_2:NA19190_2	0.0335	-0.0188	-0.0203	NA19190	YRI	hapmap
NA19192_1:NA19192_1	0.0351	-0.0326	-0.0138	NA19192	YRI	hapmap
NA19192_2:NA19192_2	0.0329	-0.0243	-0.0110	NA19192	YRI	hapmap
NA19193_1:NA19193_1	0.0334	-0.0290	-0.0286	NA19193	YRI	hapmap
NA19193_2:NA19193_2	0.0323	-0.0314	-0.0140	NA19193	YRI	hapmap
NA19197_1:NA19197_1	0.0322	-0.0341	-0.0305	NA19197	YRI	hapmap
NA19197_2:NA19197_2	0.0314	-0.0249	-0.0306	NA19197	YRI	hapmap
NA19198_1:NA19198_1	0.0327	-0.0303	-0.0158	NA19198	YRI	hapmap
NA19198_2:NA19198_2	0.0346	-0.0254	-0.0105	NA19198	YRI	hapmap
NA19200_1:NA19200_1	0.0345	-0.0291	-0.0167	NA19200	YRI	hapmap
NA19200_2:NA19200_2	0.0340	-0.0362	-0.0333	NA19200	YRI	hapmap
NA19201_1:NA19201_1	0.0329	-0.0460	-0.0271	NA19201	YRI	hapmap
NA19201_2:NA19201_2	0.0323	-0.0290	-0.0134	NA19201	YRI	hapmap
NA19203_1:NA19203_1	0.0331	-0.0194	-0.0141	NA19203	YRI	hapmap
NA19203_2:NA19203_2	0.0316	-0.0259	-0.0143	NA19203	YRI	hapmap
NA19204_1:NA19204_1	0.0334	-0.0257	-0.0096	NA19204	YRI	hapmap
NA19204_2:NA19204_2	0.0320	-0.0452	-0.0276	NA19204	YRI	hapmap
NA19206_1:NA19206_1	0.0333	-0.0251	-0.0176	NA19206	YRI	hapmap
NA19206_2:NA19206_2	0.0356	-0.0263	-0.0132	NA19206	YRI	hapmap
NA19207_1:NA19207_1	0.0303	-0.0402	-0.0230	NA19207	YRI	hapmap
NA19207_2:NA19207_2	0.0356	-0.0263	-0.0238	NA19207	YRI	hapmap
NA19209_1:NA19209_1	0.0330	-0.0190	-0.0227	NA19209	YRI	hapmap
NA19209_2:NA19209_2	0.0328	-0.0322	-0.0201	NA19209	YRI	hapmap
NA19210_1:NA19210_1	0.0331	-0.0247	-0.0188	NA19210	YRI	hapmap
NA19210_2:NA19210_2	0.0319	-0.0283	-0.0193	NA19210	YRI	hapmap
NA19213_1:NA19213_1	0.0335	-0.0305	-0.0330	NA19213	YRI	hapmap
NA19213_2:NA19213_2	0.0339	-0.0171	-0.0244	NA19213	YRI	hapmap
NA19214_1:NA19214_1	0.0322	-0.0342	-0.0288	NA19214	YRI	hapmap
NA19214_2:NA19214_2	0.0354	-0.0295	-0.0279	NA19214	YRI	hapmap
NA19222_1:NA19222_1	0.0308	-0.0257	-0.0086	NA19222	YRI	hapmap
NA19222_2:NA19222_2	0.0340	-0.0239	-0.0186	NA19222	YRI	hapmap
NA19223_1:NA19223_1	0.0326	-0.0301	-0.0229	NA19223	YRI	hapmap
NA19223_2:NA19223_2	0.0315	-0.0306	-0.0265	NA19223	YRI	hapmap
NA19225_1:NA19225_1	0.0339	-0.0237	-0.0265	NA19225	YRI	hapmap
NA19225_2:NA19225_2	0.0332	-0.0407	-0.0187	NA19225	YRI	hapmap
NA19226_1:NA19226_1	0.0340	-0.0222	-0.0172	NA19226	YRI	hapmap
NA19226_2:NA19226_2	0.0319	-0.0055	-0.0121	NA19226	YRI	hapmap
NA19235_1:NA19235_1	0.0334	-0.0282	-0.0162	NA19235	YRI	hapmap
NA19235_2:NA19235_2	0.0331	-0.0184	-0.0177	NA19235	YRI	hapmap
NA19236_1:NA19236_1	0.0330	-0.0218	-0.0140	NA19236	YRI	hapmap
NA19236_2:NA19236_2	0.0336	-0.0335	-0.0175	NA19236	YRI	hapmap
NA19238_1:NA19238_1	0.0349	-0.0260	-0.0201	NA19238	YRI	hapmap
NA19238_2:NA19238_2	0.0322	-0.0265	-0.0243	NA19238	YRI	hapmap
NA19239_1:NA19239_1	0.0325	-0.0322	-0.0254	NA19239	YRI	hapmap
NA19239_2:NA19239_2	0.0338	-0.0173	-0.0384	NA19239	YRI	hapmap
NA19247_1:NA19247_1	0.0341	-0.0285	-0.0176	NA19247	YRI	hapmap
NA19247_2:NA19247_2	0.0301	-0.0251	-0.0203	NA19247	YRI	hapmap
NA19248_1:NA19248_1	0.0344	-0.0295	-0.0218	NA19248	YRI	hapmap
NA19248_2:NA19248_2	0.0322	-0.0268	-0.0166	NA19248	YRI	hapmap
NA19256_1:NA19256_1	0.0331	-0.0269	-0.0184	NA19256	YRI	hapmap
NA19256_2:NA19256_2	0.0328	-0.0188	-0.0161	NA19256	YRI	hapmap
NA19257_1:NA19257_1	0.0329	-0.0261	-0.0326	NA19257	YRI	hapmap
NA19257_2:NA19257_2	0.0320	-0.0145	-0.0211	NA19257	YRI	hapmap
NA19307_1:NA19307_1	0.0323	-0.0020	0.0386	NA19307	LWK	hapmap
NA19307_2:NA19307_2	0.0324	-0.0092	0.0413	NA19307	LWK	hapmap
NA19308_1:NA19308_1	0.0328	-0.0100	0.0394	NA19308	LWK	hapmap
NA19308_2:NA19308_2	0.0307	-0.0120	0.0324	NA19308	LWK	hapmap
NA19309_1:NA19309_1	0.0274	0.0045	0.0314	NA19309	LWK	hapmap
NA19309_2:NA19309_2	0.0319	-0.0121	0.0272	NA19309	LWK	hapmap
NA19310_1:NA19310_1	0.0340	-0.0045	0.0329	NA19310	LWK	hapmap
NA19310_2:NA19310_2	0.0313	-0.0150	0.0304	NA19310	LWK	hapmap
NA19311_1:NA19311_1	0.0333	-0.0027	0.0337	NA19311	LWK	hapmap
NA19311_2:NA19311_2	0.0306	0.0018	0.0368	NA19311	LWK	hapmap
NA19313_1:NA19313_1	0.0317	-0.0036	0.0521	NA19313	LWK	hapmap
NA19313_2:NA19313_2	0.0335	-0.0006	0.0354	NA19313	LWK	hapmap
NA19314_1:NA19314_1	0.0323	0.0142	0.0433	NA19314	LWK	hapmap
NA19314_2:NA19314_2	0.0322	-0.0050	0.0305	NA19314	LWK	hapmap
NA19315_1:NA19315_1	0.0314	0.0028	0.0199	NA19315	LWK	hapmap
NA19315_2:NA19315_2	0.0284	-0.0100	0.0309	NA19315	LWK	hapmap
NA19316_1:NA19316_1	0.0311	-0.0031	0.0384	NA19316	LWK	hapmap
NA19316_2:NA19316_2	0.0321	0.0018	0.0266	NA19316	LWK	hapmap
NA19317_1:NA19317_1	0.0336	-0.0108	0.0265	NA19317	LWK	hapmap
NA19317_2:NA19317_2	0.0316	-0.0160	0.0295	NA19317	LWK	hapmap
NA19318_1:NA19318_1	0.0315	-0.0079	0.0328	NA19318	LWK	hapmap
NA19318_2:NA19318_2	0.0330	0.0011	0.0324	NA19318	LWK	hapmap
NA19319_1:NA19319_1	0.0346	-0.0111	0.0340	NA19319	LWK	hapmap
NA19319_2:NA19319_2	0.0331	-0.0104	0.0358	NA19319	LWK	hapmap
NA19321_1:NA19321_1	0.0309	-0.0086	0.0404	NA19321	LWK	hapmap
NA19321_2:NA19321_2	0.0325	-0.0092	0.0255	NA19321	LWK	hapmap
NA19324_1:NA19324_1	0.0307	0.0009	0.0262	NA19324	LWK	hapmap
NA19324_2:NA19324_2	0.0333	0.0039	0.0177	NA19324	LWK	hapmap
NA19327_1:NA19327_1	0.0313	0.0190	0.0414	NA19327	LWK	hapmap
NA19327_2:NA19327_2	0.0309	-0.0036	0.0326	NA19327	LWK	hapmap
NA19328_1:NA19328_1	0.0321	0.0007	0.0317	NA19328	LWK	hapmap
NA19328_2:NA19328_2	0.0316	0.0155	0.0440	NA19328	LWK	hapmap
NA19332_1:NA19332_1	0.0320	-0.0174	0.0284	NA19332	LWK	hapmap
NA19332_2:NA19332_2	0.0292	-0.0094	0.0182	NA19332	LWK	hapmap
NA19334_1:NA19334_1	0.0326	-0.0037	0.0445	NA19334	LWK	hapmap
NA19334_2:NA19334_2	0.0307	-0.0112	0.0385	NA19334	LWK	hapmap
NA19346_1:NA19346_1	0.0320	0.0097	0.0158	NA19346	LWK	hapmap
NA19346_2:NA19346_2	0.0338	-0.0104	0.0366	NA19346	LWK	hapmap
NA19347_1:NA19347_1	0.0331	-0.0126	0.0512	NA19347	LWK	hapmap
NA19347_2:NA19347_2	0.0300	-0.0259	0.0358	NA19347	LWK	hapmap
NA19350_1:NA19350_1	0.0318	0.0042	0.0547	NA19350	LWK	hapmap
NA19350_2:NA19350_2	0.0308	-0.0015	0.0336	NA19350	LWK	hapmap
NA19352_1:NA19352_1	0.0320	-0.0177	0.0498	NA19352	LWK	hapmap
NA19352_2:NA19352_2	0.0316	-0.0176	0.0358	NA19352	LWK	hapmap
NA19359_1:NA19359_1	0.0318	0.0084	0.0379	NA19359	LWK	hapmap
NA19359_2:NA19359_2	0.0329	0.0068	0.0343	NA19359	LWK	hapmap
NA19360_1:NA19360_1	0.0303	-0.0117	0.0381	NA19360	LWK	hapmap
NA19360_2:NA19360_2	0.0329	-0.0161	0.0345	NA19360	LWK	hapmap
NA19371_1:NA19371_1	0.0304	0.0037	0.0361	NA19371	LWK	hapmap
NA19371_2:NA19371_2	0.0335	0.0080	0.0374	NA19371	LWK	hapmap
NA19372_1:NA19372_1	0.0306	-0.0127	0.0254	NA19372	LWK	hapmap
NA19372_2:NA19372_2	0.0306	0.0002	0.0306	NA19372	LWK	hapmap
NA19373_1:NA19373_1	0.0344	-0.0099	0.0467	NA19373	LWK	hapmap
NA19373_2:NA19373_2	0.0334	-0.0126	0.0403	NA19373	LWK	hapmap
NA19374_1:NA19374_1	0.0315	-0.0189	0.0344	NA19374	LWK	hapmap
NA19374_2:NA19374_2	0.0323	-0.0148	0.0413	NA19374	LWK	hapmap
NA19375_1:NA19375_1	0.0302	0.0052	0.0384	NA19375	LWK	hapmap
NA19375_2:NA19375_2	0.0308	0.0052	0.0424	NA19375	LWK	hapmap
NA19376_1:NA19376_1	0.0309	-0.0169	0.0504	NA19376	LWK	hapmap
NA19376_2:NA19376_2	0.0330	-0.0102	0.0559	NA19376	LWK	hapmap
NA19377_1:NA19377_1	0.0323	-0.0161	0.0363	NA19377	LWK	hapmap
NA19377_2:NA19377_2	0.0359	-0.0019	0.0276	NA19377	LWK	hapmap
NA19379_1:NA19379_1	0.0344	-0.0044	0.0346	NA19379	LWK	hapmap
NA19379_2:NA19379_2	0.0336	-0.0163	0.0236	NA19379	LWK	hapmap
NA19380_1:NA19380_1	0.0327	-0.0040	0.0448	NA19380	LWK	hapmap
NA19380_2:NA19380_2	0.0314	-0.0006	0.0576	NA19380	LWK	hapmap
NA19381_1:NA19381_1	0.0317	-0.0220	0.0587	NA19381	LWK	hapmap
NA19381_2:NA19381_2	0.0313	-0.0139	0.0521	NA19381	LWK	hapmap
NA19382_1:NA19382_1	0.0294	-0.0114	0.0551	NA19382	LWK	hapmap
NA19382_2:NA19382_2	0.0301	-0.0213	0.0516	NA19382	LWK	hapmap
NA19383_1:NA19383_1	0.0309	0.0035	0.0381	NA19383	LWK	hapmap
NA19383_2:NA19383_2	0.0318	-0.0054	0.0357	NA19383	LWK	hapmap
NA19384_1:NA19384_1	0.0331	-0.0057	0.0325	NA19384	LWK	hapmap
NA19384_2:NA19384_2	0.0325	-0.0076	0.0280	NA19384	LWK	hapmap
NA19385_1:NA19385_1	0.0308	-0.0043	0.0272	NA19385	LWK	hapmap
NA19385_2:NA19385_2	0.0303	0.0085	0.0338	NA19385	LWK	hapmap
NA19390_1:NA19390_1	0.0329	-0.0073	0.0356	NA19390	LWK	hapmap
NA19390_2:NA19390_2	0.0298	-0.0151	0.0290	NA19390	LWK	hapmap
NA19391_1:NA19391_1	0.0312	-0.0114	0.0302	NA19391	LWK	hapmap
NA19391_2:NA19391_2	0.0327	-0.0215	0.0243	NA19391	LWK	hapmap
NA19393_1:NA19393_1	0.0356	-0.0105	0.0266	NA19393	LWK	hapmap
NA19393_2:NA19393_2	0.0332	-0.0029	0.0432	NA19393	LWK	hapmap
NA19394_1:NA19394_1	0.0303	-0.0075	0.0346	NA19394	LWK	hapmap
NA19394_2:NA19394_2	0.0320	0.0004	0.0266	NA19394	LWK	hapmap
NA19396_1:NA19396_1	0.0319	-0.0025	0.0657	NA19396	LWK	hapmap
NA19396_2:NA19396_2	0.0320	-0.0124	0.0613	NA19396	LWK	hapmap
NA19397_1:NA19397_1	0.0328	-0.0042	0.0748	NA19397	LWK	hapmap
NA19397_2:NA19397_2	0.0300	-0.0038	0.0575	NA19397	LWK	hapmap
NA19398_1:NA19398_1	0.0321	-0.0021	0.0325	NA19398	LWK	hapmap
NA19398_2:NA19398_2	0.0321	-0.0015	0.0284	NA19398	LWK	hapmap
NA19399_1:NA19399_1	0.0320	-0.0107	0.0363	NA19399	LWK	hapmap
NA19399_2:NA19399_2	0.0305	-0.0114	0.0406	NA19399	LWK	hapmap
NA19403_1:NA19403_1	0.0293	0.0007	0.0235	NA19403	LWK	hapmap
NA19403_2:NA19403_2	0.0334	-0.0052	0.0283	NA19403	LWK	hapmap
NA19404_1:NA19404_1	0.0321	0.0048	0.0369	NA19404	LWK	hapmap
NA19404_2:NA19404_2	0.0335	-0.0015	0.0365	NA19404	LWK	hapmap
NA19428_1:NA19428_1	0.0325	-0.0114	0.0373	NA19428	LWK	hapmap
NA19428_2:NA19428_2	0.0314	0.0010	0.0388	NA19428	LWK	hapmap
NA19429_1:NA19429_1	0.0309	-0.0025	0.0288	NA19429	LWK	hapmap
NA19429_2:NA19429_2	0.0330	0.0024	0.0371	NA19429	LWK	hapmap
NA19430_1:NA19430_1	0.0326	-0.0088	0.0265	NA19430	LWK	hapmap
NA19430_2:NA19430_2	0.0329	-0.0019	0.0414	NA19430	LWK	hapmap
NA19431_1:NA19431_1	0.0317	-0.0130	0.0255	NA19431	LWK	hapmap
NA19431_2:NA19431_2	0.0305	-0.0080	0.0303	NA19431	LWK	hapmap
NA19434_1:NA19434_1	0.0291	0.0078	0.0475	NA19434	LWK	hapmap
NA19434_2:NA19434_2	0.0310	-0.0056	0.0536	NA19434	LWK	hapmap
NA19435_1:NA19435_1	0.0301	-0.0004	0.0252	NA19435	LWK	hapmap
NA19435_2:NA19435_2	0.0309	-0.0057	0.0224	NA19435	LWK	hapmap
NA19436_1:NA19436_1	0.0293	-0.0074	0.0290	NA19436	LWK	hapmap
NA19436_2:NA19436_2	0.0319	-0.0088	0.0250	NA19436	LWK	hapmap
NA19437_1:NA19437_1	0.0312	0.0076	0.0372	NA19437	LWK	hapmap
NA19437_2:NA19437_2	0.0318	0.0109	0.0281	NA19437	LWK	hapmap
NA19438_1:NA19438_1	0.0308	-0.0089	0.0295	NA19438	LWK	hapmap
NA19438_2:NA19438_2	0.0327	-0.0067	0.0239	NA19438	LWK	hapmap
NA19439_1:NA19439_1	0.0343	-0.0098	0.0243	NA19439	LWK	hapmap
NA19439_2:NA19439_2	0.0335	-0.0039	0.0338	NA19439	LWK	hapmap
NA19440_1:NA19440_1	0.0303	-0.0162	0.0174	NA19440	LWK	hapmap
NA19440_2:NA19440_2	0.0297	-0.0018	0.0208	NA19440	LWK	hapmap
NA19443_1:NA19443_1	0.0310	-0.0035	0.0589	NA19443	LWK	hapmap
NA19443_2:NA19443_2	0.0333	-0.0046	0.0561	NA19443	LWK	hapmap
NA19444_1:NA19444_1	0.0316	0.0126	0.0572	NA19444	LWK	hapmap
NA19444_2:NA19444_2	0.0305	-0.0002	0.0459	NA19444	LWK	hapmap
NA19445_1:NA19445_1	0.0327	-0.0114	0.0288	NA19445	LWK	hapmap
NA19445_2:NA19445_2	0.0305	-0.0097	0.0229	NA19445	LWK	hapmap
NA19446_1:NA19446_1	0.0326	-0.0057	0.0267	NA19446	LWK	hapmap
NA19446_2:NA19446_2	0.0314	0.0096	0.0388	NA19446	LWK	hapmap
NA19448_1:NA19448_1	0.0307	-0.0074	0.0296	NA19448	LWK	hapmap
NA19448_2:NA19448_2	0.0325	-0.0064	0.0290	NA19448	LWK	hapmap
NA19449_1:NA19449_1	0.0310	-0.0033	0.0280	NA19449	LWK	hapmap
NA19449_2:NA19449_2	0.0308	-0.0091	0.0339	NA19449	LWK	hapmap
NA19451_1:NA19451_1	0.0320	0.0067	0.0360	NA19451	LWK	hapmap
NA19451_2:NA19451_2	0.0337	-0.0103	0.0488	NA19451	LWK	hapmap
NA19452_1:NA19452_1	0.0322	0.0028	0.0288	NA19452	LWK	hapmap
NA19452_2:NA19452_2	0.0322	-0.0035	0.0368	NA19452	LWK	hapmap
NA19455_1:NA19455_1	0.0331	0.0050	0.0180	NA19455	LWK	hapmap
NA19455_2:NA19455_2	0.0291	-0.0107	0.0297	NA19455	LWK	hapmap
NA19456_1:NA19456_1	0.0302	0.0010	0.0283	NA19456	LWK	hapmap
NA19456_2:NA19456_2	0.0308	0.0004	0.0368	NA19456	LWK	hapmap
NA19457_1:NA19457_1	0.0313	0.0058	0.0232	NA19457	LWK	hapmap
NA19457_2:NA19457_2	0.0340	-0.0110	0.0269	NA19457	LWK	hapmap
NA19462_1:NA19462_1	0.0314	-0.0096	0.0271	NA19462	LWK	hapmap
NA19462_2:NA19462_2	0.0296	-0.0129	0.0232	NA19462	LWK	hapmap
NA19463_1:NA19463_1	0.0305	0.0038	0.0288	NA19463	LWK	hapmap
NA19463_2:NA19463_2	0.0295	-0.0025	0.0350	NA19463	LWK	hapmap
NA19466_1:NA19466_1	0.0310	-0.0056	0.0320	NA19466	LWK	hapmap
NA19466_2:NA19466_2	0.0307	-0.0021	0.0571	NA19466	LWK	hapmap
NA19467_1:NA19467_1	0.0300	-0.0005	0.0302	NA19467	LWK	hapmap
NA19467_2:NA19467_2	0.0299	-0.0002	0.0417	NA19467	LWK	hapmap
NA19468_1:NA19468_1	0.0298	0.0061	0.0333	NA19468	LWK	hapmap
NA19468_2:NA19468_2	0.0321	0.0073	0.0254	NA19468	LWK	hapmap
NA19469_1:NA19469_1	0.0319	0.0057	0.0663	NA19469	LWK	hapmap
NA19469_2:NA19469_2	0.0301	-0.0030	0.0643	NA19469	LWK	hapmap
NA19470_1:NA19470_1	0.0299	-0.0040	0.0674	NA19470	LWK	hapmap
NA19470_2:NA19470_2	0.0313	-0.0062	0.0672	NA19470	LWK	hapmap
NA19471_1:NA19471_1	0.0311	-0.0091	0.0212	NA19471	LWK	hapmap
NA19471_2:NA19471_2	0.0319	-0.0159	0.0261	NA19471	LWK	hapmap
NA19472_1:NA19472_1	0.0316	0.0006	0.0279	NA19472	LWK	hapmap
NA19472_2:NA19472_2	0.0344	-0.0046	0.0290	NA19472	LWK	hapmap
NA19473_1:NA19473_1	0.0316	-0.0002	0.0264	NA19473	LWK	hapmap
NA19473_2:NA19473_2	0.0320	0.0060	0.0285	NA19473	LWK	hapmap
NA19474_1:NA19474_1	0.0309	-0.0021	0.0331	NA19474	LWK	hapmap
NA19474_2:NA19474_2	0.0328	-0.0010	0.0451	NA19474	LWK	hapmap
NA19625_1:NA19625_1	0.0198	0.0572	-0.0126	NA19625	ASW	hapmap
NA19625_2:NA19625_2	0.0165	0.0385	-0.0256	NA19625	ASW	hapmap
NA19700_1:NA19700_1	0.0146	0.1576	-0.0295	NA19700	ASW	hapmap
NA19700_2:NA19700_2	0.0248	0.0811	-0.0359	NA19700	ASW	hapmap
NA19701_1:NA19701_1	0.0317	0.0406	-0.0285	NA19701	ASW	hapmap
NA19701_2:NA19701_2	0.0301	0.0221	-0.0118	NA19701	ASW	hapmap
NA19703_1:NA19703_1	0.0248	0.0486	-0.0238	NA19703	ASW	hapmap
NA19703_2:NA19703_2	0.0301	0.0153	-0.0139	NA19703	ASW	hapmap
NA19704_1:NA19704_1	0.0226	0.1081	-0.0174	NA19704	ASW	hapmap
NA19704_2:NA19704_2	0.0242	0.0878	-0.0240	NA19704	ASW	hapmap
NA19708_1:NA19708_1	0.0203	0.0849	-0.0168	NA19708	ASW	hapmap
NA19708_2:NA19708_2	0.0256	0.1011	-0.0299	NA19708	ASW	hapmap
NA19711_1:NA19711_1	0.0294	0.0094	-0.0097	NA19711	ASW	hapmap
NA19711_2:NA19711_2	0.0295	0.0158	-0.0223	NA19711	ASW	hapmap
NA19712_1:NA19712_1	0.0275	0.0155	-0.0154	NA19712	ASW	hapmap
NA19712_2:NA19712_2	0.0301	0.0164	-0.0212	NA19712	ASW	hapmap
NA19713_1:NA19713_1	0.0208	0.1306	-0.0110	NA19713	ASW	hapmap
NA19713_2:NA19713_2	0.0262	0.0544	-0.0304	NA19713	ASW	hapmap
NA19818_1:NA19818_1	0.0285	0.0410	-0.0200	NA19818	ASW	hapmap
NA19818_2:NA19818_2	0.0229	0.0646	-0.0066	NA19818	ASW	hapmap
NA19819_1:NA19819_1	0.0312	0.0186	-0.0036	NA19819	ASW	hapmap
NA19819_2:NA19819_2	0.0260	0.0766	-0.0188	NA19819	ASW	hapmap
NA19834_1:NA19834_1	0.0256	0.0318	-0.0111	NA19834	ASW	hapmap
NA19834_2:NA19834_2	0.0286	0.0234	-0.0206	NA19834	ASW	hapmap
NA19835_1:NA19835_1	0.0294	-0.0015	-0.0249	NA19835	ASW	hapmap
NA19835_2:NA19835_2	0.0278	0.0282	-0.0074	NA19835	ASW	hapmap
NA19900_1:NA19900_1	0.0273	0.0343	-0.0156	NA19900	ASW	hapmap
NA19900_2:NA19900_2	0.0279	0.0473	-0.0222	NA19900	ASW	hapmap
NA19901_1:NA19901_1	0.0280	0.0250	0.0037	NA19901	ASW	hapmap
NA19901_2:NA19901_2	0.0257	0.0430	-0.0299	NA19901	ASW	hapmap
NA19904_1:NA19904_1	0.0273	0.0456	-0.0185	NA19904	ASW	hapmap
NA19904_2:NA19904_2	0.0271	0.0512	-0.0127	NA19904	ASW	hapmap
NA19908_1:NA19908_1	0.0260	0.0559	-0.0234	NA19908	ASW	hapmap
NA19908_2:NA19908_2	0.0268	0.0693	-0.0216	NA19908	ASW	hapmap
NA19909_1:NA19909_1	0.0272	0.0273	-0.0019	NA19909	ASW	hapmap
NA19909_2:NA19909_2	0.0291	0.0369	-0.0224	NA19909	ASW	hapmap
NA19914_1:NA19914_1	0.0226	0.0793	-0.0270	NA19914	ASW	hapmap
NA19914_2:NA19914_2	0.0244	0.0753	-0.0260	NA19914	ASW	hapmap
NA19916_1:NA19916_1	0.0193	0.1244	-0.0195	NA19916	ASW	hapmap
NA19916_2:NA19916_2	0.0252	0.0777	-0.0181	NA19916	ASW	hapmap
NA19917_1:NA19917_1	0.0291	0.0176	-0.0257	NA19917	ASW	hapmap
NA19917_2:NA19917_2	0.0284	0.0369	-0.0102	NA19917	ASW	hapmap
NA19921_1:NA19921_1	0.0162	0.0930	-0.0053	NA19921	ASW	hapmap
NA19921_2:NA19921_2	0.0165	0.1278	-0.0048	NA19921	ASW	hapmap
NA19982_1:NA19982_1	0.0304	0.0162	-0.0080	NA19982	ASW	hapmap
NA19982_2:NA19982_2	0.0224	0.0839	-0.0338	NA19982	ASW	hapmap
NA19985_1:NA19985_1	0.0198	0.1120	-0.0310	NA19985	ASW	hapmap
NA19985_2:NA19985_2	0.0252	0.0992	-0.0232	NA19985	ASW	hapmap
NA20126_1:NA20126_1	0.0302	0.0280	-0.0178	NA20126	ASW	hapmap
NA20126_2:NA20126_2	0.0303	0.0104	0.0071	NA20126	ASW	hapmap
NA20127_1:NA20127_1	0.0330	0.0008	-0.0213	NA20127	ASW	hapmap
NA20127_2:NA20127_2	0.0289	0.0168	-0.0024	NA20127	ASW	hapmap
NA20276_1:NA20276_1	0.0261	0.0294	-0.0157	NA20276	ASW	hapmap
NA20276_2:NA20276_2	0.0268	0.0443	-0.0180	NA20276	ASW	hapmap
NA20279_1:NA20279_1	0.0199	0.2458	-0.0520	NA20279	ASW	hapmap
NA20279_2:NA20279_2	0.0182	0.2065	-0.0321	NA20279	ASW	hapmap
NA20281_1:NA20281_1	0.0292	0.0594	-0.0267	NA20281	ASW	hapmap
NA20281_2:NA20281_2	0.0287	0.0455	-0.0228	NA20281	ASW	hapmap
NA20282_1:NA20282_1	0.0219	0.2062	-0.0415	NA20282	ASW	hapmap
NA20282_2:NA20282_2	0.0242	0.1820	-0.0310	NA20282	ASW	hapmap
NA20287_1:NA20287_1	0.0267	0.0333	-0.0035	NA20287	ASW	hapmap
NA20287_2:NA20287_2	0.0297	0.0416	-0.0219	NA20287	ASW	hapmap
NA20289_1:NA20289_1	0.0299	0.0565	-0.0143	NA20289	ASW	hapmap
NA20289_2:NA20289_2	0.0238	0.0911	-0.0171	NA20289	ASW	hapmap
NA20291_1:NA20291_1	0.0316	-0.0031	-0.0088	NA20291	ASW	hapmap
NA20291_2:NA20291_2	0.0354	-0.0096	-0.0047	NA20291	ASW	hapmap
NA20294_1:NA20294_1	0.0280	0.0236	-0.0220	NA20294	ASW	hapmap
NA20294_2:NA20294_2	0.0274	0.0340	-0.0146	NA20294	ASW	hapmap
NA20297_1:NA20297_1	0.0275	0.0522	-0.0135	NA20297	ASW	hapmap
NA20297_2:NA20297_2	0.0267	0.0396	-0.0044	NA20297	ASW	hapmap
NA20300_1:NA20300_1	0.0142	0.0417	-0.0073	NA20300	ASW	hapmap
NA20300_2:NA20300_2	0.0123	0.0723	-0.0115	NA20300	ASW	hapmap
NA20301_1:NA20301_1	0.0251	0.1484	-0.0292	NA20301	ASW	hapmap
NA20301_2:NA20301_2	0.0218	0.1736	-0.0344	NA20301	ASW	hapmap
NA20317_1:NA20317_1	0.0227	0.1117	-0.0194	NA20317	ASW	hapmap
NA20317_2:NA20317_2	0.0267	0.0679	0.0000	NA20317	ASW	hapmap
NA20322_1:NA20322_1	0.0255	0.0551	-0.0270	NA20322	ASW	hapmap
NA20322_2:NA20322_2	0.0227	0.0664	-0.0097	NA20322	ASW	hapmap
NA20332_1:NA20332_1	0.0266	0.0454	-0.0218	NA20332	ASW	hapmap
NA20332_2:NA20332_2	0.0259	0.0849	-0.0288	NA20332	ASW	hapmap
NA20334_1:NA20334_1	0.0215	0.1742	-0.0349	NA20334	ASW	hapmap
NA20334_2:NA20334_2	0.0215	0.1817	-0.0403	NA20334	ASW	hapmap
NA20336_1:NA20336_1	0.0227	0.1907	-0.0368	NA20336	ASW	hapmap
NA20336_2:NA20336_2	0.0191	0.1857	-0.0340	NA20336	ASW	hapmap
NA20340_1:NA20340_1	0.0247	0.0365	-0.0153	NA20340	ASW	hapmap
NA20340_2:NA20340_2	0.0270	0.0444	-0.0173	NA20340	ASW	hapmap
NA20341_1:NA20341_1	0.0261	0.0780	-0.0097	NA20341	ASW	hapmap
NA20341_2:NA20341_2	0.0278	0.0688	-0.0205	NA20341	ASW	hapmap
NA20342_1:NA20342_1	0.0191	0.0929	-0.0273	NA20342	ASW	hapmap
NA20342_2:NA20342_2	0.0180	0.1420	-0.0207	NA20342	ASW	hapmap
NA20344_1:NA20344_1	0.0234	0.0790	-0.0363	NA20344	ASW	hapmap
NA20344_2:NA20344_2	0.0245	0.1004	-0.0343	NA20344	ASW	hapmap
NA20346_1:NA20346_1	0.0253	0.0435	-0.0155	NA20346	ASW	hapmap
NA20346_2:NA20346_2	0.0255	0.0517	-0.0304	NA20346	ASW	hapmap
NA20348_1:NA20348_1	0.0292	0.0288	-0.0212	NA20348	ASW	hapmap
NA20348_2:NA20348_2	0.0300	0.0345	-0.0194	NA20348	ASW	hapmap
NA20349_1:NA20349_1	0.0226	0.0901	-0.0425	NA20349	ASW	hapmap
NA20349_2:NA20349_2	0.0238	0.1167	-0.0307	NA20349	ASW	hapmap
NA20356_1:NA20356_1	0.0270	0.0494	-0.0163	NA20356	ASW	hapmap
NA20356_2:NA20356_2	0.0250	0.0935	-0.0236	NA20356	ASW	hapmap
NA20357_1:NA20357_1	0.0212	0.0726	-0.0075	NA20357	ASW	hapmap
NA20357_2:NA20357_2	0.0260	0.0638	-0.0236	NA20357	ASW	hapmap
NA20359_1:NA20359_1	0.0269	0.0734	-0.0097	NA20359	ASW	hapmap
NA20359_2:NA20359_2	0.0238	0.0815	-0.0189	NA20359	ASW	hapmap
NA20363_1:NA20363_1	0.0232	0.0870	-0.0154	NA20363	ASW	hapmap
NA20363_2:NA20363_2	0.0214	0.1099	-0.0151	NA20363	ASW	hapmap
ZF1:ZF1	-0.0272	0.0206	-0.0069	ZF1	ZF1	asm
