# Supplementary material for: Construction and integration of three de novo Japanese human genome assemblies toward a population-specific reference
Source: Nat Commun. 2021 Jan 11;12:226. doi: 10.1038/s41467-020-20146-8 (PMC7801658; doi:10.1038/s41467-020-20146-8)
Supplement: Supplementary file 8 — Source Data [file 41467_2020_20146_MOESM8_ESM.zip › Source_Data/Fig_3d_Deletion.txt]

No	GRCh38.MAX	GRCh38.MAX.ori	JG1.MAX	JG1.MAX.ori
5	12.25	-12.25	4.38392857142857	-4.38392857142857
6	8.50505050505051	-8.50505050505051	10.7373737373737	-10.7373737373737
8	8.03846153846154	-8.03846153846154	5.7948717948718	-5.7948717948718
9	6.54411764705882	-6.54411764705882	3.83823529411765	3.83823529411765
11	6.47933884297521	-6.47933884297521	6.6198347107438	6.6198347107438
14	9.92459016393443	-9.92459016393443	9.70819672131147	9.70819672131147
13	15.0245901639344	-15.0245901639344	2.47540983606557	2.47540983606557
16	4.74242424242424	-4.74242424242424	6.21212121212121	6.21212121212121
18	6.96052631578947	-6.96052631578947	2.80263157894737	2.80263157894737
24	10.972972972973	-10.972972972973	3.08108108108108	-3.08108108108108
29	14.6327683615819	-14.6327683615819	11.7514124293785	-11.7514124293785
30	8.85483870967742	-8.85483870967742	8.96774193548387	8.96774193548387
31	9.92511013215859	-9.92511013215859	19.0264317180617	19.0264317180617
32	10.1481481481481	-10.1481481481481	1.25925925925926	-1.25925925925926
33	3.63076923076923	-3.63076923076923	3.12307692307692	-3.12307692307692
35	5.83636363636364	-5.83636363636364	5.29090909090909	5.29090909090909
39	5.54651162790698	-5.54651162790698	20.8255813953488	20.8255813953488
41	11.921875	-11.921875	2.328125	2.328125
42	10.5810810810811	-10.5810810810811	3.4527027027027	-3.4527027027027
43	4.45847176079734	-4.45847176079734	11.3787375415282	11.3787375415282
44	16.3846153846154	-16.3846153846154	4.01538461538462	-4.01538461538462
45	14.7735849056604	-14.7735849056604	10.099730458221	-10.099730458221
50	16.1927710843373	-16.1927710843373	16.4879518072289	16.4879518072289
51	9.6969696969697	-9.6969696969697	2.31818181818182	-2.31818181818182
52	12.7241379310345	-12.7241379310345	7.22413793103448	7.22413793103448
53	10.5681818181818	10.5681818181818	5.27272727272727	5.27272727272727
54	10.3064516129032	-10.3064516129032	2.45161290322581	2.45161290322581
57	17.0698529411765	-17.0698529411765	4.27573529411765	4.27573529411765
58	18.890625	-18.890625	2.15625	2.15625
60	4.82692307692308	-4.82692307692308	5.05769230769231	-5.05769230769231
61	15.3014925373134	-15.3014925373134	11.2	-11.2
62	4.64383561643836	-4.64383561643836	10.513698630137	-10.513698630137
66	2.56666666666667	-2.56666666666667	5.85	-5.85
71	18.2370820668693	-18.2370820668693	5.37689969604863	-5.37689969604863
72	9.81379310344828	-9.81379310344828	5.07586206896552	5.07586206896552
74	17.6206896551724	-17.6206896551724	7.43589743589743	7.43589743589743
75	10.156862745098	-10.156862745098	8	-8
77	10.5	-10.5	5.26595744680851	-5.26595744680851
79	8.41732283464567	-8.41732283464567	7.17322834645669	7.17322834645669
80	15.1046511627907	-15.1046511627907	8.90697674418605	-8.90697674418605
81	15.3880126182965	-15.3880126182965	10.9211356466877	10.9211356466877
82	6.74143302180685	-6.74143302180685	6.43613707165109	-6.43613707165109
83	14.5	-14.5	1.86538461538462	1.86538461538462
85	7.33333333333333	-7.33333333333333	5.09259259259259	-5.09259259259259
86	11.4516129032258	-11.4516129032258	2.83870967741936	2.83870967741936
87	5.3375	-5.3375	12.8625	12.8625
88	14.8421052631579	-14.8421052631579	19.9934210526316	19.9934210526316
89	11.3125	-11.3125	5.88802083333333	-5.88802083333333
90	10.4410774410774	-10.4410774410774	10.2828282828283	-10.2828282828283
91	13.0102707749767	-13.0102707749767	8.93370681605976	-8.93370681605976
92	10.8125	-10.8125	13	13
94	6.42857142857143	-6.42857142857143	11.0588235294118	-11.0588235294118
97	14.1981424148607	-14.1981424148607	8.87616099071207	-8.87616099071207
98	9.93146417445483	-9.93146417445483	8.59190031152648	8.59190031152648
100	9	-9	4.0625	4.0625
102	10.1968503937008	-10.1968503937008	7.1496062992126	-7.1496062992126
103	6.25757575757576	-6.25757575757576	12.2121212121212	-12.2121212121212
106	15.3736799350122	-15.3736799350122	10.6035743298132	10.6035743298132
108	13.2115384615385	-13.2115384615385	7.34615384615385	7.34615384615385
112	20.4475308641975	-20.4475308641975	10.787037037037	10.787037037037
116	1.03921568627451	-1.03921568627451	7	7
117	16.6625310173697	-16.6625310173697	11.8358147229115	-11.8358147229115
122	11.6393442622951	-11.6393442622951	3.40983606557377	-3.40983606557377
123	17.3253012048193	-17.3253012048193	10.9638554216867	10.9638554216867
127	15.2741935483871	-15.2741935483871	4.37096774193548	4.37096774193548
131	5.5253164556962	5.5253164556962	12.126582278481	12.126582278481
135	27.4910714285714	-27.4910714285714	7.77380952380953	-7.77380952380953
136	21.6932270916335	-21.6932270916335	2.82470119521912	-2.82470119521912
139	3.69354838709678	-3.69354838709678	1.67741935483871	1.67741935483871
140	12.9038461538462	-12.9038461538462	14.9807692307692	-14.9807692307692
141	21.5512820512821	-21.5512820512821	5.25641025641026	5.25641025641026
143	12.4088541666667	-12.4088541666667	17.2578125	17.2578125
144	10.9117647058824	-10.9117647058824	12.0490196078431	12.0490196078431
146	12.2894736842105	-12.2894736842105	12	-12
151	9.6551724137931	-9.6551724137931	18.8793103448276	-18.8793103448276
152	10.5285714285714	-10.5285714285714	5.47142857142857	5.47142857142857
153	25.3829787234043	-25.3829787234043	15.5106382978723	-15.5106382978723
154	13.4809160305344	-13.4809160305344	16.3435114503817	16.3435114503817
162	15.4262295081967	-15.4262295081967	5.35628415300546	-5.35628415300546
163	15.7993079584775	-15.7993079584775	5.76643598615917	-5.76643598615917
165	10.1326086956522	-10.1326086956522	5.35434782608696	5.35434782608696
166	16.9511095700416	-16.9511095700416	5.92267683772538	-5.92267683772538
167	22.0357142857143	-22.0357142857143	3	3
168	5.67567567567568	-5.67567567567568	13.3918918918919	-13.3918918918919
169	11.2592592592593	-11.2592592592593	2.72222222222222	-2.72222222222222
170	15.6293706293706	-15.6293706293706	6.99300699300699	-6.99300699300699
174	13.5186335403727	-13.5186335403727	6.81366459627329	-6.81366459627329
176	14.8	-14.8	2.43333333333333	-2.43333333333333
178	6.87096774193548	-6.87096774193548	13.0967741935484	13.0967741935484
179	11.981981981982	-11.981981981982	10.990990990991	-10.990990990991
187	6.75324675324675	-6.75324675324675	3.96103896103896	3.96103896103896
188	7.43103448275862	-7.43103448275862	7.30172413793104	7.30172413793104
189	18.349358974359	-18.349358974359	9.10576923076923	-9.10576923076923
196	4.67241379310345	-4.67241379310345	16.1034482758621	16.1034482758621
198	12.1322463768116	-12.1322463768116	9.32065217391304	9.32065217391304
201	10.1666666666667	-10.1666666666667	2.11111111111111	2.11111111111111
202	13.9649805447471	-13.9649805447471	5.7704280155642	5.7704280155642
203	14.4177215189873	-14.4177215189873	1.30379746835443	-1.30379746835443
210	7.03846153846154	-7.03846153846154	5.17307692307692	5.17307692307692
211	18.7520661157025	-18.7520661157025	6.2396694214876	6.2396694214876
212	22.0731707317073	-22.0731707317073	5.91768292682927	-5.91768292682927
213	12.6071428571429	-12.6071428571429	1.32142857142857	-1.32142857142857
218	14.0392156862745	-14.0392156862745	1.15686274509804	1.15686274509804
221	14.125	-14.125	6.51136363636364	-6.51136363636364
224	15.7227722772277	-15.7227722772277	5.81188118811881	5.81188118811881
226	17.280487804878	-17.280487804878	1.70731707317074	1.70731707317074
227	6.88833746898263	-6.88833746898263	7.91315136476427	7.91315136476427
228	16.5322580645161	-16.5322580645161	5.82258064516129	5.82258064516129
230	10.4612329803328	-10.4612329803328	13.393154311649	-13.393154311649
231	13.2115384615385	-13.2115384615385	9.44230769230769	-9.44230769230769
232	15.4	-15.4	6.64285714285715	-6.64285714285715
235	6.00714285714286	-6.00714285714286	14.7142857142857	14.7142857142857
236	10.984375	-10.984375	2.03125	-2.03125
239	19.921568627451	-19.921568627451	8.19607843137255	8.19607843137255
241	19.1619718309859	-19.1619718309859	11.2676056338028	-11.2676056338028
242	14.7888198757764	-14.7888198757764	5.80434782608696	5.80434782608696
243	19.7173913043478	-19.7173913043478	3.26086956521739	-3.26086956521739
245	15.9711538461538	-15.9711538461538	8.11538461538461	-8.11538461538461
247	19.5625	-19.5625	12.296875	-12.296875
250	11.1641791044776	-11.1641791044776	8.34328358208955	8.34328358208955
251	20.9375	-20.9375	0.625	0.625
254	6.43939393939394	-6.43939393939394	16.2121212121212	16.2121212121212
255	3.73469387755102	-3.73469387755102	1.44897959183674	1.44897959183674
256	5.19230769230769	-5.19230769230769	4.51923076923077	-4.51923076923077
259	22.9192307692308	-22.9192307692308	4.84615384615385	4.84615384615385
261	11.536231884058	11.536231884058	0.985507246376812	0.985507246376812
264	17.4763513513514	-17.4763513513514	11.4594594594595	-11.4594594594595
266	12.3461538461538	-12.3461538461538	6.55769230769231	-6.55769230769231
267	6.7962962962963	-6.7962962962963	12.5462962962963	12.5462962962963
268	13.6336633663366	-13.6336633663366	9.63366336633663	9.63366336633663
269	10.8	-10.8	18.3833333333333	-18.3833333333333
270	20.0520833333333	-20.0520833333333	8.60069444444444	8.60069444444444
272	4.85185185185185	-4.85185185185185	3.27777777777778	3.27777777777778
273	19.015503875969	-19.015503875969	6.97674418604651	-6.97674418604651
274	13.0571428571429	-13.0571428571429	6.28571428571428	6.28571428571428
276	20.32	-20.32	4.96	4.96
278	16.4645669291339	-16.4645669291339	11.2296587926509	-11.2296587926509
279	7.19047619047619	-7.19047619047619	5.58730158730159	-5.58730158730159
280	11.9056603773585	-11.9056603773585	13.4528301886792	-13.4528301886792
281	10.3333333333333	-10.3333333333333	3.41269841269841	-3.41269841269841
282	24.2096774193548	-24.2096774193548	5.32258064516129	5.32258064516129
284	9.51666666666667	-9.51666666666667	1.33333333333333	-1.33333333333333
285	19.875	-19.875	4.125	4.125
287	25.0596026490066	-25.0596026490066	12.682119205298	-12.682119205298
291	7.02777777777778	-7.02777777777778	10.8611111111111	10.8611111111111
292	2.95384615384615	-2.95384615384615	4.92307692307692	-4.92307692307692
297	4.74561403508772	-4.74561403508772	3.05263157894737	3.05263157894737
299	6.19642857142857	6.19642857142857	3.64285714285714	-3.64285714285714
300	19.640127388535	-19.640127388535	6.54140127388535	6.54140127388535
301	13.9545454545455	-13.9545454545455	16.969696969697	-16.969696969697
306	17.6675324675325	-17.6675324675325	3.92727272727273	-3.92727272727273
310	6.82894736842105	-6.82894736842105	5.18421052631579	5.18421052631579
312	13.0935828877005	-13.0935828877005	6.66042780748663	-6.66042780748663
314	5.16981132075472	-5.16981132075472	3.16981132075472	3.16981132075472
315	14.7547169811321	-14.7547169811321	2.79245283018868	2.79245283018868
316	17.2777777777778	-17.2777777777778	8.12962962962963	-8.12962962962963
318	1.10526315789474	1.10526315789474	6.21052631578947	6.21052631578947
319	14.2554347826087	-14.2554347826087	12.304347826087	-12.304347826087
320	3.49295774647887	-3.49295774647887	17.1830985915493	-17.1830985915493
322	20.6559940431869	-20.6559940431869	10.1176470588235	10.1176470588235
325	14.0451612903226	-14.0451612903226	19.8645161290323	19.8645161290323
330	2.92307692307692	-2.92307692307692	1.69230769230769	-1.69230769230769
331	22.7091836734694	-22.7091836734694	9.37755102040816	-9.37755102040816
334	6.1025641025641	-6.1025641025641	7.46794871794872	-7.46794871794872
337	4.58333333333333	-4.58333333333333	9.16666666666667	-9.16666666666667
338	10.2058328659563	-10.2058328659563	10.1217049915872	-10.1217049915872
340	26.2716049382716	-26.2716049382716	10.9444444444444	-10.9444444444444
341	16.3457711442786	-16.3457711442786	7.17164179104478	-7.17164179104478
345	22.9809885931559	-22.9809885931559	5.83269961977186	5.83269961977186
346	4.26086956521739	4.26086956521739	11.2717391304348	11.2717391304348
347	4.7283950617284	-4.7283950617284	4.35802469135803	-4.35802469135803
348	14.2632978723404	-14.2632978723404	6.81648936170213	6.81648936170213
349	4.37037037037037	-4.37037037037037	7.14814814814815	7.14814814814815
350	7.49315068493151	-7.49315068493151	3.10958904109589	-3.10958904109589
353	14.3846153846154	-14.3846153846154	5.38461538461538	-5.38461538461538
354	12.75	-12.75	14.0775862068966	-14.0775862068966
355	14.2916666666667	-14.2916666666667	11.0625	-11.0625
357	16.2622950819672	-16.2622950819672	16.2295081967213	-16.2295081967213
358	15.0697674418605	-15.0697674418605	4.1046511627907	-4.1046511627907
359	12.9157894736842	-12.9157894736842	13.9368421052632	13.9368421052632
361	11.910447761194	-11.910447761194	1.84328358208955	-1.84328358208955
363	24.3392857142857	-24.3392857142857	14.5714285714286	-14.5714285714286
365	24.752427184466	-24.752427184466	10.252427184466	10.252427184466
366	23.6129032258065	-23.6129032258065	16.7258064516129	-16.7258064516129
367	11.2142857142857	-11.2142857142857	5.5	-5.5
368	3.80645161290322	-3.80645161290322	4.40322580645161	-4.40322580645161
369	3.42307692307692	-3.42307692307692	0.73076923076923	-0.73076923076923
370	3.6	3.6	2.66153846153846	-2.66153846153846
371	8.0462962962963	-8.0462962962963	2.66666666666667	-2.66666666666667
374	20.9318181818182	-20.9318181818182	7.71590909090909	-7.71590909090909
375	23.25	-23.25	1.79347826086957	-1.79347826086957
380	13.9869565217391	-13.9869565217391	12.1304347826087	12.1304347826087
382	21.9512195121951	-21.9512195121951	8.47256097560976	-8.47256097560976
386	10.3898305084746	-10.3898305084746	2.38983050847457	2.38983050847457
387	12.5847457627119	-12.5847457627119	11.9491525423729	-11.9491525423729
391	13.5042735042735	-13.5042735042735	4.97008547008547	-4.97008547008547
398	21.7758620689655	-21.7758620689655	21.448275862069	-21.448275862069
402	16.2564102564103	-16.2564102564103	22.3525641025641	22.3525641025641
403	2.80952380952381	2.80952380952381	10.8253968253968	10.8253968253968
415	10.5609756097561	-10.5609756097561	11.1637630662021	11.1637630662021
416	17.2289156626506	-17.2289156626506	9.86746987951807	-9.86746987951807
418	5.45205479452055	-5.45205479452055	1.04109589041096	-1.04109589041096
423	10.5737704918033	-10.5737704918033	11.5737704918033	-11.5737704918033
424	19.5474006116208	-19.5474006116208	6.65749235474006	6.65749235474006
425	18.7910447761194	-18.7910447761194	4.7910447761194	-4.7910447761194
429	18.0666666666667	-18.0666666666667	0.879999999999999	-0.879999999999999
431	5.85775862068965	-5.85775862068965	8.7198275862069	-8.7198275862069
432	12.4313725490196	-12.4313725490196	0.686274509803923	-0.686274509803923
433	10.2311827956989	-10.2311827956989	9.70967741935484	9.70967741935484
434	3.78260869565218	-3.78260869565218	3.01086956521739	3.01086956521739
435	13.5777777777778	-13.5777777777778	6.02222222222223	-6.02222222222223
436	11.0169491525424	-11.0169491525424	2.64406779661017	2.64406779661017
440	29.8727272727273	-29.8727272727273	29.1090909090909	-29.1090909090909
441	15.3720930232558	-15.3720930232558	2.52325581395349	2.52325581395349
442	10.6712328767123	-10.6712328767123	11.2054794520548	11.2054794520548
443	15.7692307692308	-15.7692307692308	7.46153846153846	7.46153846153846
445	12.8806818181818	-12.8806818181818	13.6534090909091	13.6534090909091
452	8.4406779661017	-8.4406779661017	1.30508474576271	1.30508474576271
454	12.125	-12.125	4.92857142857143	4.92857142857143
460	16.8548387096774	-16.8548387096774	2.19354838709678	-2.19354838709678
466	9.86666666666667	-9.86666666666667	3.52380952380953	3.52380952380953
467	25.5108359133127	-25.5108359133127	9.328173374613	-9.328173374613
468	14.5993690851735	-14.5993690851735	5.69400630914826	-5.69400630914826
469	19.8548387096774	-19.8548387096774	13.9112903225806	13.9112903225806
470	3.01851851851852	3.01851851851852	7.31481481481481	7.31481481481481
474	22.3737373737374	-22.3737373737374	22.3535353535354	-22.3535353535354
475	22.4294871794872	-22.4294871794872	3.99679487179487	3.99679487179487
477	21.2492113564669	-21.2492113564669	6.02839116719243	-6.02839116719243
478	10.04	-10.04	7.79333333333333	7.79333333333333
480	20.1056701030928	-20.1056701030928	12.889175257732	12.889175257732
481	6.04838709677419	-6.04838709677419	7.08064516129032	-7.08064516129032
483	17.7692307692308	-17.7692307692308	9.25641025641026	9.25641025641026
487	3.203125	-3.203125	2.3125	2.3125
489	4.53703703703704	-4.53703703703704	8.62962962962963	8.62962962962963
490	25.1705426356589	-25.1705426356589	5.72868217054263	-5.72868217054263
491	6.03571428571428	-6.03571428571428	14.4642857142857	-14.4642857142857
492	15.5154639175258	15.5154639175258	13.1443298969072	-13.1443298969072
495	12.3676470588235	-12.3676470588235	17.8823529411765	-17.8823529411765
496	11.8039867109635	-11.8039867109635	15.4518272425249	15.4518272425249
498	25.4465408805031	-25.4465408805031	12.7924528301887	-12.7924528301887
499	16.9666666666667	-16.9666666666667	4.55	-4.55
500	10.3089171974522	-10.3089171974522	18.312101910828	-18.312101910828
503	11.0363636363636	-11.0363636363636	5.63636363636364	-5.63636363636364
504	17.7808988764045	-17.7808988764045	21.1404494382022	-21.1404494382022
508	26.1569230769231	-26.1569230769231	4.77538461538462	-4.77538461538462
510	28.6973684210526	-28.6973684210526	8.81578947368421	-8.81578947368421
514	14.7934782608696	-14.7934782608696	8.3804347826087	8.3804347826087
520	9.86864406779661	-9.86864406779661	20.6271186440678	20.6271186440678
522	17.9193548387097	-17.9193548387097	2.80645161290322	-2.80645161290322
523	15.4166666666667	-15.4166666666667	3.8	-3.8
524	24.6322188449848	-24.6322188449848	12.0030395136778	-12.0030395136778
526	20.3093076049943	-20.3093076049943	20.2599318955732	-20.2599318955732
528	18.0053475935829	-18.0053475935829	3.90909090909091	-3.90909090909091
529	25.8863636363636	-25.8863636363636	3.73863636363637	3.73863636363637
533	19.0789473684211	-19.0789473684211	6.9766081871345	6.9766081871345
534	17.3546325878594	-17.3546325878594	5.94249201277955	-5.94249201277955
538	6.58974358974359	-6.58974358974359	0.794871794871796	0.794871794871796
540	16.8	-16.8	11.2818181818182	11.2818181818182
543	19.8168870803662	-19.8168870803662	5.83214649033571	-5.83214649033571
545	18.4814814814815	-18.4814814814815	2.0462962962963	2.0462962962963
546	9.77464788732394	-9.77464788732394	15.5352112676056	15.5352112676056
547	11.6290322580645	11.6290322580645	5.98387096774194	5.98387096774194
548	3.8125	3.8125	2.8125	2.8125
549	15.4416666666667	-15.4416666666667	4.64166666666667	-4.64166666666667
551	10.6349206349206	-10.6349206349206	5.70793650793651	-5.70793650793651
552	16.0828025477707	-16.0828025477707	10.7515923566879	10.7515923566879
556	14.1354838709677	-14.1354838709677	2.49677419354839	-2.49677419354839
557	20.2210280373832	-20.2210280373832	16.218691588785	-16.218691588785
558	10.1212121212121	-10.1212121212121	11.4090909090909	11.4090909090909
559	24.2292089249493	-24.2292089249493	4.76267748478702	4.76267748478702
562	9	-9	5.94557823129252	5.94557823129252
563	1.78731343283582	1.78731343283582	6.10074626865672	6.10074626865672
565	7.90740740740741	-7.90740740740741	4.5	4.5
566	19.912	-19.912	7.76	7.76
569	23.2193548387097	-23.2193548387097	5.39354838709678	-5.39354838709678
572	10.4431818181818	-10.4431818181818	9.92045454545455	9.92045454545455
573	6.18965517241379	-6.18965517241379	6.08620689655172	6.08620689655172
574	4.33009708737864	-4.33009708737864	12.4174757281553	-12.4174757281553
575	1.69090909090909	-1.69090909090909	7.74545454545454	7.74545454545454
577	12.8660130718954	-12.8660130718954	8.13398692810458	-8.13398692810458
578	18.275974025974	-18.275974025974	6.77272727272727	6.77272727272727
579	12.8190789473684	-12.8190789473684	9.79934210526316	-9.79934210526316
580	8.93059936908517	-8.93059936908517	7.41324921135647	7.41324921135647
584	20.1464968152866	-20.1464968152866	7.8312101910828	-7.8312101910828
586	14.7011494252874	-14.7011494252874	3.68965517241379	-3.68965517241379
588	24.6092307692308	-24.6092307692308	4.51076923076923	-4.51076923076923
589	25.7857142857143	-25.7857142857143	6.31428571428572	6.31428571428572
590	24.659375	-24.659375	7.121875	-7.121875
592	11.5789473684211	-11.5789473684211	3.26315789473684	3.26315789473684
593	21.4038461538462	-21.4038461538462	2.05769230769231	-2.05769230769231
594	11.4146341463415	-11.4146341463415	15.7682926829268	15.7682926829268
596	27.8035714285714	-27.8035714285714	27.8125	-27.8125
597	18.1975308641975	-18.1975308641975	7.53086419753086	7.53086419753086
602	2.075	-2.075	4.1375	4.1375
603	15.4285714285714	-15.4285714285714	1.71428571428572	-1.71428571428572
606	7.75641025641026	-7.75641025641026	6.17948717948718	-6.17948717948718
608	5.73037542662116	5.73037542662116	9.16040955631399	9.16040955631399
612	12.0980392156863	-12.0980392156863	1.27450980392157	-1.27450980392157
613	6.0875	-6.0875	7.75	7.75
615	4.23214285714286	-4.23214285714286	14.4821428571429	14.4821428571429
616	8.08571428571429	8.08571428571429	20.5714285714286	20.5714285714286
620	19.9247311827957	-19.9247311827957	19.9354838709677	-19.9354838709677
623	11.7068965517241	-11.7068965517241	0.96551724137931	0.96551724137931
626	12.6756248320344	-12.6756248320344	13.1470034936845	13.1470034936845
625	6.85714285714286	-6.85714285714286	8.38095238095238	8.38095238095238
628	6.30508474576271	-6.30508474576271	5.22033898305084	5.22033898305084
633	14.3333333333333	-14.3333333333333	11.6333333333333	-11.6333333333333
634	0.646341463414632	0.646341463414632	13.1951219512195	13.1951219512195
638	15.1481481481481	-15.1481481481481	1	1
639	6.07692307692308	-6.07692307692308	7.86538461538462	7.86538461538462
641	2.58181818181818	-2.58181818181818	0.981818181818181	0.981818181818181
642	10.8703703703704	-10.8703703703704	6.24074074074074	-6.24074074074074
646	9.87837837837838	-9.87837837837838	5.19594594594595	-5.19594594594595
647	12.87	-12.87	2.88	2.88
648	12.3654822335025	-12.3654822335025	5.39086294416244	5.39086294416244
651	7.71428571428572	-7.71428571428572	3.94642857142857	3.94642857142857
653	13.156862745098	-13.156862745098	6.7843137254902	6.7843137254902
654	2.12962962962963	2.12962962962963	1.25925925925926	-1.25925925925926
655	4.54166666666667	-4.54166666666667	2.65277777777778	2.65277777777778
657	1.3359375	1.3359375	3.4921875	-3.4921875
658	17.9464285714286	-17.9464285714286	7.98809523809524	-7.98809523809524
661	14.9432989690722	-14.9432989690722	8.77835051546392	8.77835051546392
670	9.49295774647887	-9.49295774647887	2.95774647887324	2.95774647887324
671	0.941176470588236	0.941176470588236	1.15686274509804	1.15686274509804
673	5.69387755102041	-5.69387755102041	2.56462585034014	2.56462585034014
676	3.57291666666667	-3.57291666666667	12.875	12.875
678	0.555555555555555	-0.555555555555555	2.62962962962963	-2.62962962962963
679	9.16666666666667	-9.16666666666667	2.71428571428572	2.71428571428572
680	1.51785714285714	1.51785714285714	5.14285714285714	-5.14285714285714
681	5.62921348314607	5.62921348314607	9.52808988764045	9.52808988764045
683	8.56398104265403	-8.56398104265403	20.6682464454976	20.6682464454976
687	4.8	-4.8	15.8526315789474	-15.8526315789474
689	7.82456140350877	-7.82456140350877	4.29824561403509	-4.29824561403509
696	6.59677419354839	-6.59677419354839	3.58064516129032	3.58064516129032
697	8.81967213114754	-8.81967213114754	1.0327868852459	-1.0327868852459
699	25.1740890688259	-25.1740890688259	5.55465587044534	-5.55465587044534
700	5.43859649122807	-5.43859649122807	12.5614035087719	12.5614035087719
702	8.44	-8.44	10.0533333333333	10.0533333333333
703	3.30985915492958	-3.30985915492958	4.85915492957746	-4.85915492957746
704	13.5290102389079	-13.5290102389079	11.0307167235495	11.0307167235495
705	12.350444225074	-12.350444225074	6.62092793682132	-6.62092793682132
706	7.6875	-7.6875	12.34375	-12.34375
707	17.0672782874618	-17.0672782874618	7.23241590214067	-7.23241590214067
708	10.4522058823529	-10.4522058823529	11.8051470588235	11.8051470588235
709	15.4754098360656	-15.4754098360656	4.81967213114754	-4.81967213114754
710	2.05555555555556	-2.05555555555556	3.31481481481481	-3.31481481481481
715	9.84615384615385	-9.84615384615385	9.32692307692308	-9.32692307692308
717	15.35	-15.35	4.2	-4.2
718	5.73076923076923	-5.73076923076923	9.65384615384615	-9.65384615384615
721	20.0566037735849	-20.0566037735849	4.24528301886792	4.24528301886792
724	7.51388888888889	-7.51388888888889	1.83333333333333	1.83333333333333
725	16.4683544303797	-16.4683544303797	3.53164556962025	3.53164556962025
728	8.48275862068965	-8.48275862068965	10.3448275862069	10.3448275862069
729	4.92647058823529	-4.92647058823529	6.32352941176471	6.32352941176471
730	9.87209302325581	-9.87209302325581	15.9883720930233	15.9883720930233
733	7.93589743589743	-7.93589743589743	6.75641025641026	6.75641025641026
734	4.28333333333333	4.28333333333333	11.8666666666667	11.8666666666667
735	8.96825396825397	-8.96825396825397	0.714285714285715	-0.714285714285715
736	22.2083333333333	-22.2083333333333	12.4027777777778	12.4027777777778
737	21.7777777777778	-21.7777777777778	3	-3
738	4.24761904761905	-4.24761904761905	18.9904761904762	18.9904761904762
739	16.9259259259259	-16.9259259259259	1.5925925925926	1.5925925925926
740	20.8161764705882	-20.8161764705882	11.875	11.875
742	7.93676814988291	-7.93676814988291	18.4941451990632	18.4941451990632
744	12.1566265060241	-12.1566265060241	6.43975903614458	-6.43975903614458
745	18.3469387755102	-18.3469387755102	4.73979591836735	4.73979591836735
746	14.640625	-14.640625	18.015625	-18.015625
748	16.9483282674772	-16.9483282674772	6.53191489361702	-6.53191489361702
750	16.05	-16.05	3.5125	3.5125
752	16.042654028436	-16.042654028436	4.92575039494471	-4.92575039494471
754	19.9666666666667	-19.9666666666667	8.65	-8.65
756	9.86514522821577	-9.86514522821577	16.3008298755187	-16.3008298755187
757	8.44642857142857	-8.44642857142857	1.78571428571428	1.78571428571428
758	27.5	-27.5	3.96739130434783	3.96739130434783
761	17.1391585760518	-17.1391585760518	8.51779935275081	8.51779935275081
764	14.1946107784431	-14.1946107784431	9.25149700598802	9.25149700598802
765	15.1153846153846	-15.1153846153846	3.13461538461538	3.13461538461538
767	19.5737704918033	-19.5737704918033	7.64754098360656	-7.64754098360656
771	12.1756756756757	-12.1756756756757	2.01351351351351	-2.01351351351351
772	10.6842105263158	-10.6842105263158	11.3955857385399	11.3955857385399
775	9.55626326963906	-9.55626326963906	17.0658174097665	17.0658174097665
776	11.2965779467681	-11.2965779467681	8.37832699619772	-8.37832699619772
777	8.1181446907818	-8.1181446907818	14.1735705950992	-14.1735705950992
779	20.1527777777778	-20.1527777777778	2.23611111111111	2.23611111111111
782	12.0038535645472	-12.0038535645472	3.09826589595376	3.09826589595376
783	18.9173151750973	-18.9173151750973	10.4844357976654	-10.4844357976654
784	13.407450523865	-13.407450523865	3.50873108265425	3.50873108265425
785	2.51892551892552	2.51892551892552	2.50976800976801	2.50976800976801
787	4.20524017467249	4.20524017467249	2.509461426492	2.509461426492
788	3.30329457364341	-3.30329457364341	3.86337209302326	-3.86337209302326
790	6.83333333333333	-6.83333333333333	4.32051282051282	-4.32051282051282
791	5.8936170212766	-5.8936170212766	15.6755319148936	15.6755319148936
792	14.228813559322	-14.228813559322	5.45762711864407	-5.45762711864407
796	13.8531073446328	-13.8531073446328	4.56497175141243	-4.56497175141243
797	13.3333333333333	-13.3333333333333	1.13636363636364	1.13636363636364
801	9.61111111111111	-9.61111111111111	4.64444444444445	4.64444444444445
803	5.09069212410501	-5.09069212410501	6.89021479713604	6.89021479713604
806	3.29824561403509	-3.29824561403509	10.6140350877193	-10.6140350877193
810	9.96103896103896	-9.96103896103896	8.56168831168831	8.56168831168831
811	11.0961538461538	-11.0961538461538	5.53846153846154	-5.53846153846154
812	14.3387096774194	-14.3387096774194	2.73870967741935	2.73870967741935
813	15.45	-15.45	5.26	-5.26
815	13.4354838709677	-13.4354838709677	5.38709677419355	-5.38709677419355
816	6.04477611940299	-6.04477611940299	4.77611940298507	-4.77611940298507
817	4.81707317073171	-4.81707317073171	7.5609756097561	7.5609756097561
818	3.63733333333333	-3.63733333333333	7.60266666666667	-7.60266666666667
819	6.4625	-6.4625	12.575	12.575
823	11.0322580645161	-11.0322580645161	3.01612903225806	-3.01612903225806
824	4.66666666666667	-4.66666666666667	12.2866666666667	-12.2866666666667
825	27.1315789473684	-27.1315789473684	4.31578947368421	4.31578947368421
826	10.6666666666667	10.6666666666667	6.16666666666667	-6.16666666666667
827	8	-8	18.0333333333333	-18.0333333333333
828	11.2545454545455	-11.2545454545455	11.8727272727273	-11.8727272727273
829	7.30769230769231	-7.30769230769231	6.61538461538461	-6.61538461538461
835	14.755905511811	-14.755905511811	2.82677165354331	-2.82677165354331
838	15.9854368932039	-15.9854368932039	2.04368932038835	-2.04368932038835
840	15.5737179487179	-15.5737179487179	4.81089743589743	4.81089743589743
843	12.0491803278689	-12.0491803278689	3.9672131147541	-3.9672131147541
845	4.40123456790123	-4.40123456790123	9.35802469135803	9.35802469135803
846	9.15094339622642	-9.15094339622642	1.54716981132075	-1.54716981132075
849	29.4935897435897	-29.4935897435897	3.2948717948718	-3.2948717948718
855	16.1907894736842	-16.1907894736842	9.01315789473684	9.01315789473684
856	14.5401816911251	-14.5401816911251	12.9590030281854	12.9590030281854
862	22.3962264150943	-22.3962264150943	9.9245283018868	-9.9245283018868
864	19.6285714285714	-19.6285714285714	8.08571428571429	8.08571428571429
867	18.3493150684932	-18.3493150684932	2.5	2.5
868	9.65853658536586	-9.65853658536586	2.36585365853659	-2.36585365853659
869	14.5540540540541	-14.5540540540541	24.9027027027027	24.9027027027027
871	10.5714285714286	-10.5714285714286	7.83928571428572	7.83928571428572
872	4.671875	-4.671875	6.578125	6.578125
874	8.77272727272727	-8.77272727272727	10.9155844155844	-10.9155844155844
876	18.0275229357798	-18.0275229357798	5.54740061162079	-5.54740061162079
878	15.1306818181818	-15.1306818181818	8.17045454545455	-8.17045454545455
880	9.66666666666667	-9.66666666666667	1.1	1.1
881	18.4141414141414	-18.4141414141414	19.3131313131313	-19.3131313131313
882	5.10606060606061	-5.10606060606061	7.1969696969697	7.1969696969697
883	19.4305555555556	-19.4305555555556	2.36111111111111	-2.36111111111111
884	15.3333333333333	-15.3333333333333	2.72222222222222	2.72222222222222
886	14.6666666666667	-14.6666666666667	3.53333333333333	-3.53333333333333
887	2.94230769230769	-2.94230769230769	10.7884615384615	10.7884615384615
888	4.33333333333333	4.33333333333333	1.15	1.15
894	4.17204301075269	4.17204301075269	9.11827956989247	9.11827956989247
896	6.53448275862069	-6.53448275862069	2.18965517241379	-2.18965517241379
900	11.6785714285714	-11.6785714285714	11.2321428571429	11.2321428571429
901	6.54838709677419	-6.54838709677419	2.01612903225806	2.01612903225806
902	4.10833333333333	-4.10833333333333	12.85	12.85
906	5.20253164556962	-5.20253164556962	0.569620253164558	0.569620253164558
907	12.3620689655172	-12.3620689655172	16.9310344827586	-16.9310344827586
908	9.74069478908189	-9.74069478908189	9.29404466501241	9.29404466501241
909	20.8723404255319	-20.8723404255319	21.3510638297872	-21.3510638297872
914	9.68892508143323	-9.68892508143323	6.42508143322475	6.42508143322475
916	11.9292604501608	-11.9292604501608	9.0096463022508	-9.0096463022508
918	13.2393162393162	-13.2393162393162	3.64102564102564	3.64102564102564
919	18.3191489361702	-18.3191489361702	19.3085106382979	-19.3085106382979
920	11.0190476190476	-11.0190476190476	2.34285714285714	2.34285714285714
921	0.907407407407407	-0.907407407407407	1.90740740740741	-1.90740740740741
922	3.37735849056604	-3.37735849056604	4.24528301886792	4.24528301886792
923	16.4299065420561	-16.4299065420561	7.57943925233645	7.57943925233645
924	9.27184466019418	-9.27184466019418	7.60194174757282	-7.60194174757282
927	3.60810810810811	3.60810810810811	7.56756756756757	7.56756756756757
930	7.41666666666667	-7.41666666666667	7.83958333333333	7.83958333333333
931	8.40740740740741	-8.40740740740741	2.03703703703704	2.03703703703704
937	1.59677419354839	-1.59677419354839	5.01612903225806	-5.01612903225806
938	15.7647058823529	-15.7647058823529	0.803921568627452	0.803921568627452
939	22.5287356321839	-22.5287356321839	7.08045977011494	7.08045977011494
940	10.5555555555556	-10.5555555555556	1.58730158730159	1.58730158730159
941	22.7420634920635	-22.7420634920635	3.8968253968254	-3.8968253968254
942	17.9713375796178	-17.9713375796178	9.68471337579618	-9.68471337579618
943	7.16981132075472	-7.16981132075472	14.4150943396226	14.4150943396226
944	2.91780821917808	-2.91780821917808	5.76712328767123	-5.76712328767123
946	7.28415300546448	-7.28415300546448	13.0437158469945	13.0437158469945
947	13.4912280701754	-13.4912280701754	2.40350877192983	-2.40350877192983
948	17.7113402061856	-17.7113402061856	2.05154639175258	-2.05154639175258
949	5.51851851851852	5.51851851851852	17.4537037037037	17.4537037037037
950	22.6918429003021	-22.6918429003021	8.38670694864048	-8.38670694864048
951	13.8947368421053	-13.8947368421053	12.2105263157895	-12.2105263157895
952	17.0396573604061	-17.0396573604061	16.0323604060914	-16.0323604060914
953	3.75	3.75	5.73076923076923	-5.73076923076923
955	3.27777777777778	-3.27777777777778	9.92222222222222	-9.92222222222222
958	15.1870967741935	-15.1870967741935	6.89032258064516	-6.89032258064516
963	13.1453333333333	-13.1453333333333	6.76266666666667	6.76266666666667
964	1.45454545454545	-1.45454545454545	17.7818181818182	17.7818181818182
965	10.6449704142012	-10.6449704142012	14.508875739645	14.508875739645
967	24.4113924050633	-24.4113924050633	4.0632911392405	-4.0632911392405
968	9.18840579710145	-9.18840579710145	8.42028985507246	-8.42028985507246
969	5.03246753246753	-5.03246753246753	2.90909090909091	2.90909090909091
970	5.01333333333333	-5.01333333333333	3.90666666666667	-3.90666666666667
971	9.625	-9.625	7.0125	-7.0125
973	9.07166123778502	-9.07166123778502	23.6091205211726	23.6091205211726
974	16.3001841620626	-16.3001841620626	7.83057090239411	-7.83057090239411
976	23.057824933687	-23.057824933687	14.4466085638499	-14.4466085638499
986	24.2113095238095	-24.2113095238095	6.59523809523809	-6.59523809523809
988	12.5875	-12.5875	3.3125	-3.3125
989	20.1842105263158	-20.1842105263158	6.40789473684211	6.40789473684211
991	5.78125	-5.78125	7.3125	-7.3125
994	4.93783068783069	4.93783068783069	2.99470899470899	2.99470899470899
995	12.4291666666667	-12.4291666666667	3.10833333333333	-3.10833333333333
996	4.53094462540717	-4.53094462540717	12.0618892508143	12.0618892508143
997	5.97333333333333	-5.97333333333333	9.02666666666667	9.02666666666667
998	15.4946996466431	-15.4946996466431	9.7226148409894	9.7226148409894
1004	17.9281314168378	-17.9281314168378	13.6694045174538	-13.6694045174538
1005	9.37319587628866	-9.37319587628866	4.62577319587629	4.62577319587629
1006	11.2355555555556	-11.2355555555556	4.30666666666667	-4.30666666666667
1009	16.9727626459144	-16.9727626459144	10.0233463035019	10.0233463035019
1011	6.74418604651163	-6.74418604651163	8.46511627906977	-8.46511627906977
1016	5.59459459459459	-5.59459459459459	13.7567567567568	13.7567567567568
1018	19.4333333333333	-19.4333333333333	7.06666666666667	-7.06666666666667
1019	16.9193548387097	-16.9193548387097	6.56451612903226	6.56451612903226
1020	18.4621771217712	-18.4621771217712	18.9381918819188	-18.9381918819188
1021	11.5423728813559	-11.5423728813559	4.03389830508475	-4.03389830508475
1022	9.03603603603604	-9.03603603603604	18.4684684684685	-18.4684684684685
1025	12.3944795859689	-12.3944795859689	28.2331799884991	-28.2331799884991
1026	16.7652173913043	-16.7652173913043	2.47826086956522	2.47826086956522
1027	19.3351351351351	-19.3351351351351	21.5027027027027	-21.5027027027027
1028	5.25	-5.25	8.4875	-8.4875
1029	7.74402730375427	-7.74402730375427	19.740614334471	-19.740614334471
1030	21.4385964912281	-21.4385964912281	9.92982456140351	-9.92982456140351
1033	23.7321428571429	-23.7321428571429	1.83035714285714	-1.83035714285714
1034	12.3636363636364	-12.3636363636364	2.84848484848485	2.84848484848485
1036	13.9583333333333	-13.9583333333333	4.48611111111111	4.48611111111111
1037	20.4468085106383	-20.4468085106383	5.33096926713948	-5.33096926713948
1038	20.8322580645161	-20.8322580645161	7.45161290322581	-7.45161290322581
1039	14.4338235294118	-14.4338235294118	7.85294117647059	-7.85294117647059
1042	9.98607888631091	-9.98607888631091	3.53828306264501	3.53828306264501
1046	20.8970588235294	-20.8970588235294	1.55882352941177	1.55882352941177
1047	9.05	-9.05	3.3	3.3
1048	25.7066666666667	-25.7066666666667	7.74666666666667	-7.74666666666667
1051	8.73214285714285	-8.73214285714285	15.9237012987013	15.9237012987013
1053	12.0340909090909	-12.0340909090909	6.08522727272727	-6.08522727272727
1054	7.48888888888889	-7.48888888888889	4.78888888888889	-4.78888888888889
1055	8.72185430463576	-8.72185430463576	12.4105960264901	-12.4105960264901
1056	6.73410404624277	-6.73410404624277	7.02312138728324	7.02312138728324
1057	9.22775800711744	-9.22775800711744	10.7722419928826	-10.7722419928826
1058	12.1484794275492	-12.1484794275492	4.45438282647585	4.45438282647585
1059	10.1647058823529	-10.1647058823529	4.4	4.4
1061	8.29665071770335	-8.29665071770335	26.2392344497608	26.2392344497608
1062	13.3667711598746	-13.3667711598746	6.68652037617555	-6.68652037617555
1064	13.6153846153846	-13.6153846153846	4.71153846153846	-4.71153846153846
1067	5.03508771929825	-5.03508771929825	6.31578947368421	-6.31578947368421
1069	6.26530612244898	-6.26530612244898	7.80612244897959	7.80612244897959
1070	11.6578947368421	-11.6578947368421	4.15789473684211	-4.15789473684211
1071	5.5688622754491	-5.5688622754491	8.46706586826347	8.46706586826347
1072	8.16666666666667	-8.16666666666667	2.53703703703704	-2.53703703703704
1074	3.40384615384615	-3.40384615384615	8.75	8.75
1075	9.59353023909986	-9.59353023909986	5.31223628691983	5.31223628691983
1077	9.77966101694915	-9.77966101694915	4.76271186440678	-4.76271186440678
1078	6.63667820069204	-6.63667820069204	4.56055363321799	4.56055363321799
1079	13.0952380952381	-13.0952380952381	13.952380952381	-13.952380952381
1080	12.0573979591837	-12.0573979591837	8.15178571428572	8.15178571428572
1081	16.74375	16.74375	5.225	-5.225
1084	12.8225255972696	-12.8225255972696	4.35153583617748	4.35153583617748
1086	13.8977272727273	-13.8977272727273	8.30681818181818	-8.30681818181818
1089	12.196261682243	-12.196261682243	15.2834890965732	-15.2834890965732
1091	11.85	-11.85	0.925000000000001	0.925000000000001
1092	15.2393162393162	-15.2393162393162	2.8034188034188	-2.8034188034188
1093	10.7227722772277	-10.7227722772277	16.7524752475247	-16.7524752475247
1094	9.06818181818182	-9.06818181818182	6.95454545454545	-6.95454545454545
1095	12.8731343283582	-12.8731343283582	7.67910447761194	-7.67910447761194
1096	6.33333333333333	-6.33333333333333	16.4222222222222	-16.4222222222222
1097	2.08108108108108	-2.08108108108108	13.9594594594595	13.9594594594595
1105	20.2649842271293	-20.2649842271293	7.86119873817035	7.86119873817035
1110	9.25675675675676	-9.25675675675676	2.63513513513514	2.63513513513514
1111	20.1072463768116	-20.1072463768116	9.32028985507246	-9.32028985507246
1113	3.36073059360731	-3.36073059360731	3.15525114155251	-3.15525114155251
1118	19.5143769968051	-19.5143769968051	9.27156549520767	-9.27156549520767
1119	27.4193548387097	-27.4193548387097	27.3951612903226	-27.3951612903226
1121	12.7810218978102	-12.7810218978102	18.6350364963504	-18.6350364963504
1122	11.5961538461538	-11.5961538461538	6.78846153846154	6.78846153846154
1128	17.1363636363636	-17.1363636363636	3.3	-3.3
1129	4.47457627118644	-4.47457627118644	5.10169491525424	5.10169491525424
1130	4.06578947368421	-4.06578947368421	3.26315789473684	3.26315789473684
1131	12.8984962406015	-12.8984962406015	1.96992481203008	-1.96992481203008
1135	4.16161616161616	-4.16161616161616	7.19191919191919	7.19191919191919
1136	9.49056603773585	-9.49056603773585	3.69811320754717	3.69811320754717
1138	12.9444444444444	-12.9444444444444	12.9259259259259	-12.9259259259259
1139	13.5818181818182	-13.5818181818182	1.90909090909091	-1.90909090909091
1140	9.50588235294118	9.50588235294118	2.49411764705882	-2.49411764705882
1141	11.3625	-11.3625	4.6375	-4.6375
1146	3.609375	-3.609375	10.640625	-10.640625
1147	18.7406855439642	-18.7406855439642	7.96274217585693	-7.96274217585693
1148	13.103734439834	-13.103734439834	12.9398340248963	-12.9398340248963
1150	3	-3	8.3859649122807	8.3859649122807
1153	11.9206349206349	-11.9206349206349	3.11111111111111	3.11111111111111
1161	1.94202898550725	-1.94202898550725	4.52173913043478	4.52173913043478
1162	1.67924528301887	-1.67924528301887	5.54716981132075	5.54716981132075
1163	12.1130434782609	-12.1130434782609	10.7304347826087	-10.7304347826087
1166	7.45348837209302	-7.45348837209302	0.941860465116278	0.941860465116278
1167	17.3720930232558	-17.3720930232558	3.34883720930232	3.34883720930232
1168	5.7984496124031	5.7984496124031	3.95348837209303	-3.95348837209303
1170	15.801652892562	-15.801652892562	12.4710743801653	12.4710743801653
1171	2.03225806451613	2.03225806451613	5.19354838709678	5.19354838709678
1173	14.8395061728395	-14.8395061728395	6.79012345679012	-6.79012345679012
1174	14.1311475409836	-14.1311475409836	1.36065573770492	-1.36065573770492
1175	15.9873417721519	-15.9873417721519	3.30379746835443	-3.30379746835443
1176	2.9620253164557	-2.9620253164557	12.253164556962	12.253164556962
1189	13.5040650406504	-13.5040650406504	6.32520325203252	6.32520325203252
1190	11.6331168831169	-11.6331168831169	16.6006493506493	16.6006493506493
1192	8.42671009771987	-8.42671009771987	8.12052117263844	-8.12052117263844
1194	14.3089133089133	-14.3089133089133	12.0940170940171	-12.0940170940171
1196	13.8347107438017	-13.8347107438017	7.05785123966942	7.05785123966942
1197	9.41818181818182	-9.41818181818182	4.78181818181818	4.78181818181818
1199	13.09375	-13.09375	6	-6
1200	10.6333333333333	-10.6333333333333	1	-1
1201	8.82178217821782	-8.82178217821782	10.4279427942794	-10.4279427942794
1210	10.2533333333333	-10.2533333333333	4.12888888888889	-4.12888888888889
1215	17.9166666666667	-17.9166666666667	17.90625	-17.90625
1217	19.739837398374	-19.739837398374	5.95121951219512	-5.95121951219512
1218	19.4455445544554	-19.4455445544554	18.2178217821782	-18.2178217821782
1219	7.67647058823529	-7.67647058823529	12.9558823529412	12.9558823529412
1220	8.69491525423729	-8.69491525423729	9.32203389830509	-9.32203389830509
1221	11.8241758241758	-11.8241758241758	6.32967032967033	6.32967032967033
1222	15.9672131147541	-15.9672131147541	11.7377049180328	11.7377049180328
1223	15.828125	-15.828125	8.74375	-8.74375
1225	16.1125	-16.1125	9.1125	-9.1125
1226	20.7426810477658	-20.7426810477658	4.17796610169492	4.17796610169492
1228	18.8525641025641	-18.8525641025641	3.4198717948718	3.4198717948718
1229	19.5263157894737	-19.5263157894737	4.25263157894737	4.25263157894737
1230	17.1829268292683	-17.1829268292683	1.42682926829268	1.42682926829268
1236	15.5973154362416	-15.5973154362416	7.02013422818792	-7.02013422818792
1237	8.57682619647355	-8.57682619647355	10.4886649874055	10.4886649874055
1241	9.90625	-9.90625	7.921875	7.921875
1242	18.4587155963303	-18.4587155963303	4.02752293577982	4.02752293577982
1243	11.6818181818182	-11.6818181818182	9.01515151515152	9.01515151515152
1244	17.6668021129622	-17.6668021129622	8.53718000812678	-8.53718000812678
1245	13.7361111111111	-13.7361111111111	9.59722222222222	-9.59722222222222
1247	16.5592705167173	-16.5592705167173	8.63525835866261	8.63525835866261
1252	27.8870967741936	-27.8870967741936	5.68548387096774	5.68548387096774
1253	21.2702702702703	-21.2702702702703	8.52702702702702	-8.52702702702702
1254	16.0492610837438	-16.0492610837438	6.09852216748768	6.09852216748768
1255	25.5593220338983	-25.5593220338983	27.0169491525424	-27.0169491525424
1257	19	-19	14.9814814814815	14.9814814814815
1259	29.6393442622951	-29.6393442622951	17.8524590163934	-17.8524590163934
1260	28.0837696335079	-28.0837696335079	14.9476439790576	-14.9476439790576
1261	15.0344827586207	-15.0344827586207	2.89655172413793	2.89655172413793
1262	10.9651898734177	-10.9651898734177	10.7689873417722	-10.7689873417722
1264	2.10144927536232	2.10144927536232	3.56521739130435	3.56521739130435
1266	32.0750750750751	-32.0750750750751	16.8798798798799	16.8798798798799
1267	15.2435897435897	-15.2435897435897	11.8141025641026	11.8141025641026
1268	11.4464285714286	-11.4464285714286	3.58928571428572	3.58928571428572
1270	17.1571428571429	-17.1571428571429	1.52857142857143	1.52857142857143
1272	28.7338308457711	-28.7338308457711	2.61442786069652	-2.61442786069652
1273	14.5548387096774	-14.5548387096774	13.5741935483871	13.5741935483871
1274	15.5	-15.5	16.65625	-16.65625
1275	19.3787878787879	-19.3787878787879	1.01515151515152	1.01515151515152
1276	16.8846153846154	-16.8846153846154	2.34615384615385	2.34615384615385
1277	17.719512195122	-17.719512195122	8.10975609756098	8.10975609756098
1278	25.0452127659574	-25.0452127659574	16.8829787234043	-16.8829787234043
1280	14.8525641025641	-14.8525641025641	17.8076923076923	-17.8076923076923
1281	7	-7	7.72857142857143	-7.72857142857143
1283	7.67857142857143	7.67857142857143	10.0595238095238	10.0595238095238
1285	11.2361111111111	-11.2361111111111	4.52777777777778	4.52777777777778
1287	19.0377358490566	-19.0377358490566	8.69811320754717	-8.69811320754717
1288	18.6410256410256	-18.6410256410256	2.55128205128205	-2.55128205128205
1290	9.68333333333333	-9.68333333333333	15.0416666666667	15.0416666666667
1292	25.0504504504505	-25.0504504504505	8.94684684684685	-8.94684684684685
1295	17.1944444444444	-17.1944444444444	1.47222222222222	-1.47222222222222
1298	21.575	-21.575	9.29166666666666	9.29166666666666
1299	11.2363636363636	-11.2363636363636	2.50909090909091	-2.50909090909091
1302	19.4035087719298	-19.4035087719298	13.4736842105263	13.4736842105263
1303	18.2878787878788	-18.2878787878788	12.1590909090909	-12.1590909090909
1304	5.22916666666667	-5.22916666666667	13.7604166666667	13.7604166666667
1305	15.0892857142857	-15.0892857142857	7.64285714285715	-7.64285714285715
1307	22.9621993127148	-22.9621993127148	4.09621993127148	-4.09621993127148
1308	23.6707317073171	-23.6707317073171	0.987804878048777	0.987804878048777
1310	16.4411764705882	-16.4411764705882	6.46078431372549	6.46078431372549
1313	19.9545454545455	-19.9545454545455	4.81818181818182	4.81818181818182
1315	15.7753623188406	-15.7753623188406	9.84782608695652	9.84782608695652
1317	11.4886363636364	-11.4886363636364	3.13636363636364	-3.13636363636364
1320	13.4789915966387	-13.4789915966387	7.74579831932773	7.74579831932773
1321	15.3650793650794	-15.3650793650794	8.90476190476191	-8.90476190476191
1322	16.7703703703704	-16.7703703703704	9.40740740740741	-9.40740740740741
1323	18.4712643678161	-18.4712643678161	3.55172413793104	-3.55172413793104
1324	12.1782178217822	-12.1782178217822	5.32673267326733	-5.32673267326733
1325	21.6440677966102	-21.6440677966102	4.88135593220339	4.88135593220339
1328	21.6842105263158	-21.6842105263158	15.0736842105263	15.0736842105263
1335	17.6133333333333	-17.6133333333333	10.84	10.84
1337	28.5046439628483	-28.5046439628483	6.43962848297214	-6.43962848297214
1338	13.5161290322581	-13.5161290322581	12.6935483870968	12.6935483870968
1339	4.6125	4.6125	4.7125	-4.7125
1340	26.8571428571429	-26.8571428571429	12.3730158730159	12.3730158730159
1341	23.4149659863946	-23.4149659863946	18.0765306122449	-18.0765306122449
1345	18.1860465116279	-18.1860465116279	30.0581395348837	30.0581395348837
1350	26.9708737864078	-26.9708737864078	20.3106796116505	-20.3106796116505
1351	12.4705882352941	-12.4705882352941	5.19607843137255	-5.19607843137255
1352	11.9861111111111	-11.9861111111111	6.98611111111111	-6.98611111111111
1353	11.1138211382114	-11.1138211382114	5.78048780487805	5.78048780487805
1355	6.58666666666667	-6.58666666666667	2.56	-2.56
1356	6.82758620689655	-6.82758620689655	11.8448275862069	11.8448275862069
1357	7.92307692307692	-7.92307692307692	3.63461538461538	3.63461538461538
1358	12.9252336448598	-12.9252336448598	9.42990654205607	-9.42990654205607
1359	13.5765765765766	-13.5765765765766	9.14414414414414	-9.14414414414414
1362	18.8019801980198	-18.8019801980198	20.3762376237624	-20.3762376237624
1363	19.494623655914	-19.494623655914	11.5483870967742	-11.5483870967742
1364	12.062015503876	-12.062015503876	3.41860465116279	3.41860465116279
1365	1	-1	17.5185185185185	17.5185185185185
1367	3.68518518518519	-3.68518518518519	1.87037037037037	1.87037037037037
1368	4.22222222222222	-4.22222222222222	12.2561728395062	-12.2561728395062
1369	6.8	-6.8	7.78461538461539	7.78461538461539
1370	15.2972972972973	-15.2972972972973	14.3603603603604	14.3603603603604
1371	4.83076923076923	-4.83076923076923	10.7076923076923	10.7076923076923
1374	1.31372549019608	-1.31372549019608	2.13725490196078	2.13725490196078
1378	15.7	-15.7	20.8083333333333	-20.8083333333333
1380	8.9375	-8.9375	1.30208333333333	-1.30208333333333
1383	10.4455445544554	-10.4455445544554	8.81683168316832	-8.81683168316832
1384	2.63414634146341	-2.63414634146341	2.21951219512195	-2.21951219512195
1385	6.61135371179039	-6.61135371179039	19.2227074235808	19.2227074235808
1388	8.28834355828221	-8.28834355828221	13.9815950920245	-13.9815950920245
1389	3.20987654320988	-3.20987654320988	5.44444444444444	5.44444444444444
1390	7.11111111111111	-7.11111111111111	10.037037037037	-10.037037037037
1402	12.0319488817891	-12.0319488817891	10.8306709265176	-10.8306709265176
1404	4.09803921568627	-4.09803921568627	1.54901960784314	-1.54901960784314
1405	23.815	-23.815	6.7675	-6.7675
1407	9.58490566037736	-9.58490566037736	0.981132075471699	-0.981132075471699
1408	17.0670731707317	-17.0670731707317	4.20731707317073	-4.20731707317073
1409	6.88888888888889	-6.88888888888889	10.1222222222222	-10.1222222222222
1415	12.0859375	-12.0859375	5.2109375	5.2109375
1418	9.8955223880597	-9.8955223880597	6.88059701492537	-6.88059701492537
1420	11.8537549407115	-11.8537549407115	16.7233201581028	-16.7233201581028
1425	12.2363861386139	-12.2363861386139	8.04207920792079	-8.04207920792079
1430	18.6853582554517	-18.6853582554517	4.81308411214953	4.81308411214953
1431	16.9914965986395	-16.9914965986395	4.2312925170068	-4.2312925170068
1433	25.8472222222222	-25.8472222222222	7.74537037037037	-7.74537037037037
1434	15.6620825147348	-15.6620825147348	4.20039292730845	-4.20039292730845
1435	8.41071428571428	-8.41071428571428	3.44642857142857	3.44642857142857
1437	14.8229166666667	-14.8229166666667	18.2395833333333	-18.2395833333333
1438	13.0588235294118	-13.0588235294118	11.8039215686275	-11.8039215686275
1439	10.2424242424242	-10.2424242424242	5.78787878787879	5.78787878787879
1441	6.94417475728156	-6.94417475728156	21.1990291262136	-21.1990291262136
1442	21.0533333333333	-21.0533333333333	4.13333333333333	4.13333333333333
1444	7.375	-7.375	10.3888888888889	10.3888888888889
1447	30.0952380952381	-30.0952380952381	6.62222222222222	-6.62222222222222
1449	15.1251980982567	-15.1251980982567	17.9984152139461	-17.9984152139461
1452	9.51351351351351	-9.51351351351351	8.25675675675676	-8.25675675675676
1455	17.1227312013829	-17.1227312013829	16.8634399308557	-16.8634399308557
1458	20.882863340564	-20.882863340564	7.75433839479393	-7.75433839479393
1459	2.82456140350877	2.82456140350877	3.36842105263158	3.36842105263158
1460	17.5892857142857	-17.5892857142857	6.55357142857143	6.55357142857143
1461	15.5962343096234	-15.5962343096234	13.6882845188285	13.6882845188285
1462	6.64912280701754	-6.64912280701754	2.35087719298246	-2.35087719298246
1463	18.7903225806452	-18.7903225806452	4.82258064516129	-4.82258064516129
1464	4.89655172413793	-4.89655172413793	6.86206896551724	6.86206896551724
1465	14.3536585365854	-14.3536585365854	3.17073170731707	-3.17073170731707
1467	11.9973890339426	-11.9973890339426	14.9530026109661	14.9530026109661
1468	17.6901709401709	-17.6901709401709	4.98290598290598	4.98290598290598
1469	7.7258064516129	-7.7258064516129	3.33870967741935	3.33870967741935
1473	22.4095744680851	-22.4095744680851	5.37234042553191	-5.37234042553191
1475	23.617747440273	-23.617747440273	4.31058020477816	4.31058020477816
1477	9.75546719681909	-9.75546719681909	10.1351888667992	-10.1351888667992
1479	2.07692307692308	-2.07692307692308	8.13461538461539	-8.13461538461539
1480	11.7322274881517	-11.7322274881517	7.2085308056872	-7.2085308056872
1483	21.4393939393939	-21.4393939393939	6.24242424242424	6.24242424242424
1485	5.56451612903226	-5.56451612903226	11.1774193548387	11.1774193548387
1486	6.48898678414097	-6.48898678414097	7.30837004405286	-7.30837004405286
1487	13.948275862069	-13.948275862069	2.53448275862069	2.53448275862069
1488	11.9344262295082	-11.9344262295082	6.54098360655738	-6.54098360655738
1491	13.5719921104536	-13.5719921104536	13.9921104536489	13.9921104536489
1493	9.20338983050847	-9.20338983050847	8.52542372881356	-8.52542372881356
1496	5.67532467532467	-5.67532467532467	13.2489177489177	13.2489177489177
1498	17.47	-17.47	4.4	4.4
1499	13.2374010828821	-13.2374010828821	17.1740941274469	-17.1740941274469
1503	29.2982998454405	-29.2982998454405	6.32148377125193	-6.32148377125193
1505	17.0395833333333	-17.0395833333333	2.48333333333333	-2.48333333333333
1506	22.8542713567839	-22.8542713567839	13.1155778894472	13.1155778894472
1508	18	-18	15.3870967741935	-15.3870967741935
1509	4.27118644067797	-4.27118644067797	0.237288135593221	-0.237288135593221
1514	2.48854961832061	-2.48854961832061	7.06106870229008	7.06106870229008
1518	12.4117647058824	-12.4117647058824	9.18627450980392	-9.18627450980392
1520	5.86538461538461	-5.86538461538461	3.44230769230769	3.44230769230769
1522	12.7340425531915	-12.7340425531915	15.6808510638298	-15.6808510638298
1523	20.7714285714286	-20.7714285714286	12.9047619047619	-12.9047619047619
1524	10.4	10.4	9.04285714285714	9.04285714285714
1525	8.71428571428572	-8.71428571428572	5.53571428571428	-5.53571428571428
1526	13.1333333333333	-13.1333333333333	5.55	5.55
1531	12.2692307692308	-12.2692307692308	0.564102564102566	-0.564102564102566
1532	14.9180327868852	-14.9180327868852	3.51639344262295	3.51639344262295
1534	11.28	-11.28	11.56	11.56
1536	7.86	-7.86	17.14	17.14
1538	4.55172413793103	-4.55172413793103	3.5632183908046	3.5632183908046
1539	2.74025974025974	-2.74025974025974	8.83116883116883	-8.83116883116883
1541	2.38372093023256	-2.38372093023256	14.7790697674419	-14.7790697674419
1542	7.83457711442786	-7.83457711442786	9.2636815920398	9.2636815920398
1543	9.11111111111111	-9.11111111111111	3.35185185185185	3.35185185185185
1544	9.08333333333333	-9.08333333333333	4.73333333333333	4.73333333333333
1545	14.6332378223496	-14.6332378223496	21.0659025787966	-21.0659025787966
1546	11.531914893617	-11.531914893617	4.31914893617021	4.31914893617021
1547	15.4047619047619	-15.4047619047619	19.531746031746	19.531746031746
1549	10.1043723554302	-10.1043723554302	24.2369534555712	24.2369534555712
1551	3.47003367003367	-3.47003367003367	9.94141414141414	9.94141414141414
1552	4.11827956989247	-4.11827956989247	8.94623655913978	-8.94623655913978
1553	4.52139037433155	-4.52139037433155	6.45989304812834	6.45989304812834
1562	12.9821428571429	-12.9821428571429	1.76785714285715	-1.76785714285715
1563	8.32911392405063	-8.32911392405063	5.13924050632911	5.13924050632911
1564	7.75	-7.75	1.4	-1.4
1565	23.5079365079365	-23.5079365079365	4.23809523809524	-4.23809523809524
1568	16.469696969697	-16.469696969697	13.0378787878788	13.0378787878788
1570	6.83333333333333	-6.83333333333333	5.12121212121212	-5.12121212121212
1574	13.7307692307692	-13.7307692307692	6.34615384615385	-6.34615384615385
1575	9.51724137931035	-9.51724137931035	10.2758620689655	-10.2758620689655
1577	13.2058823529412	-13.2058823529412	12.6078431372549	12.6078431372549
1578	10.6393442622951	-10.6393442622951	11.9344262295082	11.9344262295082
1581	21.740157480315	-21.740157480315	10.1417322834646	10.1417322834646
1582	6.66666666666667	-6.66666666666667	11.2285714285714	11.2285714285714
1583	0.777777777777779	-0.777777777777779	2.53968253968254	-2.53968253968254
1584	17.8880597014925	-17.8880597014925	2.98507462686567	2.98507462686567
1587	24.9061488673139	-24.9061488673139	4.24919093851133	-4.24919093851133
1590	14.3461538461538	14.3461538461538	6.88461538461538	6.88461538461538
1592	18.5172413793103	-18.5172413793103	13.6379310344828	-13.6379310344828
1594	8.2089552238806	-8.2089552238806	3.68656716417911	3.68656716417911
1595	4.69387755102041	-4.69387755102041	12.2857142857143	-12.2857142857143
1597	18.7560975609756	-18.7560975609756	6.67073170731707	6.67073170731707
1598	22.87265917603	-22.87265917603	12.8913857677903	-12.8913857677903
1600	20.0535714285714	-20.0535714285714	4.93928571428571	-4.93928571428571
1601	18.978527607362	-18.978527607362	6.94171779141104	-6.94171779141104
1604	15.2893081761006	-15.2893081761006	6.54716981132075	-6.54716981132075
1605	8.1259842519685	-8.1259842519685	1.99212598425197	-1.99212598425197
1607	17.3269230769231	-17.3269230769231	1.71153846153846	-1.71153846153846
1608	11.8787878787879	-11.8787878787879	0.893939393939394	-0.893939393939394
1609	1.70833333333333	-1.70833333333333	7.33333333333333	-7.33333333333333
1611	19.9927667269439	-19.9927667269439	8.07685352622061	-8.07685352622061
1615	8.74444444444444	-8.74444444444444	9.975	9.975
1616	13.4322344322344	-13.4322344322344	13.3644688644689	-13.3644688644689
1619	21.8524945770065	-21.8524945770065	2.70932754880694	2.70932754880694
1620	20.8275862068966	-20.8275862068966	6.86206896551724	-6.86206896551724
1622	3.31481481481481	3.31481481481481	10.0740740740741	10.0740740740741
1623	2.89285714285714	-2.89285714285714	2.94642857142857	-2.94642857142857
1624	11.4754098360656	-11.4754098360656	7.78688524590164	-7.78688524590164
1627	15.6546052631579	-15.6546052631579	19.3190789473684	-19.3190789473684
1628	13.9827586206897	-13.9827586206897	5.94827586206896	-5.94827586206896
1630	10.4470588235294	-10.4470588235294	20.5411764705882	-20.5411764705882
1635	7.55833333333333	-7.55833333333333	12.5583333333333	-12.5583333333333
1637	15.688679245283	-15.688679245283	7.05660377358491	-7.05660377358491
1642	3.61904761904762	-3.61904761904762	5.74603174603175	-5.74603174603175
1643	4.18253968253968	-4.18253968253968	12.1111111111111	12.1111111111111
1644	10.5730858468677	-10.5730858468677	10.5684454756381	-10.5684454756381
1645	4.64935064935065	-4.64935064935065	14.5714285714286	14.5714285714286
1646	6.28301886792453	-6.28301886792453	2.37735849056604	2.37735849056604
1650	15.1332236842105	-15.1332236842105	5.69407894736842	5.69407894736842
1653	10.6224489795918	-10.6224489795918	5.39115646258503	-5.39115646258503
1655	7.1969696969697	-7.1969696969697	3.5	3.5
1659	4.82692307692308	-4.82692307692308	1.90384615384615	1.90384615384615
1660	17.6788990825688	-17.6788990825688	7.78899082568807	-7.78899082568807
1664	15.0520833333333	-15.0520833333333	8.828125	-8.828125
1670	10.2038834951456	-10.2038834951456	9.4368932038835	9.4368932038835
1671	13.5294117647059	-13.5294117647059	9.43502051983584	9.43502051983584
1673	18.093023255814	-18.093023255814	1.48837209302325	-1.48837209302325
1674	14.2047244094488	-14.2047244094488	2.33858267716536	-2.33858267716536
1676	20.4222222222222	-20.4222222222222	7.61666666666667	-7.61666666666667
1677	9.91304347826087	9.91304347826087	4.69565217391304	-4.69565217391304
1679	11.7090909090909	-11.7090909090909	14.1681818181818	14.1681818181818
1680	12.1162046908316	-12.1162046908316	17.2185501066098	-17.2185501066098
1681	17.3988684582744	-17.3988684582744	6.43847241867044	-6.43847241867044
1687	23.963768115942	-23.963768115942	6.3768115942029	-6.3768115942029
1690	11.5238095238095	-11.5238095238095	11.9761904761905	11.9761904761905
1691	5.37142857142857	5.37142857142857	9.64761904761905	9.64761904761905
1696	9.75490196078431	-9.75490196078431	7.87254901960785	-7.87254901960785
1697	10.9556377079482	-10.9556377079482	14.731977818854	-14.731977818854
1702	11.8947368421053	-11.8947368421053	11.859649122807	-11.859649122807
1703	10.1565656565657	-10.1565656565657	14.4141414141414	-14.4141414141414
1706	8.65248226950355	-8.65248226950355	19.7659574468085	19.7659574468085
1708	3	3	5.09459459459459	-5.09459459459459
1709	2.14285714285714	-2.14285714285714	4.3781512605042	-4.3781512605042
1710	15.9275362318841	-15.9275362318841	1.49275362318841	-1.49275362318841
1713	16.6851851851852	-16.6851851851852	1.66666666666667	-1.66666666666667
1714	11.8595360824742	-11.8595360824742	6.21262886597938	6.21262886597938
1716	7.17307692307692	-7.17307692307692	2.67307692307692	2.67307692307692
1717	25.5104166666667	-25.5104166666667	3.60416666666666	-3.60416666666666
1718	4.640625	-4.640625	2.21875	2.21875
1720	19.7423312883436	-19.7423312883436	5.6441717791411	5.6441717791411
1721	11.8359216745442	-11.8359216745442	21.6664415935179	-21.6664415935179
1722	14.839222614841	-14.839222614841	10.1148409893993	-10.1148409893993
1723	23.3259325044405	-23.3259325044405	8.40586145648313	-8.40586145648313
1730	5.05084745762712	-5.05084745762712	13.9322033898305	13.9322033898305
1731	7.77647058823529	-7.77647058823529	8.30588235294118	-8.30588235294118
1732	12.1964285714286	-12.1964285714286	8.33928571428572	8.33928571428572
1733	25.7540983606557	-25.7540983606557	1.72950819672131	-1.72950819672131
1734	19.7088607594937	-19.7088607594937	17.1803797468354	-17.1803797468354
1735	5.98245614035088	-5.98245614035088	7.89473684210526	7.89473684210526
1737	10.7864823348694	-10.7864823348694	8.5652841781874	-8.5652841781874
1738	1.10714285714286	-1.10714285714286	2.64285714285714	2.64285714285714
1739	8.79166666666667	-8.79166666666667	2.95833333333333	-2.95833333333333
1743	13.1007751937984	-13.1007751937984	10.1007751937984	-10.1007751937984
1749	7.45249597423511	-7.45249597423511	4.41545893719807	-4.41545893719807
1750	4.14110429447853	-4.14110429447853	8.67791411042945	8.67791411042945
1751	7.88461538461538	-7.88461538461538	4.80769230769231	-4.80769230769231
1753	4.18918918918919	-4.18918918918919	3.99099099099099	3.99099099099099
1754	3.94166666666667	-3.94166666666667	5.65833333333333	-5.65833333333333
1756	7.10714285714286	-7.10714285714286	2.69642857142857	2.69642857142857
1757	12.9282945736434	-12.9282945736434	5.87015503875969	5.87015503875969
1758	12.75	-12.75	2.83333333333333	2.83333333333333
1759	9.4640522875817	-9.4640522875817	8.33006535947712	-8.33006535947712
1761	9.36923076923077	-9.36923076923077	4.67692307692308	-4.67692307692308
1762	12.7920792079208	-12.7920792079208	2.6039603960396	2.6039603960396
1764	17.0377358490566	-17.0377358490566	3.37735849056604	-3.37735849056604
1765	0.5	-0.5	10.6964285714286	10.6964285714286
1771	9.15	-9.15	8.85	8.85
1772	3.22972972972973	3.22972972972973	4.82432432432432	4.82432432432432
1774	8.41071428571429	-8.41071428571429	5.05357142857143	5.05357142857143
1778	7.40350877192983	-7.40350877192983	3.94736842105263	3.94736842105263
1794	1.86238532110092	-1.86238532110092	5.51376146788991	5.51376146788991
1795	18.0694444444444	-18.0694444444444	12.5277777777778	-12.5277777777778
1796	4.828125	-4.828125	1.90625	1.90625
1797	4.765625	-4.765625	5.890625	-5.890625
1798	15.685393258427	-15.685393258427	1.25842696629213	1.25842696629213
1799	15.3482438701127	-15.3482438701127	11.3164347249834	-11.3164347249834
1800	8.54521963824289	-8.54521963824289	13.4896640826873	13.4896640826873
1806	10.3710691823899	-10.3710691823899	9.15408805031447	9.15408805031447
1809	11.6554054054054	-11.6554054054054	6.03378378378378	-6.03378378378378
1814	17.9259259259259	-17.9259259259259	3.68518518518519	3.68518518518519
1815	2.93103448275862	2.93103448275862	10.2758620689655	10.2758620689655
1816	9.35849056603774	-9.35849056603774	2.0188679245283	2.0188679245283
1817	28.2962962962963	-28.2962962962963	24.037037037037	-24.037037037037
1819	7.64556962025317	-7.64556962025317	3.74683544303797	-3.74683544303797
1821	9.21836228287841	-9.21836228287841	7.11786600496278	7.11786600496278
1822	7.046875	-7.046875	10.84375	10.84375
1824	17.6666666666667	-17.6666666666667	11.1264367816092	11.1264367816092
1825	8.97213290460879	-8.97213290460879	20.9106823865666	-20.9106823865666
1827	24.4713375796178	-24.4713375796178	12.359872611465	-12.359872611465
1828	26.5298507462687	-26.5298507462687	5.75373134328358	5.75373134328358
1833	6.73717948717949	-6.73717948717949	6.69230769230769	6.69230769230769
1834	2.83333333333333	-2.83333333333333	2.16666666666667	-2.16666666666667
1837	17.9477977161501	-17.9477977161501	13.6672104404568	-13.6672104404568
1838	8.80794701986755	-8.80794701986755	3.5794701986755	-3.5794701986755
1839	5.12359550561798	-5.12359550561798	4.82022471910112	-4.82022471910112
1840	15.1333333333333	-15.1333333333333	6.18	-6.18
1842	5.56363636363636	5.56363636363636	30.3454545454545	30.3454545454545
1843	12.9055876685934	-12.9055876685934	11.2890173410405	11.2890173410405
1844	8.17283950617284	-8.17283950617284	14.787037037037	14.787037037037
1845	13.015625	-13.015625	8.190625	8.190625
1849	21.647619047619	-21.647619047619	1.41904761904762	-1.41904761904762
1850	15.1923076923077	-15.1923076923077	5.44230769230769	-5.44230769230769
1851	9.7156862745098	-9.7156862745098	14.3333333333333	14.3333333333333
1856	12.8348623853211	-12.8348623853211	7.54434250764526	-7.54434250764526
1858	16.5789473684211	-16.5789473684211	0.631578947368421	0.631578947368421
1859	9.56842105263158	-9.56842105263158	9.09473684210526	9.09473684210526
1862	12.0195439739414	-12.0195439739414	5.72638436482085	5.72638436482085
1865	2.98571428571429	-2.98571428571429	6.94285714285714	-6.94285714285714
1867	7.25757575757576	7.25757575757576	2.1969696969697	2.1969696969697
1869	3.90909090909091	-3.90909090909091	13.2181818181818	13.2181818181818
1870	9.4406779661017	-9.4406779661017	3.99435028248588	3.99435028248588
1872	10.9207650273224	10.9207650273224	7.16120218579235	-7.16120218579235
1873	5.56923076923077	5.56923076923077	1.43076923076923	-1.43076923076923
1874	9.75187969924812	-9.75187969924812	5.23308270676692	5.23308270676692
1875	7.79268292682927	-7.79268292682927	4.42682926829268	4.42682926829268
1877	14.6475409836066	-14.6475409836066	2.74590163934426	2.74590163934426
1880	6.79012345679012	6.79012345679012	2.96296296296296	2.96296296296296
1882	5.12745098039216	-5.12745098039216	6.35294117647059	6.35294117647059
1884	5.36666666666667	-5.36666666666667	4.11666666666667	-4.11666666666667
1885	6.5219512195122	-6.5219512195122	19.3219512195122	19.3219512195122
1886	6.40340909090909	-6.40340909090909	5.3125	-5.3125
1887	3.80434782608696	3.80434782608696	2.92391304347826	2.92391304347826
1888	8.57377049180328	-8.57377049180328	3.60655737704918	3.60655737704918
1892	12.1939252336449	-12.1939252336449	10.6822429906542	10.6822429906542
1896	4.72307692307692	-4.72307692307692	10.7384615384615	10.7384615384615
1899	16.9194915254237	-16.9194915254237	15.0444915254237	15.0444915254237
1900	10.0361445783133	-10.0361445783133	9.97590361445783	9.97590361445783
1901	3.58181818181818	-3.58181818181818	5.69090909090909	-5.69090909090909
1902	11.1234567901235	-11.1234567901235	4.30864197530864	-4.30864197530864
1903	16.6190476190476	-16.6190476190476	5.03809523809524	-5.03809523809524
1906	3.45161290322581	-3.45161290322581	0.870967741935484	-0.870967741935484
1907	14.6548042704626	-14.6548042704626	7.75444839857651	7.75444839857651
1912	8.51515151515152	-8.51515151515152	4.74242424242424	-4.74242424242424
1913	6	-6	7.74074074074074	7.74074074074074
1915	6.18478260869565	-6.18478260869565	8.89130434782609	-8.89130434782609
1917	10.3344481605351	10.3344481605351	11.180602006689	11.180602006689
1918	17.1847826086957	-17.1847826086957	1	1
1919	7.84	-7.84	9.184	9.184
1921	1.59302325581395	1.59302325581395	2.46511627906977	-2.46511627906977
1930	6.25	6.25	2	2
1932	16.0703296703297	-16.0703296703297	6.57582417582418	-6.57582417582418
1933	10.0281690140845	10.0281690140845	5.29577464788732	-5.29577464788732
1934	6.41666666666667	-6.41666666666667	9.81944444444444	9.81944444444444
1935	9.89090909090909	-9.89090909090909	8.90909090909091	-8.90909090909091
1936	5.57703081232493	-5.57703081232493	4.42857142857143	4.42857142857143
1937	11.8155737704918	-11.8155737704918	3.62841530054645	-3.62841530054645
1943	7.85714285714286	-7.85714285714286	2.05654761904762	-2.05654761904762
1946	3.375	-3.375	3.26785714285714	-3.26785714285714
1947	12.6829896907216	-12.6829896907216	14.5425257731959	-14.5425257731959
1949	12.7313432835821	-12.7313432835821	4.16417910447761	-4.16417910447761
1951	15.59	-15.59	0.59	-0.59
1953	4.50383631713555	4.50383631713555	13.4373401534527	13.4373401534527
1955	5.19047619047619	-5.19047619047619	6.8015873015873	6.8015873015873
1957	18.4524456521739	-18.4524456521739	16.226902173913	-16.226902173913
1958	4	4	9.52830188679245	9.52830188679245
1959	10.7289156626506	-10.7289156626506	6.83132530120482	6.83132530120482
1960	8.16129032258065	-8.16129032258065	2.45161290322581	-2.45161290322581
1962	7.02209944751381	-7.02209944751381	4.4585635359116	4.4585635359116
1965	21.234375	-21.234375	5.796875	-5.796875
1968	6.96153846153846	-6.96153846153846	10.0961538461538	10.0961538461538
1969	4.66666666666667	-4.66666666666667	6.64814814814815	6.64814814814815
1970	11.8208955223881	-11.8208955223881	2.80597014925373	-2.80597014925373
1971	24.9969418960245	-24.9969418960245	3.81039755351682	-3.81039755351682
1972	4.02061855670103	4.02061855670103	7.80412371134021	7.80412371134021
1975	18.3726443768997	-18.3726443768997	7.69969604863222	7.69969604863222
1977	7.44444444444444	-7.44444444444444	9.01111111111111	9.01111111111111
1979	20.7832978471729	-20.7832978471729	10.6226638277738	-10.6226638277738
1981	10.3799076212471	-10.3799076212471	7.5392609699769	7.5392609699769
1982	7.84669811320755	-7.84669811320755	7.26415094339623	7.26415094339623
1983	13.6346153846154	-13.6346153846154	20.5961538461538	-20.5961538461538
1984	15.6449511400651	-15.6449511400651	8.18892508143323	-8.18892508143323
1987	10.3846153846154	10.3846153846154	1.65384615384615	-1.65384615384615
1989	20.9	-20.9	19	-19
1991	19.8333333333333	-19.8333333333333	4.08333333333334	-4.08333333333334
1992	23.9439528023599	-23.9439528023599	10.4129793510324	-10.4129793510324
1993	11.6323529411765	-11.6323529411765	7.79411764705882	-7.79411764705882
1994	15.8625	-15.8625	1.9	-1.9
1995	20.0333333333333	-20.0333333333333	5.05	-5.05
1996	17.8817204301075	-17.8817204301075	8.9247311827957	8.9247311827957
1998	12.5028571428571	-12.5028571428571	7.02571428571429	7.02571428571429
1999	13.6699029126214	-13.6699029126214	1.95145631067961	1.95145631067961
2000	10.6551724137931	-10.6551724137931	1.87931034482759	-1.87931034482759
2002	7.25806451612903	-7.25806451612903	3.51612903225806	-3.51612903225806
2003	13.0185185185185	-13.0185185185185	3.7962962962963	3.7962962962963
2004	10.2429620563036	-10.2429620563036	22.077723378213	-22.077723378213
2005	16.4748201438849	-16.4748201438849	8.48201438848921	8.48201438848921
2006	8.39273927392739	-8.39273927392739	13.2607260726073	-13.2607260726073
2007	6.78947368421053	-6.78947368421053	16.5052631578947	16.5052631578947
2008	10.4	-10.4	1.13333333333333	-1.13333333333333
2013	2.81159420289855	-2.81159420289855	6.20289855072464	-6.20289855072464
2014	3.94444444444444	-3.94444444444444	10.6111111111111	10.6111111111111
2015	4.75438596491228	-4.75438596491228	2.89473684210526	-2.89473684210526
2016	7.4070796460177	-7.4070796460177	6.63716814159292	-6.63716814159292
2021	15.6166666666667	-15.6166666666667	4.78333333333333	-4.78333333333333
2023	9.83098591549296	-9.83098591549296	14.0253521126761	-14.0253521126761
2024	14.9261363636364	-14.9261363636364	5.76136363636364	5.76136363636364
2027	8.36363636363636	-8.36363636363636	15.1168831168831	15.1168831168831
2032	12.7738095238095	-12.7738095238095	14.1071428571429	-14.1071428571429
2033	11.734375	-11.734375	13.796875	-13.796875
2034	6.36842105263158	-6.36842105263158	3.93421052631579	3.93421052631579
2036	8.38546255506608	-8.38546255506608	12.7907488986784	12.7907488986784
2037	4	-4	3.25	3.25
2038	10.2356687898089	-10.2356687898089	13.5923566878981	13.5923566878981
2040	7.09682804674457	-7.09682804674457	7.00834724540902	7.00834724540902
2042	1.73417721518987	1.73417721518987	23.4683544303797	-23.4683544303797
2045	20.6838709677419	-20.6838709677419	11.6387096774194	11.6387096774194
2046	8.85	-8.85	5.46875	5.46875
2051	25.7041800643087	-25.7041800643087	9.26688102893891	-9.26688102893891
2052	15.2	-15.2	20.8329113924051	20.8329113924051
2055	18.2166666666667	-18.2166666666667	5.21666666666667	-5.21666666666667
2058	10.4324324324324	-10.4324324324324	11.0554054054054	11.0554054054054
2059	1	-1	8.68518518518519	8.68518518518519
2063	3.25925925925926	-3.25925925925926	4.14814814814815	-4.14814814814815
2064	13.4927536231884	-13.4927536231884	8.68115942028986	-8.68115942028986
2065	11.2492113564669	-11.2492113564669	7.4006309148265	7.4006309148265
2068	9.64705882352941	-9.64705882352941	8.25735294117647	8.25735294117647
2069	8.45238095238095	-8.45238095238095	2.57142857142857	2.57142857142857
2073	3.58928571428571	-3.58928571428571	3.125	3.125
2074	11.792899408284	-11.792899408284	9.27218934911243	9.27218934911243
2075	11.75	-11.75	3.01923076923077	-3.01923076923077
2077	15.4905660377358	-15.4905660377358	7	7
2078	7.96774193548387	-7.96774193548387	5.93548387096774	5.93548387096774
2079	13.9968253968254	-13.9968253968254	4.56190476190476	4.56190476190476
2080	11.0465838509317	-11.0465838509317	9.61180124223603	9.61180124223603
2085	14.4098984771574	-14.4098984771574	5.99746192893401	-5.99746192893401
2088	10.1931818181818	-10.1931818181818	6.30681818181818	6.30681818181818
2093	8.94827586206896	-8.94827586206896	0.982758620689655	-0.982758620689655
2097	14.2333333333333	-14.2333333333333	3.75833333333333	3.75833333333333
2099	6.35526315789474	-6.35526315789474	3.48684210526316	3.48684210526316
2100	10.974358974359	-10.974358974359	5.96153846153846	-5.96153846153846
2101	8.90625	-8.90625	7.328125	-7.328125
2104	8.08620689655172	-8.08620689655172	6.58620689655172	6.58620689655172
2106	6.54545454545455	-6.54545454545455	10.0363636363636	10.0363636363636
2111	5.63793103448276	-5.63793103448276	3.01724137931035	3.01724137931035
2113	2.88888888888889	-2.88888888888889	3.31481481481481	3.31481481481481
2114	9.05769230769231	-9.05769230769231	2.80769230769231	-2.80769230769231
2116	11.120253164557	-11.120253164557	9.5126582278481	9.5126582278481
2118	6.6056338028169	-6.6056338028169	7.16901408450704	7.16901408450704
2123	9.16666666666667	-9.16666666666667	1.68055555555556	1.68055555555556
2124	27.8269230769231	-27.8269230769231	3.05769230769231	3.05769230769231
2127	3.88372093023256	-3.88372093023256	7.68604651162791	-7.68604651162791
2128	10.3387096774194	-10.3387096774194	4.33870967741936	-4.33870967741936
2130	1.56451612903226	1.56451612903226	4.59677419354839	4.59677419354839
2131	3.5	3.5	7.87096774193548	-7.87096774193548
2132	4.56451612903226	4.56451612903226	9.98387096774194	9.98387096774194
2133	12.2241379310345	-12.2241379310345	13.3563218390805	-13.3563218390805
2137	11.6772151898734	-11.6772151898734	18.8449367088608	18.8449367088608
2139	8.27884615384615	-8.27884615384615	5.875	5.875
2140	4.15094339622642	-4.15094339622642	7.66037735849057	-7.66037735849057
2141	3.73076923076923	3.73076923076923	2.11538461538461	-2.11538461538461
2144	13.3272727272727	-13.3272727272727	6.4	6.4
2145	12.0952380952381	-12.0952380952381	10.9642857142857	10.9642857142857
2146	13.4180327868852	-13.4180327868852	13.7459016393443	13.7459016393443
2149	6.04938271604938	-6.04938271604938	5.59259259259259	5.59259259259259
2151	15.25	-15.25	5.3	-5.3
2152	24.1772428884026	-24.1772428884026	8.13129102844639	-8.13129102844639
2153	16.1944444444444	-16.1944444444444	17.5555555555556	-17.5555555555556
2156	12.7229518449031	-12.7229518449031	8.39649781113196	8.39649781113196
2157	3.78151260504202	-3.78151260504202	16.5672268907563	16.5672268907563
2159	12.4285714285714	-12.4285714285714	4.76785714285715	-4.76785714285715
2160	18.2068965517241	-18.2068965517241	5.98275862068965	-5.98275862068965
2162	16.2567164179104	-16.2567164179104	9.37313432835821	-9.37313432835821
2166	24.4631578947368	-24.4631578947368	2.8421052631579	2.8421052631579
2168	29.3730921424534	-29.3730921424534	13.096099491238	-13.096099491238
2170	3.28448275862069	-3.28448275862069	3.52586206896552	-3.52586206896552
2172	5.03030303030303	-5.03030303030303	5.84848484848485	5.84848484848485
2174	9.86861313868613	-9.86861313868613	8.4963503649635	8.4963503649635
2175	13.7322834645669	-13.7322834645669	3.92125984251969	-3.92125984251969
2176	5.7875	-5.7875	5.4375	-5.4375
2178	13.0336538461538	-13.0336538461538	12.9615384615385	12.9615384615385
2180	7.43225806451613	7.43225806451613	13.2677419354839	13.2677419354839
2181	18.8854166666667	-18.8854166666667	4.06770833333333	-4.06770833333333
2182	5.59615384615385	-5.59615384615385	17.0576923076923	-17.0576923076923
2183	31.7777777777778	-31.7777777777778	9.38888888888889	-9.38888888888889
2184	22.9598765432099	-22.9598765432099	9.25	-9.25
2185	7.88405797101449	-7.88405797101449	4.04347826086957	-4.04347826086957
2186	13.379746835443	-13.379746835443	6.12658227848101	6.12658227848101
2187	14.5617198335645	-14.5617198335645	4.875173370319	4.875173370319
2188	16.669014084507	-16.669014084507	10.4647887323944	10.4647887323944
2189	8.07142857142857	-8.07142857142857	8.82857142857143	8.82857142857143
2200	5.56410256410257	-5.56410256410257	6.98717948717949	6.98717948717949
2204	22.3059936908517	-22.3059936908517	4.83280757097792	-4.83280757097792
2205	13.6708074534161	-13.6708074534161	13.0186335403727	13.0186335403727
2207	16.5810810810811	-16.5810810810811	4.58108108108108	4.58108108108108
2210	24.5555555555556	-24.5555555555556	1.53703703703704	-1.53703703703704
2211	18.4648562300319	-18.4648562300319	10.6948881789137	10.6948881789137
2214	9.46666666666667	-9.46666666666667	5.11666666666667	5.11666666666667
2215	30.0731707317073	-30.0731707317073	20.8119918699187	-20.8119918699187
2216	7.30645161290322	-7.30645161290322	3.51612903225806	-3.51612903225806
2218	26.0888888888889	-26.0888888888889	3.86666666666667	3.86666666666667
2219	8.08620689655172	-8.08620689655172	1.77586206896552	-1.77586206896552
2220	4.14285714285714	-4.14285714285714	13.0714285714286	13.0714285714286
2222	17.7709090909091	-17.7709090909091	21.4145454545455	-21.4145454545455
2224	6.61038961038961	-6.61038961038961	15.961038961039	15.961038961039
2231	8.25925925925926	-8.25925925925926	6.46913580246914	-6.46913580246914
2232	9.79411764705882	-9.79411764705882	7.89705882352941	7.89705882352941
2233	8.37837837837838	-8.37837837837838	10.9459459459459	10.9459459459459
2236	13.271901552886	-13.271901552886	19.2071491356578	-19.2071491356578
2237	6.09090909090909	-6.09090909090909	2.36363636363636	-2.36363636363636
2239	10.5641025641026	-10.5641025641026	15.3589743589744	15.3589743589744
2241	17.7377049180328	-17.7377049180328	5.55737704918032	-5.55737704918032
2245	17.6585365853659	-17.6585365853659	5.31707317073171	-5.31707317073171
2246	14.5626262626263	-14.5626262626263	19.9570707070707	-19.9570707070707
2248	12.0176470588235	-12.0176470588235	5.89607843137255	5.89607843137255
2252	19.0128410914928	-19.0128410914928	12.123595505618	12.123595505618
2253	12.4714285714286	-12.4714285714286	4.32857142857143	4.32857142857143
2259	6.28333333333333	-6.28333333333333	8.86333333333333	-8.86333333333333
2260	4.52525252525253	-4.52525252525253	21.979797979798	-21.979797979798
2261	26.3343949044586	-26.3343949044586	10.0891719745223	-10.0891719745223
2264	10.7307692307692	-10.7307692307692	2.15384615384615	2.15384615384615
2267	11.7777777777778	-11.7777777777778	5.38888888888889	5.38888888888889
2268	19.3404255319149	-19.3404255319149	3.92553191489362	3.92553191489362
2270	12.6323529411765	-12.6323529411765	3.60294117647059	-3.60294117647059
2271	8.8989898989899	-8.8989898989899	9.15151515151515	-9.15151515151515
2275	11.3093093093093	-11.3093093093093	12.527027027027	-12.527027027027
2276	14.9375	14.9375	6.5625	6.5625
2277	12.3818181818182	-12.3818181818182	2.81818181818182	-2.81818181818182
2278	24.4380952380952	-24.4380952380952	6.71111111111111	-6.71111111111111
2281	14.5806451612903	-14.5806451612903	7.38709677419355	7.38709677419355
2282	11.4615384615385	-11.4615384615385	0.615384615384617	0.615384615384617
2284	14.6081081081081	-14.6081081081081	4.95945945945946	4.95945945945946
2285	16.3372093023256	-16.3372093023256	1.67441860465116	-1.67441860465116
2286	6.73076923076923	-6.73076923076923	9.97435897435897	-9.97435897435897
2293	12.9076923076923	-12.9076923076923	6.73846153846154	-6.73846153846154
2296	7.18987341772152	-7.18987341772152	4.0632911392405	-4.0632911392405
2297	2.4	-2.4	21.0266666666667	21.0266666666667
2301	13.275	-13.275	8.485	8.485
2302	5.92307692307692	-5.92307692307692	2.63461538461538	2.63461538461538
2305	6.05882352941176	-6.05882352941176	4.01960784313725	-4.01960784313725
2307	18.4895833333333	-18.4895833333333	12.0625	12.0625
2315	7.19047619047619	-7.19047619047619	6.69047619047619	6.69047619047619
2316	24.9255319148936	-24.9255319148936	4.41489361702128	-4.41489361702128
2317	5.7906976744186	-5.7906976744186	4.31395348837209	4.31395348837209
2319	3.57746478873239	-3.57746478873239	7.98591549295775	7.98591549295775
2320	3.11428571428571	-3.11428571428571	9.72857142857143	9.72857142857143
2321	2.67924528301887	-2.67924528301887	4.13207547169811	4.13207547169811
2322	14.239247311828	-14.239247311828	5.24462365591398	-5.24462365591398
2323	8.74137931034483	-8.74137931034483	15.8189655172414	-15.8189655172414
2325	8.432	8.432	23.848	23.848
2326	3.28571428571428	-3.28571428571428	29.1339285714286	-29.1339285714286
2327	1.12903225806452	1.12903225806452	4.17741935483871	4.17741935483871
2328	4.31976744186046	-4.31976744186046	57.0755813953488	57.0755813953488
2329	8.08333333333333	8.08333333333333	35.1413043478261	-35.1413043478261
2330	14.7882352941176	-14.7882352941176	27.5470588235294	27.5470588235294
2332	1.96078431372549	-1.96078431372549	2.7843137254902	2.7843137254902
2335	8.98360655737705	-8.98360655737705	7.32786885245902	7.32786885245902
2340	4.24468085106383	-4.24468085106383	9.98936170212766	-9.98936170212766
2347	9.27433628318584	-9.27433628318584	3.33628318584071	3.33628318584071
2348	3.78333333333333	-3.78333333333333	2.06666666666667	-2.06666666666667
2352	4.97435897435897	-4.97435897435897	16.3589743589744	16.3589743589744
2356	13.8461538461538	-13.8461538461538	8.67307692307692	8.67307692307692
2359	4.03174603174603	-4.03174603174603	1.50793650793651	-1.50793650793651
2360	5.40350877192983	-5.40350877192983	3.89473684210526	3.89473684210526
2361	12.2329246935201	12.2329246935201	12.2486865148862	12.2486865148862
2364	7.10596026490066	-7.10596026490066	4.00662251655629	-4.00662251655629
2366	10.1310344827586	-10.1310344827586	10.1034482758621	-10.1034482758621
2370	6.65274725274725	-6.65274725274725	9.33846153846154	9.33846153846154
2371	5.35294117647059	-5.35294117647059	5.23529411764706	-5.23529411764706
2374	5.02950819672131	-5.02950819672131	7.40327868852459	-7.40327868852459
2376	3.04362416107383	-3.04362416107383	13.8624161073826	-13.8624161073826
2378	9.23170731707317	-9.23170731707317	3.48780487804878	3.48780487804878
2380	4.83809523809524	-4.83809523809524	5.70476190476191	-5.70476190476191
2384	12.4262295081967	-12.4262295081967	0.524590163934427	-0.524590163934427
2385	9.91693290734824	-9.91693290734824	7.0702875399361	7.0702875399361
2386	1.515625	1.515625	11.5625	11.5625
2388	11.6180124223602	-11.6180124223602	4.67391304347826	-4.67391304347826
2389	8.94339622641509	-8.94339622641509	8.90566037735849	-8.90566037735849
2391	5.12962962962963	-5.12962962962963	7.13817663817664	-7.13817663817664
2394	4.39	-4.39	3.13	3.13
2396	4.36363636363636	-4.36363636363636	1.56363636363636	-1.56363636363636
2397	5.50724637681159	-5.50724637681159	1.78260869565217	1.78260869565217
2398	10.3717948717949	-10.3717948717949	5.62339743589743	5.62339743589743
2400	1.70689655172414	1.70689655172414	8.20689655172414	8.20689655172414
2402	8.32347140039448	-8.32347140039448	11.7652859960552	11.7652859960552
2403	12.3287197231834	-12.3287197231834	8.17647058823529	-8.17647058823529
2404	7.32333333333333	-7.32333333333333	8.46333333333333	8.46333333333333
2405	5.6155462184874	5.6155462184874	10.2268907563025	10.2268907563025
2406	11.4058469475494	-11.4058469475494	16.6302665520206	-16.6302665520206
2409	6.68965517241379	-6.68965517241379	19.9655172413793	19.9655172413793
2411	8.01694915254237	-8.01694915254237	15.7033898305085	15.7033898305085
2412	14.9354838709677	-14.9354838709677	2.79032258064516	2.79032258064516
2415	9.29310344827586	-9.29310344827586	9.93103448275862	9.93103448275862
2416	5.83647798742138	-5.83647798742138	9.08176100628931	9.08176100628931
2417	5.69230769230769	-5.69230769230769	4.69230769230769	4.69230769230769
2418	4.57718120805369	-4.57718120805369	2.58389261744966	-2.58389261744966
2420	1.57220216606498	-1.57220216606498	1.58483754512635	-1.58483754512635
2421	3.57658959537572	-3.57658959537572	3.55346820809249	-3.55346820809249
2423	8.70926517571885	-8.70926517571885	5.08945686900958	-5.08945686900958
2424	18.9861111111111	-18.9861111111111	11.8402777777778	-11.8402777777778
2426	13.1166666666667	-13.1166666666667	13.7333333333333	-13.7333333333333
2427	21.1428571428571	-21.1428571428571	2.57142857142857	2.57142857142857
2428	11.1885714285714	-11.1885714285714	3.04571428571429	3.04571428571429
2429	8.27631578947368	-8.27631578947368	18.6447368421053	18.6447368421053
2432	26.879746835443	-26.879746835443	5.27848101265823	5.27848101265823
2437	3.64705882352941	-3.64705882352941	11.5588235294118	11.5588235294118
2438	12.741935483871	-12.741935483871	10.1129032258065	10.1129032258065
2440	13.5943396226415	-13.5943396226415	5.33018867924528	5.33018867924528
2444	6.14767932489451	-6.14767932489451	15.0295358649789	-15.0295358649789
2445	10.6896551724138	-10.6896551724138	9.32758620689655	-9.32758620689655
2446	6.08333333333333	-6.08333333333333	15.075	-15.075
2447	5.31372549019608	-5.31372549019608	5.3921568627451	5.3921568627451
2448	9.71337579617834	-9.71337579617834	7.89171974522293	-7.89171974522293
2450	15.2586666666667	-15.2586666666667	8.95733333333333	-8.95733333333333
2451	16.3196202531646	-16.3196202531646	5.80063291139241	-5.80063291139241
2452	17.4870967741935	-17.4870967741935	12.0838709677419	-12.0838709677419
2453	5.70588235294118	-5.70588235294118	2.27941176470588	-2.27941176470588
2454	7.42049469964664	-7.42049469964664	8.17667844522968	8.17667844522968
2456	13.4268292682927	-13.4268292682927	3.37804878048781	3.37804878048781
2457	13.7926829268293	-13.7926829268293	4.26829268292683	-4.26829268292683
2458	2.45289256198347	-2.45289256198347	9.74710743801653	-9.74710743801653
2459	6.92	-6.92	0.920000000000002	0.920000000000002
2460	9.45489199491741	-9.45489199491741	7.39008894536213	-7.39008894536213
2464	6.73134328358209	6.73134328358209	12.2985074626866	12.2985074626866
2466	8.3972602739726	-8.3972602739726	8.0958904109589	-8.0958904109589
2468	2.54901960784314	-2.54901960784314	14.4117647058824	14.4117647058824
2470	8.03260869565217	-8.03260869565217	8.3695652173913	8.3695652173913
2473	13.7361111111111	-13.7361111111111	13.6944444444444	-13.6944444444444
2477	1.07407407407407	-1.07407407407407	3.48148148148148	-3.48148148148148
2478	5.82710280373832	-5.82710280373832	6.49532710280374	6.49532710280374
2479	2.57692307692308	-2.57692307692308	1.38461538461539	1.38461538461539
2480	11.8064516129032	-11.8064516129032	8.00496277915633	8.00496277915633
2482	1.84375	1.84375	2.171875	-2.171875
2484	7.91167192429022	-7.91167192429022	8.21766561514196	-8.21766561514196
2486	6.30357142857143	-6.30357142857143	3.92857142857143	-3.92857142857143
2487	3.66129032258064	-3.66129032258064	8.75806451612903	-8.75806451612903
2490	3.55855855855856	-3.55855855855856	8.37837837837838	8.37837837837838
2492	13.6847022187622	-13.6847022187622	16.6126897625535	-16.6126897625535
2493	12.0714285714286	-12.0714285714286	2.94047619047619	2.94047619047619
2497	19.1206349206349	-19.1206349206349	5.98095238095238	-5.98095238095238
2499	1.32835820895522	1.32835820895522	1.7910447761194	1.7910447761194
2505	9.88785046728972	-9.88785046728972	9.94859813084112	9.94859813084112
2506	9.13698630136986	-9.13698630136986	3.01369863013699	-3.01369863013699
2509	11.5161290322581	-11.5161290322581	1.96774193548387	-1.96774193548387
2512	7.75324675324675	-7.75324675324675	3.32467532467532	-3.32467532467532
2520	8.89655172413793	-8.89655172413793	2.48275862068965	2.48275862068965
2522	19.1576704545455	-19.1576704545455	4.18465909090909	-4.18465909090909
2523	2.89655172413793	-2.89655172413793	2.18965517241379	-2.18965517241379
2526	7.41666666666667	-7.41666666666667	5.44791666666667	-5.44791666666667
2529	6.60606060606061	-6.60606060606061	3.96969696969697	3.96969696969697
2538	14.2456140350877	-14.2456140350877	2.40350877192983	-2.40350877192983
2539	2.96428571428572	2.96428571428572	2.64285714285715	2.64285714285715
2540	10.5714285714286	-10.5714285714286	1.96428571428572	1.96428571428572
2542	4.86666666666667	-4.86666666666667	5.76666666666667	5.76666666666667
2551	14.2638888888889	-14.2638888888889	4.68055555555556	4.68055555555556
2552	10.7931034482759	-10.7931034482759	6.45977011494253	6.45977011494253
2554	1.52238805970149	1.52238805970149	10.7014925373134	-10.7014925373134
2556	4.14925373134328	4.14925373134328	12.7164179104478	12.7164179104478
2558	9.18333333333333	-9.18333333333333	3.28333333333333	3.28333333333333
2559	11.8588235294118	11.8588235294118	11.3647058823529	11.3647058823529
2562	6.57692307692308	-6.57692307692308	3.5	3.5
2563	2.54716981132075	-2.54716981132075	2.15094339622642	-2.15094339622642
2564	2.65217391304348	-2.65217391304348	4.04347826086956	-4.04347826086956
2565	8.88405797101449	-8.88405797101449	1.15942028985507	1.15942028985507
2566	8.76271186440678	8.76271186440678	14.1129943502825	-14.1129943502825
2567	18.44	-18.44	3.77333333333333	3.77333333333333
2572	9.12987012987013	-9.12987012987013	3.66233766233766	-3.66233766233766
2573	7.83673469387755	-7.83673469387755	3.53061224489796	3.53061224489796
2580	12.8	-12.8	7.32307692307692	-7.32307692307692
2581	4.59259259259259	-4.59259259259259	3.48148148148148	-3.48148148148148
2583	11.97	-11.97	1.92	1.92
2585	7.54545454545455	-7.54545454545455	19.2337662337662	-19.2337662337662
2586	3.47692307692308	3.47692307692308	5.61538461538462	5.61538461538462
2588	15.7166666666667	-15.7166666666667	12.6166666666667	-12.6166666666667
2591	16.0287081339713	-16.0287081339713	13.7894736842105	-13.7894736842105
2594	4.62068965517241	-4.62068965517241	4	4
2595	4.07462686567164	-4.07462686567164	3.07462686567164	-3.07462686567164
2596	7.94339622641509	-7.94339622641509	2.26415094339623	-2.26415094339623
2597	10.2678571428571	-10.2678571428571	2.35714285714285	-2.35714285714285
2600	8.14285714285714	-8.14285714285714	5.28571428571428	5.28571428571428
2601	20.9583333333333	-20.9583333333333	17.96875	-17.96875
2604	10.35	-10.35	16.7375	16.7375
2605	20.2108843537415	-20.2108843537415	5.38095238095238	-5.38095238095238
2608	14.5	-14.5	7.109375	-7.109375
2609	6.65032679738562	-6.65032679738562	5.3562091503268	5.3562091503268
2610	10.65	-10.65	11.2333333333333	-11.2333333333333
2611	6.2265625	-6.2265625	2.5390625	2.5390625
2612	8.64705882352941	-8.64705882352941	1.13725490196078	-1.13725490196078
2613	15.6688963210702	-15.6688963210702	8.8561872909699	-8.8561872909699
2617	18.7936507936508	-18.7936507936508	10.8031746031746	-10.8031746031746
2618	3.12962962962963	-3.12962962962963	0.981481481481481	-0.981481481481481
2622	28.9661016949153	-28.9661016949153	10.9820823244552	-10.9820823244552
2625	16.2166666666667	-16.2166666666667	1.9	1.9
2626	11.1470588235294	-11.1470588235294	15.8529411764706	15.8529411764706
2627	7.93333333333333	-7.93333333333333	6.56666666666667	6.56666666666667
2628	27.2721518987342	-27.2721518987342	12.2911392405063	-12.2911392405063
2629	4.4	-4.4	3.14285714285714	-3.14285714285714
2630	15.125	-15.125	3.19642857142857	3.19642857142857
2632	5.57692307692308	-5.57692307692308	2.01923076923077	-2.01923076923077
2633	6.73015873015873	-6.73015873015873	19.9206349206349	19.9206349206349
2634	22.0451807228916	-22.0451807228916	9.77409638554217	-9.77409638554217
2636	9.26666666666667	-9.26666666666667	10.3	-10.3
2638	10.5909090909091	-10.5909090909091	5.5	5.5
2639	16.4236760124611	-16.4236760124611	9.95015576323988	9.95015576323988
2642	6.78181818181818	-6.78181818181818	4.96363636363636	4.96363636363636
2643	9.4	-9.4	4.78333333333333	-4.78333333333333
2644	18.1636363636364	-18.1636363636364	20.8272727272727	20.8272727272727
2645	18.3494581020354	-18.3494581020354	10.8561106705437	10.8561106705437
2647	6.95203836930455	-6.95203836930455	27.2517985611511	-27.2517985611511
2649	11.6805555555556	-11.6805555555556	6.05555555555556	-6.05555555555556
2651	13.501724137931	-13.501724137931	7.46034482758621	-7.46034482758621
2653	8.30508474576271	-8.30508474576271	19.728813559322	19.728813559322
2654	18.3255813953488	-18.3255813953488	5.98837209302326	-5.98837209302326
2657	23.2566371681416	-23.2566371681416	15.7787610619469	-15.7787610619469
2660	9.03448275862069	-9.03448275862069	4.75862068965517	-4.75862068965517
2661	2.4125	-2.4125	1.925	-1.925
2662	17.0240066225166	-17.0240066225166	4.98841059602649	-4.98841059602649
2664	14.741935483871	-14.741935483871	4.6989247311828	4.6989247311828
2666	18.7677419354839	-18.7677419354839	4.1741935483871	4.1741935483871
2667	14.1081081081081	-14.1081081081081	16.2810810810811	-16.2810810810811
2669	5.85526315789474	-5.85526315789474	3.76315789473684	3.76315789473684
2670	17.0767754318618	-17.0767754318618	8.978886756238	8.978886756238
2671	16.021978021978	-16.021978021978	3.21978021978022	3.21978021978022
2672	9.69791666666667	-9.69791666666667	14.7604166666667	-14.7604166666667
2675	17.9	-17.9	2.37142857142857	2.37142857142857
2676	5.025	-5.025	3.9125	3.9125
2677	7.73809523809524	-7.73809523809524	5.27380952380953	5.27380952380953
2679	22.4615384615385	-22.4615384615385	9.53846153846154	-9.53846153846154
2680	12.1666666666667	-12.1666666666667	3.98333333333333	-3.98333333333333
2681	7.64705882352941	-7.64705882352941	16.5441176470588	-16.5441176470588
2682	12.3071428571429	-12.3071428571429	13.1714285714286	13.1714285714286
2684	26.6992481203008	-26.6992481203008	5.41353383458647	-5.41353383458647
2687	4.53125	-4.53125	2.703125	2.703125
2689	12.4722222222222	-12.4722222222222	9.13888888888889	-9.13888888888889
2691	4.88235294117647	4.88235294117647	5.23529411764706	-5.23529411764706
2695	7.3375	-7.3375	2.775	2.775
2697	5.01818181818182	5.01818181818182	28.3272727272727	28.3272727272727
2698	16.618320610687	-16.618320610687	2.30534351145038	2.30534351145038
2702	13.3030303030303	-13.3030303030303	10.5176767676768	10.5176767676768
2705	12.6290322580645	-12.6290322580645	10.8709677419355	10.8709677419355
2708	13.3532608695652	-13.3532608695652	18.7717391304348	-18.7717391304348
2709	19.0875	-19.0875	11.6	11.6
2711	25.1666666666667	-25.1666666666667	7.16666666666666	-7.16666666666666
2713	15.6014800818769	-15.6014800818769	12.6904424500079	-12.6904424500079
2715	3.26923076923077	-3.26923076923077	7.13461538461539	-7.13461538461539
2716	6.24148606811146	6.24148606811146	6.88235294117647	6.88235294117647
2718	21.8181818181818	-21.8181818181818	1.76859504132231	1.76859504132231
2726	1.52941176470588	-1.52941176470588	7.72549019607843	-7.72549019607843
2727	24.4509803921569	-24.4509803921569	1.5	1.5
2728	10.7460317460317	-10.7460317460317	4.28571428571428	4.28571428571428
2729	23.2408660351827	-23.2408660351827	9.05006765899865	9.05006765899865
2730	20.0284810126582	-20.0284810126582	6.99367088607595	-6.99367088607595
2731	16.7962962962963	-16.7962962962963	4	-4
2733	16.0681818181818	-16.0681818181818	10.75	-10.75
2735	26.2209302325581	-26.2209302325581	20.4302325581395	-20.4302325581395
2738	13.8181818181818	-13.8181818181818	9.92424242424243	-9.92424242424243
2739	19.9765625	-19.9765625	19.9921875	-19.9921875
2741	4.03519061583578	-4.03519061583578	15.5953079178886	15.5953079178886
2742	7.20689655172414	-7.20689655172414	14.1206896551724	14.1206896551724
2743	11.1851851851852	-11.1851851851852	3.5	-3.5
2744	17.8028169014085	-17.8028169014085	4.08450704225352	-4.08450704225352
2745	14.625	-14.625	8.94642857142857	-8.94642857142857
2746	6.18333333333333	-6.18333333333333	6.93333333333333	-6.93333333333333
2748	26.5574229691877	-26.5574229691877	5.36974789915966	5.36974789915966
2749	15.2166666666667	-15.2166666666667	1.16666666666667	1.16666666666667
2750	14.3636363636364	-14.3636363636364	2.72727272727273	-2.72727272727273
2752	14.7777777777778	-14.7777777777778	6.63888888888889	6.63888888888889
2754	9.67692307692308	-9.67692307692308	1.58461538461539	1.58461538461539
2756	21.3707865168539	-21.3707865168539	5.13483146067416	5.13483146067416
2759	11.8654545454545	-11.8654545454545	3.58545454545455	3.58545454545455
2761	16.4823529411765	-16.4823529411765	8.64705882352941	-8.64705882352941
2763	16.1960784313725	-16.1960784313725	1.90196078431373	-1.90196078431373
2766	13.7813504823151	-13.7813504823151	12.2813504823151	12.2813504823151
2767	11.4285714285714	-11.4285714285714	18.6938775510204	18.6938775510204
2770	12.7230769230769	-12.7230769230769	2.12307692307692	-2.12307692307692
2774	10.9807692307692	-10.9807692307692	1.19230769230769	1.19230769230769
2775	19.3	-19.3	9.94166666666667	9.94166666666667
2776	10.3384615384615	-10.3384615384615	9.64615384615384	-9.64615384615384
2777	23.089058524173	-23.089058524173	7.68956743002544	-7.68956743002544
2778	14.2840909090909	-14.2840909090909	8.34090909090909	8.34090909090909
2781	17.2551020408163	-17.2551020408163	7.21428571428572	-7.21428571428572
2786	16.3714285714286	-16.3714285714286	16.3857142857143	-16.3857142857143
2788	17.2256944444444	-17.2256944444444	2.23611111111111	-2.23611111111111
2790	10.0833333333333	-10.0833333333333	2.38333333333333	2.38333333333333
2791	11.875	-11.875	8.025	8.025
2795	25.6170886075949	-25.6170886075949	7.37974683544304	-7.37974683544304
2798	19.3307086614173	-19.3307086614173	3.45669291338583	3.45669291338583
2801	3.4921875	-3.4921875	14.65625	14.65625
2802	21.2639593908629	-21.2639593908629	6.68020304568528	6.68020304568528
2803	8.83916083916084	8.83916083916084	12.1328671328671	12.1328671328671
2806	30.4730158730159	-30.4730158730159	4.41587301587302	-4.41587301587302
2807	7.87857142857143	-7.87857142857143	13.3214285714286	13.3214285714286
2808	15.4748902974159	-15.4748902974159	15.4939054119941	-15.4939054119941
2810	12.2672413793103	-12.2672413793103	5.25862068965517	-5.25862068965517
2811	9.38095238095238	-9.38095238095238	25.031746031746	25.031746031746
2812	14.8815789473684	-14.8815789473684	2.92105263157895	2.92105263157895
2814	12.0277777777778	-12.0277777777778	14.8611111111111	-14.8611111111111
2815	25.5875	-25.5875	9.975	-9.975
2817	12.6184210526316	-12.6184210526316	10.1184210526316	10.1184210526316
2819	16.1879194630872	-16.1879194630872	5.53020134228188	-5.53020134228188
2821	23.5825242718447	-23.5825242718447	6.61165048543689	-6.61165048543689
2826	13.4375	-13.4375	6.75986842105263	6.75986842105263
2828	16.1698113207547	-16.1698113207547	1.58490566037736	-1.58490566037736
2832	14.2692307692308	-14.2692307692308	8.90384615384615	-8.90384615384615
2833	12.0350877192982	-12.0350877192982	16.922305764411	-16.922305764411
2834	21.6395348837209	-21.6395348837209	4.03488372093023	-4.03488372093023
2836	2.47540983606557	-2.47540983606557	5.16393442622951	5.16393442622951
2843	15.1969696969697	-15.1969696969697	0.787878787878789	0.787878787878789
2844	11.5441176470588	-11.5441176470588	4.83823529411764	-4.83823529411764
2847	9.18918918918919	-9.18918918918919	5.5	5.5
2848	11.3166666666667	-11.3166666666667	1.33333333333334	-1.33333333333334
2849	23.9230769230769	-23.9230769230769	10.1923076923077	-10.1923076923077
2854	23.1973333333333	-23.1973333333333	21.5786666666667	21.5786666666667
2856	15.15	-15.15	14.9666666666667	-14.9666666666667
2858	19.5294117647059	-19.5294117647059	0.558823529411768	0.558823529411768
2863	17.0266990291262	-17.0266990291262	7.27184466019418	7.27184466019418
2864	6.27007299270073	-6.27007299270073	6.63503649635037	-6.63503649635037
2865	10.3392857142857	-10.3392857142857	4.67857142857143	4.67857142857143
2867	8.77272727272727	-8.77272727272727	13.4318181818182	-13.4318181818182
2868	22.3961318051576	-22.3961318051576	5.75680515759312	5.75680515759312
2869	13.231884057971	-13.231884057971	6	6
2871	10.46875	-10.46875	3.734375	-3.734375
2872	13.5454545454545	-13.5454545454545	4.5	4.5
2874	12.3492063492063	-12.3492063492063	3.52380952380953	3.52380952380953
2876	4.984375	4.984375	4.1875	4.1875
2881	8.54166666666667	-8.54166666666667	6.63888888888889	-6.63888888888889
2882	27.4444444444444	-27.4444444444444	4.93518518518518	4.93518518518518
2883	19.625	-19.625	10.84375	-10.84375
2885	23.7218543046358	-23.7218543046358	24.3841059602649	-24.3841059602649
2888	25.9087947882736	-25.9087947882736	6.53745928338762	-6.53745928338762
2890	16.4463276836158	-16.4463276836158	2.80225988700565	2.80225988700565
2894	15.1666666666667	-15.1666666666667	6.07692307692308	-6.07692307692308
2895	14.0294117647059	-14.0294117647059	3.58823529411765	3.58823529411765
2896	14.2647058823529	-14.2647058823529	9.97058823529412	9.97058823529412
2898	10.156862745098	-10.156862745098	4.86274509803922	-4.86274509803922
2899	20.0461538461538	-20.0461538461538	5.87692307692308	5.87692307692308
2900	4.33854166666667	-4.33854166666667	2.32291666666667	2.32291666666667
2905	21.34375	-21.34375	4.86875	4.86875
2908	22.0666666666667	-22.0666666666667	8.70666666666666	8.70666666666666
2911	1.82758620689655	-1.82758620689655	22.6896551724138	22.6896551724138
2913	9.45762711864407	-9.45762711864407	9.6271186440678	9.6271186440678
2917	4.68148148148148	-4.68148148148148	9.65925925925926	9.65925925925926
2919	2.5	-2.5	2.91071428571429	-2.91071428571429
2920	21.3248407643312	-21.3248407643312	7.2547770700637	7.2547770700637
2923	3.0253164556962	-3.0253164556962	17.3164556962025	17.3164556962025
2929	4.92063492063492	-4.92063492063492	4.25396825396825	4.25396825396825
2930	11.1351351351351	-11.1351351351351	3.05405405405405	3.05405405405405
2933	7.94285714285714	-7.94285714285714	7.06666666666667	-7.06666666666667
2934	7.88888888888889	-7.88888888888889	1.74603174603175	1.74603174603175
2936	8.66197183098592	-8.66197183098592	6.09859154929578	6.09859154929578
2938	4.97142857142857	4.97142857142857	1.21428571428572	-1.21428571428572
2939	7.32291666666666	-7.32291666666666	12.28125	-12.28125
2941	10.4705882352941	-10.4705882352941	4.42156862745098	4.42156862745098
2944	1.07017543859649	1.07017543859649	1.45614035087719	-1.45614035087719
2946	13.8760330578512	-13.8760330578512	8.75482093663912	-8.75482093663912
2947	10.5562599049128	-10.5562599049128	8.85578446909667	8.85578446909667
2949	11.9041095890411	-11.9041095890411	10.2876712328767	-10.2876712328767
2950	1.28571428571428	-1.28571428571428	10.7714285714286	-10.7714285714286
2953	13.8333333333333	-13.8333333333333	10.8277777777778	-10.8277777777778
2957	9.17857142857143	-9.17857142857143	5.20238095238095	5.20238095238095
2958	4.98780487804878	-4.98780487804878	4.87804878048781	4.87804878048781
2960	8.3448275862069	8.3448275862069	8.81034482758621	8.81034482758621
2962	6.69095477386935	-6.69095477386935	19.7964824120603	19.7964824120603
2963	13.435667752443	-13.435667752443	13.35667752443	-13.35667752443
2969	12.5686274509804	-12.5686274509804	5.20588235294118	-5.20588235294118
2971	23.2788461538462	-23.2788461538462	2.60576923076923	-2.60576923076923
2973	9.37313432835821	-9.37313432835821	1.56716417910448	1.56716417910448
2974	9.47619047619047	-9.47619047619047	6.6031746031746	6.6031746031746
2975	9.3921568627451	-9.3921568627451	0.96078431372549	0.96078431372549
2976	11.9230769230769	-11.9230769230769	10.1538461538462	-10.1538461538462
2977	5.71212121212121	-5.71212121212121	10.2676767676768	10.2676767676768
2980	17.0760023937762	-17.0760023937762	9.92040694195093	9.92040694195093
2981	9.58823529411765	-9.58823529411765	1.23529411764706	1.23529411764706
2984	8.39057239057239	-8.39057239057239	13.9427609427609	-13.9427609427609
2986	5.50242954324587	-5.50242954324587	11.3809523809524	11.3809523809524
2990	26.8703703703704	-26.8703703703704	5.62962962962963	5.62962962962963
2991	30.85	-30.85	2.78333333333333	-2.78333333333333
2992	8.48333333333333	-8.48333333333333	7.02619047619048	-7.02619047619048
2994	12.84375	-12.84375	4.1484375	4.1484375
2996	5.73333333333333	-5.73333333333333	0.966666666666669	0.966666666666669
2997	19.8409090909091	-19.8409090909091	3.19318181818182	-3.19318181818182
2998	15.3448275862069	-15.3448275862069	8.45402298850575	-8.45402298850575
3001	11.6923076923077	-11.6923076923077	32.1538461538462	32.1538461538462
3002	27.3604651162791	-27.3604651162791	10.0697674418605	-10.0697674418605
3004	14.8653846153846	-14.8653846153846	1.5	1.5
3006	7.0379746835443	7.0379746835443	1.83544303797468	1.83544303797468
3012	16.2341772151899	-16.2341772151899	8.16772151898734	8.16772151898734
3013	15.3538461538462	-15.3538461538462	2.16153846153846	2.16153846153846
3015	5.89090909090909	-5.89090909090909	3.78181818181818	3.78181818181818
3016	15.1170212765957	-15.1170212765957	15.1170212765957	-15.1170212765957
3019	8	-8	2.7719298245614	2.7719298245614
3020	7.44	-7.44	3.17333333333333	-3.17333333333333
3029	12.6620209059233	-12.6620209059233	4.02090592334495	-4.02090592334495
3032	8.09774436090225	-8.09774436090225	3.93984962406015	3.93984962406015
3034	7.21052631578947	-7.21052631578947	4.52631578947368	4.52631578947368
3036	3.375	-3.375	10.1477272727273	10.1477272727273
3038	2.66666666666667	-2.66666666666667	8.63768115942029	-8.63768115942029
3042	20.8638032305433	-20.8638032305433	6.04515418502203	-6.04515418502203
3043	16.0023923444976	-16.0023923444976	12.6794258373206	12.6794258373206
3045	11.0578512396694	-11.0578512396694	10.6776859504132	10.6776859504132
3046	12.1020408163265	-12.1020408163265	3.3469387755102	-3.3469387755102
3049	13.1165845648604	-13.1165845648604	3.27586206896552	-3.27586206896552
3050	2.61300309597523	-2.61300309597523	8.25077399380805	8.25077399380805
3051	12.3098591549296	-12.3098591549296	2.16901408450704	2.16901408450704
3052	20.5606936416185	-20.5606936416185	10.3583815028902	10.3583815028902
3055	17.2820512820513	-17.2820512820513	1.17948717948718	-1.17948717948718
3058	1.30555555555556	-1.30555555555556	8.56944444444444	8.56944444444444
3062	8.75	-8.75	1.73611111111111	1.73611111111111
3063	15.9642857142857	-15.9642857142857	7.01488095238095	-7.01488095238095
3066	12.4398148148148	-12.4398148148148	5.43055555555556	-5.43055555555556
3067	10.2533333333333	-10.2533333333333	2.46666666666667	2.46666666666667
3069	10.0218687872763	-10.0218687872763	17.8727634194831	-17.8727634194831
3072	17.2056074766355	-17.2056074766355	5.06230529595016	-5.06230529595016
3073	3.83582089552239	-3.83582089552239	11.4477611940299	11.4477611940299
3074	20.6090909090909	-20.6090909090909	6.84545454545454	-6.84545454545454
3076	14.3846153846154	-14.3846153846154	9.94230769230769	-9.94230769230769
3081	11.09	-11.09	11.36	-11.36
3085	4.18589743589743	-4.18589743589743	15.2051282051282	15.2051282051282
3088	3.07142857142857	3.07142857142857	0.839285714285715	-0.839285714285715
3089	10.0395716945996	-10.0395716945996	13.1559590316574	-13.1559590316574
3090	14.8875	-14.8875	14.95	-14.95
3093	13.0666666666667	-13.0666666666667	4.60740740740741	4.60740740740741
3094	13.1228070175439	-13.1228070175439	13.1228070175439	-13.1228070175439
3096	12.5673076923077	-12.5673076923077	4.61538461538462	-4.61538461538462
3097	13.3116883116883	-13.3116883116883	8.77922077922078	8.77922077922078
3098	14.8823529411765	-14.8823529411765	15.9019607843137	15.9019607843137
3099	0.608333333333333	-0.608333333333333	3.59166666666667	-3.59166666666667
3101	13.027027027027	-13.027027027027	4.97297297297298	4.97297297297298
3105	15.2153846153846	-15.2153846153846	21.6153846153846	-21.6153846153846
3106	18.9202992843201	-18.9202992843201	15.854261548471	-15.854261548471
3108	16.6367583212735	-16.6367583212735	7.84370477568741	7.84370477568741
3109	7.13725490196078	-7.13725490196078	2.49019607843137	2.49019607843137
3110	11.6	-11.6	7.97692307692308	-7.97692307692308
3111	14.686170212766	-14.686170212766	6.61702127659574	-6.61702127659574
3112	23.948275862069	23.948275862069	18.7758620689655	-18.7758620689655
3117	10.5104166666667	-10.5104166666667	4.04166666666666	-4.04166666666666
3118	16.9653179190751	-16.9653179190751	4.57803468208093	4.57803468208093
3119	15.3188405797101	-15.3188405797101	5.17391304347826	5.17391304347826
3120	16.7761194029851	-16.7761194029851	8.67164179104478	-8.67164179104478
3121	24.0610645771413	-24.0610645771413	22.0541295145456	-22.0541295145456
3122	13.9259259259259	-13.9259259259259	4.75925925925926	4.75925925925926
3123	29.2861736334405	-29.2861736334405	5.53697749196142	-5.53697749196142
3124	26.9217391304348	-26.9217391304348	10.8086956521739	-10.8086956521739
3125	18.5802469135802	-18.5802469135802	16.3703703703704	16.3703703703704
3126	19.854748603352	-19.854748603352	13.1396648044693	13.1396648044693
3127	16.9166666666667	-16.9166666666667	0.649999999999999	-0.649999999999999
3129	24.4852941176471	-24.4852941176471	19.6764705882353	-19.6764705882353
3130	14.4681647940075	-14.4681647940075	6.34456928838951	6.34456928838951
3131	18.9626865671642	-18.9626865671642	5.85074626865672	5.85074626865672
3132	4.59375	-4.59375	3	-3
3134	7.21818181818182	7.21818181818182	13.7636363636364	13.7636363636364
3135	17.5185185185185	-17.5185185185185	2.92592592592593	-2.92592592592593
3137	13.1875	13.1875	2.015625	2.015625
3138	11.2258064516129	-11.2258064516129	3.32258064516129	-3.32258064516129
3140	7.72727272727273	-7.72727272727273	5.29090909090909	-5.29090909090909
3142	6.31666666666667	-6.31666666666667	4.1	-4.1
3146	10.2264957264957	-10.2264957264957	6.01282051282051	6.01282051282051
3148	9.03174603174603	-9.03174603174603	2.36507936507936	-2.36507936507936
3166	23.1170212765957	23.1170212765957	10.1755319148936	-10.1755319148936
3168	2.56179775280899	-2.56179775280899	6.8876404494382	6.8876404494382
3169	3.95555555555556	-3.95555555555556	15.2888888888889	-15.2888888888889
3170	17.6233333333333	-17.6233333333333	14.5533333333333	-14.5533333333333
3181	5.99473684210526	-5.99473684210526	9.35789473684211	9.35789473684211
3182	11.0343511450382	11.0343511450382	8.62213740458015	8.62213740458015
3184	8.52380952380952	8.52380952380952	4.26666666666667	4.26666666666667
3188	15	-15	1	-1
3189	4.96296296296296	-4.96296296296296	14.3518518518519	14.3518518518519
3190	6.34883720930233	-6.34883720930233	1.51162790697674	1.51162790697674
3191	5.41935483870968	-5.41935483870968	1.51612903225806	-1.51612903225806
3193	4.42622950819672	4.42622950819672	11.827868852459	-11.827868852459
3194	15.8918918918919	-15.8918918918919	5.2972972972973	-5.2972972972973
3195	11	-11	1.67692307692308	-1.67692307692308
3197	7.42424242424242	-7.42424242424242	5.52525252525253	5.52525252525253
3198	2.99230769230769	-2.99230769230769	23.6461538461538	23.6461538461538
3199	16.8571428571429	-16.8571428571429	16.8303571428571	-16.8303571428571
3200	10.7051282051282	-10.7051282051282	4.74358974358974	-4.74358974358974
3201	10.0192307692308	-10.0192307692308	4.17307692307692	-4.17307692307692
3202	3.48076923076923	3.48076923076923	0.923076923076923	-0.923076923076923
3203	2.25	-2.25	0.673076923076923	0.673076923076923
3204	4.6271186440678	4.6271186440678	4.69491525423729	-4.69491525423729
3209	10.375	10.375	6.08035714285714	6.08035714285714
3210	3.76724137931035	-3.76724137931035	4.01724137931035	4.01724137931035
3214	11.8392857142857	-11.8392857142857	5.58928571428572	5.58928571428572
3215	3.64406779661017	-3.64406779661017	10.5084745762712	10.5084745762712
3218	9.50769230769231	-9.50769230769231	4.24615384615385	-4.24615384615385
3219	12.5443037974684	-12.5443037974684	1.12658227848101	-1.12658227848101
3220	10.2209302325581	-10.2209302325581	13.0883720930233	13.0883720930233
3222	12.2623061362104	-12.2623061362104	8.13823331085637	-8.13823331085637
3224	0.75925925925926	0.75925925925926	11.6481481481481	11.6481481481481
3225	4.09019607843137	-4.09019607843137	9.78039215686275	-9.78039215686275
3227	4.90625	-4.90625	2.515625	2.515625
3229	5.9811320754717	-5.9811320754717	0.69811320754717	0.69811320754717
3230	2.39325842696629	-2.39325842696629	3.39325842696629	3.39325842696629
3232	7.94366197183098	-7.94366197183098	10.1549295774648	10.1549295774648
3234	8.4352773826458	-8.4352773826458	7.7524893314367	-7.7524893314367
3236	16.3463268365817	-16.3463268365817	6.45577211394303	-6.45577211394303
3238	17.3852459016393	-17.3852459016393	6	6
3242	5.0421686746988	-5.0421686746988	6.13253012048193	6.13253012048193
3243	13.65	-13.65	9	-9
3244	3.35	-3.35	8.31666666666667	-8.31666666666667
3246	9.31125827814569	-9.31125827814569	14.5960264900662	14.5960264900662
3247	9.16666666666667	-9.16666666666667	7	-7
3248	16.566265060241	-16.566265060241	2.81927710843373	-2.81927710843373
3252	8.5928338762215	-8.5928338762215	16.7752442996743	-16.7752442996743
3254	4.45117845117845	-4.45117845117845	10.2289562289562	-10.2289562289562
3256	16.5474860335196	-16.5474860335196	4.6927374301676	4.6927374301676
3259	4.15533980582524	-4.15533980582524	9.40776699029126	9.40776699029126
3261	1.42592592592593	-1.42592592592593	4.81481481481481	-4.81481481481481
3262	6.69811320754717	-6.69811320754717	7.38679245283019	7.38679245283019
3263	12.7727272727273	-12.7727272727273	5.93939393939394	5.93939393939394
3264	4.73661670235546	4.73661670235546	12.1177730192719	12.1177730192719
3265	5.05633802816902	-5.05633802816902	4.64788732394366	4.64788732394366
3266	20.1888888888889	-20.1888888888889	12.225	-12.225
3267	10.5396825396825	-10.5396825396825	3.14285714285714	3.14285714285714
3269	11.6986301369863	-11.6986301369863	3.78538812785388	-3.78538812785388
3270	10.0964912280702	-10.0964912280702	3.26315789473684	3.26315789473684
3271	15.156862745098	-15.156862745098	1.56862745098039	-1.56862745098039
3276	4.81944444444444	-4.81944444444444	2.97222222222222	2.97222222222222
3277	15.9942196531792	-15.9942196531792	13.9537572254335	13.9537572254335
3278	6.39622641509434	-6.39622641509434	5.56603773584906	-5.56603773584906
3279	11.1777777777778	-11.1777777777778	6.04444444444444	6.04444444444444
3280	11.5675675675676	-11.5675675675676	1.7972972972973	1.7972972972973
3281	17.2095238095238	-17.2095238095238	12.2619047619048	-12.2619047619048
3282	18.4310344827586	-18.4310344827586	7.5	7.5
3285	20.5934065934066	-20.5934065934066	18.5824175824176	-18.5824175824176
3286	5.56666666666667	-5.56666666666667	1.83333333333333	1.83333333333333
3291	5.15037593984962	-5.15037593984962	6.94736842105263	-6.94736842105263
3293	3.2280701754386	-3.2280701754386	5.14035087719298	-5.14035087719298
3294	4.90740740740741	-4.90740740740741	3.92592592592593	3.92592592592593
3296	1.13235294117647	1.13235294117647	11.8676470588235	11.8676470588235
3297	9.7536231884058	-9.7536231884058	15.1932367149758	15.1932367149758
3298	18.0204081632653	-18.0204081632653	6.97142857142857	-6.97142857142857
3299	12.0495626822157	-12.0495626822157	21.9125364431487	21.9125364431487
3300	2.45569620253165	-2.45569620253165	5.94936708860759	-5.94936708860759
3301	14	-14	1.66666666666667	1.66666666666667
3302	2.35064935064935	-2.35064935064935	3.77922077922078	3.77922077922078
3307	12.1125265392781	-12.1125265392781	4.06263269639066	-4.06263269639066
3310	5.34722222222222	-5.34722222222222	2.15277777777778	2.15277777777778
3312	7.28048780487805	-7.28048780487805	4.04878048780488	4.04878048780488
3317	8.46875	-8.46875	0.96875	-0.96875
3320	26.1832669322709	-26.1832669322709	4.21115537848605	-4.21115537848605
3321	23.632183908046	-23.632183908046	14.235632183908	-14.235632183908
3322	11.2459016393443	-11.2459016393443	3.08196721311475	3.08196721311475
3325	10.3421052631579	-10.3421052631579	1.55263157894737	1.55263157894737
3330	11.2058823529412	-11.2058823529412	4.9235294117647	4.9235294117647
3331	18.3333333333333	-18.3333333333333	13.9111111111111	13.9111111111111
3332	10.9428571428571	-10.9428571428571	13.5428571428571	13.5428571428571
3333	20.6190476190476	-20.6190476190476	9.25	-9.25
3335	3.75862068965517	-3.75862068965517	3.94827586206897	3.94827586206897
3338	9.28395061728395	-9.28395061728395	3.75308641975309	3.75308641975309
3339	13.3164556962025	-13.3164556962025	8.50632911392405	-8.50632911392405
3341	7.49019607843137	-7.49019607843137	10.5098039215686	10.5098039215686
3342	7.84285714285714	-7.84285714285714	6.88571428571429	6.88571428571429
3344	8.953125	-8.953125	3.328125	3.328125
3345	17.6545454545455	-17.6545454545455	3.14545454545454	3.14545454545454
3347	14.5769230769231	-14.5769230769231	9.03846153846154	9.03846153846154
3348	15.4278416347382	-15.4278416347382	8.6066411238825	8.6066411238825
3351	21.1812297734628	-21.1812297734628	8.74433656957929	-8.74433656957929
3352	2.26666666666667	2.26666666666667	16.5037037037037	16.5037037037037
3359	18.8970588235294	-18.8970588235294	7.22058823529412	7.22058823529412
3360	21.1506024096386	-21.1506024096386	13.3373493975904	-13.3373493975904
3362	11.5882352941176	-11.5882352941176	17.4901960784314	17.4901960784314
3364	12.3076923076923	-12.3076923076923	8.03238866396761	-8.03238866396761
3365	19.7317073170732	-19.7317073170732	4.3780487804878	4.3780487804878
3366	7.41379310344828	-7.41379310344828	7.08620689655172	7.08620689655172
3367	9.60344827586207	-9.60344827586207	2.74137931034483	2.74137931034483
3368	11.4038461538462	-11.4038461538462	11.1346153846154	-11.1346153846154
3369	16.8255033557047	-16.8255033557047	4.85906040268456	4.85906040268456
3370	8.61382113821138	-8.61382113821138	8.22357723577236	8.22357723577236
3371	16.6914893617021	-16.6914893617021	7.22340425531915	7.22340425531915
3372	18.4082840236686	-18.4082840236686	21.3905325443787	-21.3905325443787
3374	16.4789915966387	-16.4789915966387	32.3025210084034	32.3025210084034
3376	13.4464285714286	-13.4464285714286	10.4642857142857	10.4642857142857
3377	19.8571428571429	-19.8571428571429	5.03174603174603	-5.03174603174603
3379	11.7636363636364	-11.7636363636364	1.72727272727273	-1.72727272727273
3380	12.2258064516129	12.2258064516129	13.6612903225806	13.6612903225806
3381	8.05769230769231	-8.05769230769231	8.59615384615385	8.59615384615385
3384	11.7042253521127	-11.7042253521127	4.83098591549296	4.83098591549296
3386	20.3323076923077	-20.3323076923077	8.18769230769231	-8.18769230769231
3387	12.8148148148148	-12.8148148148148	13.0740740740741	13.0740740740741
3389	16	-16	1.546875	-1.546875
3390	10.1983240223464	-10.1983240223464	6.85474860335195	6.85474860335195
3391	15.044776119403	-15.044776119403	2.2089552238806	-2.2089552238806
3392	5.15984654731458	5.15984654731458	7.96419437340153	7.96419437340153
3393	8.74776785714286	8.74776785714286	9.87276785714286	9.87276785714286
3395	7.71681415929203	-7.71681415929203	5.53834808259587	-5.53834808259587
3397	6.69354838709678	-6.69354838709678	17.255376344086	17.255376344086
3398	2.86	-2.86	7.18	7.18
3400	12.7477477477477	-12.7477477477477	9.54054054054054	9.54054054054054
3401	19	-19	4.36559139784946	4.36559139784946
3403	10.7055214723926	-10.7055214723926	15.1779141104294	15.1779141104294
3405	15.6515151515152	-15.6515151515152	13.0606060606061	13.0606060606061
3406	9.37804878048781	-9.37804878048781	8.86585365853659	8.86585365853659
3407	6.89285714285714	-6.89285714285714	21.8428571428571	21.8428571428571
3408	7	-7	5	5
3411	4.11764705882353	-4.11764705882353	1.13725490196078	1.13725490196078
3415	5.23244552058111	5.23244552058111	21.3414043583535	21.3414043583535
3418	6.67857142857143	-6.67857142857143	3.08928571428572	-3.08928571428572
3422	5.48214285714286	-5.48214285714286	7.35714285714286	7.35714285714286
3425	7.82692307692308	-7.82692307692308	14.7115384615385	-14.7115384615385
3426	8.96	-8.96	21.4366666666667	21.4366666666667
3427	14.5192307692308	-14.5192307692308	1.03846153846154	-1.03846153846154
3428	20.695652173913	-20.695652173913	4.04347826086957	4.04347826086957
3429	7.39655172413793	-7.39655172413793	2.72413793103448	2.72413793103448
3430	7.84375	-7.84375	10.0234375	-10.0234375
3432	5.34615384615385	5.34615384615385	6.78205128205128	-6.78205128205128
3433	24.8222222222222	-24.8222222222222	8.68888888888889	8.68888888888889
3436	11.5166666666667	-11.5166666666667	5.86666666666667	5.86666666666667
3437	10.4113475177305	-10.4113475177305	5.29787234042553	5.29787234042553
3440	10.24	10.24	5.97	-5.97
3441	16.6346153846154	-16.6346153846154	0.0961538461538467	0.0961538461538467
3443	22.5147365287288	-22.5147365287288	9.20154807978565	9.20154807978565
3445	9.89473684210526	-9.89473684210526	5.42105263157895	-5.42105263157895
3446	16.9137931034483	-16.9137931034483	18.1379310344828	18.1379310344828
3447	25.2363636363636	-25.2363636363636	6.09393939393939	-6.09393939393939
3450	5.86931818181818	5.86931818181818	7.00568181818182	-7.00568181818182
3453	14.7406914893617	-14.7406914893617	19.3209219858156	19.3209219858156
3455	12.9925925925926	-12.9925925925926	4.01481481481482	-4.01481481481482
3456	23.9717868338558	-23.9717868338558	10.8307210031348	-10.8307210031348
3459	16.3766233766234	-16.3766233766234	5.83116883116883	-5.83116883116883
3460	12.1811023622047	-12.1811023622047	4.9763779527559	4.9763779527559
3463	16.4090909090909	-16.4090909090909	12.4318181818182	12.4318181818182
3464	6.09375	-6.09375	10.5859375	10.5859375
3466	6	-6	4.87096774193548	4.87096774193548
3467	9.64912280701754	-9.64912280701754	7.21754385964912	7.21754385964912
3472	11.6627565982405	-11.6627565982405	17.6392961876833	-17.6392961876833
3473	7.66101694915254	-7.66101694915254	7.10169491525424	7.10169491525424
3475	28.036231884058	-28.036231884058	14.4855072463768	-14.4855072463768
3478	8.25615763546798	-8.25615763546798	17.0406403940887	-17.0406403940887
3479	20	-20	19.9895833333333	-19.9895833333333
3481	14.1630434782609	-14.1630434782609	13.2934782608696	13.2934782608696
3493	20.5517704312804	-20.5517704312804	19.5213962074174	-19.5213962074174
3494	6.24074074074074	-6.24074074074074	2.22222222222222	-2.22222222222222
3495	15.1171171171171	-15.1171171171171	2.18918918918919	2.18918918918919
3496	6.1	-6.1	2.23333333333333	-2.23333333333333
3500	11.390134529148	11.390134529148	10.1165919282511	10.1165919282511
3501	10.3793103448276	-10.3793103448276	7.1551724137931	-7.1551724137931
3503	8.44230769230769	-8.44230769230769	5.86538461538461	-5.86538461538461
3504	21.3569533914362	-21.3569533914362	8.30845017051914	-8.30845017051914
3505	15.563829787234	-15.563829787234	9.38297872340426	-9.38297872340426
3507	12.070821529745	-12.070821529745	9.13314447592068	9.13314447592068
3508	4.18918918918919	4.18918918918919	6.7027027027027	6.7027027027027
3510	23.9365079365079	-23.9365079365079	1.35714285714285	-1.35714285714285
3514	18.2962962962963	-18.2962962962963	5.7962962962963	-5.7962962962963
3516	16.6354838709677	-16.6354838709677	10.3161290322581	10.3161290322581
3519	14.8923076923077	-14.8923076923077	4.41538461538461	-4.41538461538461
3521	2.41379310344828	-2.41379310344828	2.5	-2.5
3522	13.1714285714286	-13.1714285714286	25.8285714285714	-25.8285714285714
3523	4.31578947368421	-4.31578947368421	3.52631578947368	-3.52631578947368
3524	6.95161290322581	-6.95161290322581	2.43548387096774	2.43548387096774
3526	18.1672354948805	-18.1672354948805	14.0085324232082	-14.0085324232082
3527	18.4580838323353	-18.4580838323353	8.08383233532934	-8.08383233532934
3528	11.0765027322404	-11.0765027322404	8.0655737704918	-8.0655737704918
3529	23.9210526315789	-23.9210526315789	11.0065789473684	11.0065789473684
3531	30.7222222222222	-30.7222222222222	10.3277777777778	10.3277777777778
3532	7.55555555555556	-7.55555555555556	6.62962962962963	6.62962962962963
3537	3.12903225806452	-3.12903225806452	3.64516129032258	-3.64516129032258
3538	24.3333333333333	-24.3333333333333	4.33333333333334	-4.33333333333334
3539	17.704347826087	-17.704347826087	3.1304347826087	-3.1304347826087
3541	18.4717514124294	-18.4717514124294	7.94915254237288	7.94915254237288
3543	10.1451612903226	-10.1451612903226	7.45161290322581	7.45161290322581
3545	13.7931034482759	-13.7931034482759	10.9827586206897	10.9827586206897
3547	16.3090909090909	-16.3090909090909	12.0727272727273	12.0727272727273
3549	12.7289719626168	-12.7289719626168	3.95327102803738	-3.95327102803738
3553	12.0689655172414	-12.0689655172414	8.1551724137931	-8.1551724137931
3554	6.11900826446281	-6.11900826446281	5.41322314049587	5.41322314049587
3555	8.14189189189189	-8.14189189189189	3.14189189189189	3.14189189189189
3556	15.4807692307692	-15.4807692307692	1.42307692307692	1.42307692307692
3557	23.0150537634409	-23.0150537634409	9.18064516129032	9.18064516129032
3558	18.6795180722892	-18.6795180722892	18.7935742971888	-18.7935742971888
3560	18.4393939393939	-18.4393939393939	2.36363636363637	-2.36363636363637
3561	19.8028169014085	-19.8028169014085	1.91549295774648	1.91549295774648
3562	16.1	-16.1	7.5625	-7.5625
3563	13.374213836478	-13.374213836478	7.40251572327044	7.40251572327044
3565	12.9506802721088	-12.9506802721088	6.50850340136055	6.50850340136055
3566	17.5969387755102	-17.5969387755102	4.65816326530612	-4.65816326530612
3568	12.8870431893688	-12.8870431893688	8.64451827242525	-8.64451827242525
3574	12.7227722772277	-12.7227722772277	8.16831683168317	8.16831683168317
3576	8.15384615384615	-8.15384615384615	22.6282051282051	22.6282051282051
3581	17.8857142857143	-17.8857142857143	5.87142857142857	5.87142857142857
3583	17.4078616352201	-17.4078616352201	20.3509433962264	-20.3509433962264
3584	26.7209302325581	-26.7209302325581	4.50166112956811	-4.50166112956811
3585	25.8484848484849	-25.8484848484849	6.87878787878788	-6.87878787878788
3586	4.37931034482759	-4.37931034482759	2.6551724137931	2.6551724137931
3587	18.6590909090909	-18.6590909090909	2.14772727272727	2.14772727272727
3588	19.3412162162162	-19.3412162162162	6.73648648648649	-6.73648648648649
3594	16.1470588235294	-16.1470588235294	2.60294117647059	2.60294117647059
3599	2.17307692307692	-2.17307692307692	2.92307692307692	-2.92307692307692
3600	10.5277777777778	-10.5277777777778	11.5580808080808	-11.5580808080808
3601	3.0184331797235	-3.0184331797235	14.8832565284178	-14.8832565284178
3603	10.8391089108911	-10.8391089108911	9.37128712871287	9.37128712871287
3605	8.88207547169811	-8.88207547169811	2.39622641509434	-2.39622641509434
3607	25.7395833333333	-25.7395833333333	12.1145833333333	-12.1145833333333
3608	13.514880952381	13.514880952381	25.25	25.25
3609	3.80208333333333	-3.80208333333333	3.61458333333333	-3.61458333333333
3613	7	-7	1.25806451612903	1.25806451612903
3614	13.0181818181818	-13.0181818181818	13.0060606060606	-13.0060606060606
3619	19.0018814675447	-19.0018814675447	5.0931326434619	-5.0931326434619
3627	18.65	18.65	2.88333333333333	-2.88333333333333
3628	13.8333333333333	13.8333333333333	7.45	7.45
3629	16.1666666666667	-16.1666666666667	12.1363636363636	-12.1363636363636
3630	20.025974025974	-20.025974025974	3.09090909090909	3.09090909090909
3632	2.70689655172414	-2.70689655172414	7.60344827586207	7.60344827586207
3640	4.71	4.71	25.31	-25.31
3642	15.0424242424242	-15.0424242424242	5.3	-5.3
3643	8.01960784313725	-8.01960784313725	7.76470588235294	-7.76470588235294
3650	14.906976744186	-14.906976744186	3.24418604651163	-3.24418604651163
3658	12.9196428571429	-12.9196428571429	10.7321428571429	-10.7321428571429
3659	9.58333333333333	-9.58333333333333	4.53333333333333	-4.53333333333333
3664	10.1212121212121	-10.1212121212121	3.40909090909091	-3.40909090909091
3666	9.31205673758865	-9.31205673758865	10.8652482269504	-10.8652482269504
3667	9.02898550724638	-9.02898550724638	0.855072463768117	0.855072463768117
3671	8.83018867924528	-8.83018867924528	0.886792452830189	-0.886792452830189
3672	11.0294117647059	-11.0294117647059	0.676470588235293	-0.676470588235293
3675	9.07547169811321	-9.07547169811321	13.9905660377358	13.9905660377358
3679	5.87096774193548	-5.87096774193548	4.87096774193548	-4.87096774193548
3680	11.4264705882353	-11.4264705882353	3.82352941176471	-3.82352941176471
3683	16.5654806964421	-16.5654806964421	14.5465556396669	-14.5465556396669
3684	12.6913742210561	-12.6913742210561	11.6464414562152	-11.6464414562152
3685	6.8125	-6.8125	3.3125	3.3125
3686	10.3703703703704	-10.3703703703704	3.96296296296296	-3.96296296296296
3687	10.8333333333333	-10.8333333333333	4.41666666666667	-4.41666666666667
3688	13.0892857142857	-13.0892857142857	25.6741071428571	25.6741071428571
3690	3.28205128205128	-3.28205128205128	10.2564102564103	-10.2564102564103
3692	22.9736070381232	-22.9736070381232	6.10557184750733	-6.10557184750733
3693	4.56962025316456	-4.56962025316456	5.44303797468354	5.44303797468354
3695	1.56521739130435	-1.56521739130435	7.05797101449275	-7.05797101449275
3698	13.3768115942029	-13.3768115942029	10.5217391304348	-10.5217391304348
3699	16.8235294117647	-16.8235294117647	2.17647058823529	-2.17647058823529
3702	25.3108108108108	-25.3108108108108	8.04054054054054	8.04054054054054
3704	17.025	-17.025	9.55625	9.55625
3712	17.4210526315789	-17.4210526315789	3.44360902255639	3.44360902255639
3715	31.5	-31.5	14.1612903225806	-14.1612903225806
3716	5.40476190476191	-5.40476190476191	6.83333333333333	6.83333333333333
3718	19.5573770491803	-19.5573770491803	5.1311475409836	5.1311475409836
3720	25.0467289719626	-25.0467289719626	8.48909657320872	-8.48909657320872
3721	4.49645390070922	-4.49645390070922	7.35460992907801	-7.35460992907801
3725	21.15625	-21.15625	8.46875	8.46875
3726	15.0185185185185	-15.0185185185185	13.5185185185185	-13.5185185185185
3728	21.8257142857143	-21.8257142857143	3.76285714285714	-3.76285714285714
3730	4.21693121693122	-4.21693121693122	4.90476190476191	4.90476190476191
3733	25.8977272727273	-25.8977272727273	3.21590909090909	-3.21590909090909
3734	30.75	-30.75	9.36238532110092	-9.36238532110092
3736	18.1960784313725	-18.1960784313725	1.96078431372549	1.96078431372549
3737	19.6036036036036	-19.6036036036036	10.1981981981982	10.1981981981982
3738	7.03921568627451	7.03921568627451	9.76470588235294	-9.76470588235294
3742	5.67241379310345	-5.67241379310345	9.62068965517241	9.62068965517241
3744	11.2363636363636	-11.2363636363636	8.27272727272727	-8.27272727272727
3745	16.7101449275362	-16.7101449275362	5.14492753623188	-5.14492753623188
3747	14.7540983606557	-14.7540983606557	6.59016393442623	-6.59016393442623
3748	7.68019480519481	-7.68019480519481	6.74188311688312	-6.74188311688312
3749	14.0917721518987	-14.0917721518987	7.2753164556962	7.2753164556962
3750	7.52173913043478	-7.52173913043478	12.4275362318841	-12.4275362318841
3751	13.8305084745763	-13.8305084745763	5.59322033898305	-5.59322033898305
3752	17.59	-17.59	4.15	4.15
3754	19.921511627907	-19.921511627907	4.79069767441861	-4.79069767441861
3755	13.3787878787879	-13.3787878787879	2.37878787878788	2.37878787878788
3756	20.0277777777778	-20.0277777777778	10.9722222222222	-10.9722222222222
3760	28.2209771402958	-28.2209771402958	7.16898251904976	-7.16898251904976
3761	9	-9	3.47368421052632	3.47368421052632
3762	22.9376947040498	-22.9376947040498	8.48909657320872	-8.48909657320872
3767	8.44334975369458	-8.44334975369458	7.05418719211823	7.05418719211823
3768	2.81132075471698	-2.81132075471698	4.18867924528302	4.18867924528302
3775	4.31560283687944	-4.31560283687944	4.32978723404256	4.32978723404256
3777	28.9616935483871	-28.9616935483871	9.01411290322581	-9.01411290322581
3780	2.86440677966102	-2.86440677966102	6.6271186440678	6.6271186440678
3781	11.1298701298701	-11.1298701298701	5.57142857142857	-5.57142857142857
3782	3.67241379310345	-3.67241379310345	13.7241379310345	13.7241379310345
3784	6.625	-6.625	5.609375	5.609375
3786	9.81188118811881	-9.81188118811881	4.50495049504951	-4.50495049504951
3788	27.7	-27.7	5.90714285714286	-5.90714285714286
3789	22.0869565217391	-22.0869565217391	7.26086956521739	7.26086956521739
3791	13.5467422096317	-13.5467422096317	8.0056657223796	8.0056657223796
3792	27.015625	-27.015625	5.94375	5.94375
3794	12.2956586826347	-12.2956586826347	25.2365269461078	-25.2365269461078
3795	12.5047619047619	-12.5047619047619	5.90476190476191	5.90476190476191
3797	11.125	-11.125	1.8625	1.8625
3798	3.55952380952381	-3.55952380952381	2.97619047619047	2.97619047619047
3800	16.0625	-16.0625	1.921875	1.921875
3803	7.34920634920635	7.34920634920635	9.79365079365079	9.79365079365079
3805	21.1341463414634	-21.1341463414634	9.39939024390244	-9.39939024390244
3808	3.046875	-3.046875	2.375	2.375
3810	19.2479674796748	-19.2479674796748	8.10975609756098	8.10975609756098
3812	24.5833333333333	-24.5833333333333	4.58333333333334	4.58333333333334
3822	22.444099378882	-22.444099378882	8.07453416149068	-8.07453416149068
3824	8.72131147540984	-8.72131147540984	4.95081967213115	-4.95081967213115
3826	12.6140350877193	-12.6140350877193	5.07017543859649	5.07017543859649
3827	8.68292682926829	-8.68292682926829	12.0853658536585	-12.0853658536585
3830	11.0534591194969	-11.0534591194969	7.10691823899371	7.10691823899371
3831	13.7135922330097	-13.7135922330097	3.30582524271845	3.30582524271845
3833	23.6990595611285	-23.6990595611285	9.04075235109718	-9.04075235109718
3834	25.0521472392638	-25.0521472392638	10.3159509202454	-10.3159509202454
3835	24.5031847133758	-24.5031847133758	9.01592356687898	9.01592356687898
3836	28.875	-28.875	12.9732142857143	12.9732142857143
3837	20.2138364779874	-20.2138364779874	7.42767295597484	-7.42767295597484
3838	2.93103448275862	2.93103448275862	8.70689655172414	8.70689655172414
3841	27.8823529411765	-27.8823529411765	2.77450980392157	-2.77450980392157
3843	13.7833333333333	-13.7833333333333	13.7833333333333	-13.7833333333333
3846	6.21666666666667	-6.21666666666667	2.15	2.15
3848	23.0764331210191	-23.0764331210191	2.50955414012739	2.50955414012739
3852	12.8602941176471	-12.8602941176471	4.18382352941176	-4.18382352941176
3853	21.2075471698113	-21.2075471698113	11.7264150943396	-11.7264150943396
3854	21.4901117798796	-21.4901117798796	17.2355975924334	-17.2355975924334
3858	8.45945945945946	-8.45945945945946	8.02702702702703	8.02702702702703
3860	21.6774193548387	-21.6774193548387	2.40322580645162	2.40322580645162
3862	13.14265129683	-13.14265129683	5.19164265129683	5.19164265129683
3865	17.1357006975269	-17.1357006975269	12.9549778059607	12.9549778059607
3866	20.4479166666667	-20.4479166666667	5.76041666666666	5.76041666666666
3867	16.1279069767442	-16.1279069767442	9.65116279069768	9.65116279069768
3869	11.4229390681004	11.4229390681004	16.3297491039427	16.3297491039427
3870	11.7668508287293	-11.7668508287293	12.7259668508287	-12.7259668508287
3871	21.625	-21.625	10.7352941176471	-10.7352941176471
3873	6.5522664199815	-6.5522664199815	6.30804810360777	6.30804810360777
3874	24.2536585365854	-24.2536585365854	3.29756097560976	3.29756097560976
3875	22.6068111455108	-22.6068111455108	10.2910216718266	-10.2910216718266
3876	17.2397476340694	-17.2397476340694	10.8170347003155	10.8170347003155
3877	10.1346153846154	-10.1346153846154	3.07692307692308	3.07692307692308
3881	15.7897574123989	-15.7897574123989	10.0080862533693	10.0080862533693
3882	13.1218130311615	-13.1218130311615	7.02266288951841	7.02266288951841
3885	30.125	-30.125	2.69642857142857	2.69642857142857
3886	18.6170212765957	-18.6170212765957	17.3617021276596	-17.3617021276596
3895	20.1794871794872	-20.1794871794872	3.05128205128205	3.05128205128205
3896	11.6491228070175	-11.6491228070175	11.4385964912281	11.4385964912281
3898	19.3166666666667	-19.3166666666667	5.83333333333334	5.83333333333334
3901	13.6829896907216	-13.6829896907216	14.0154639175258	-14.0154639175258
3902	14.1761786600496	-14.1761786600496	11.7766749379653	11.7766749379653
3903	21.7979452054795	-21.7979452054795	5.01712328767123	-5.01712328767123
3904	6.22222222222222	-6.22222222222222	6.36666666666667	6.36666666666667
3905	6.69662921348315	-6.69662921348315	4.25842696629213	4.25842696629213
3906	21.1929824561403	-21.1929824561403	6.42105263157895	6.42105263157895
3909	21.7719653179191	-21.7719653179191	18.7101156069364	-18.7101156069364
3911	9.08064516129032	-9.08064516129032	2.17741935483871	2.17741935483871
3912	5.74576271186441	-5.74576271186441	12.9322033898305	-12.9322033898305
3913	9.82142857142857	-9.82142857142857	3.60714285714286	-3.60714285714286
3914	11.875	-11.875	1.28571428571428	1.28571428571428
3915	8.875	-8.875	6.953125	6.953125
3919	7	-7	21.0909090909091	21.0909090909091
3921	8.91071428571428	8.91071428571428	4.16071428571428	4.16071428571428
3924	17.7088607594937	-17.7088607594937	2.70886075949367	-2.70886075949367
3925	3.80952380952381	-3.80952380952381	21.047619047619	21.047619047619
3926	15.9191919191919	-15.9191919191919	7.96969696969697	7.96969696969697
3928	13.3519313304721	13.3519313304721	12.6909871244635	12.6909871244635
3930	4.53333333333333	4.53333333333333	3.56666666666667	3.56666666666667
3931	17.5294117647059	-17.5294117647059	2.73529411764706	-2.73529411764706
3934	19.7394366197183	-19.7394366197183	7.83098591549296	-7.83098591549296
3936	18.5075757575758	-18.5075757575758	8.25757575757576	-8.25757575757576
3937	16.2857142857143	-16.2857142857143	2.08928571428572	2.08928571428572
3938	13.0289855072464	-13.0289855072464	3.23188405797102	-3.23188405797102
3939	16.3409090909091	-16.3409090909091	7.11363636363637	-7.11363636363637
3940	32.3506493506493	-32.3506493506493	3.72727272727273	3.72727272727273
3941	26.8583333333333	-26.8583333333333	3.575	-3.575
3942	27.87	-27.87	13.81	-13.81
3943	15.0926768721556	-15.0926768721556	10.9482829954489	10.9482829954489
3944	6.6063829787234	-6.6063829787234	9.31914893617021	-9.31914893617021
3945	27.985549132948	-27.985549132948	13.971098265896	13.971098265896
3946	16.3286713286713	-16.3286713286713	24.0629370629371	-24.0629370629371
3948	17.390243902439	-17.390243902439	5.84552845528455	-5.84552845528455
3951	29.4765625	-29.4765625	4.3984375	-4.3984375
3952	8.8448275862069	-8.8448275862069	7.72413793103448	7.72413793103448
3954	17.6882494004796	-17.6882494004796	11.7170263788969	11.7170263788969
3955	16.1333333333333	-16.1333333333333	1.32	-1.32
3956	16.7846153846154	-16.7846153846154	2	2
3957	22.8627450980392	-22.8627450980392	10.0653594771242	10.0653594771242
3958	8.79365079365079	-8.79365079365079	4.12698412698413	4.12698412698413
3962	16.8235294117647	-16.8235294117647	3.57352941176471	3.57352941176471
3963	26.304347826087	-26.304347826087	11.335904628331	-11.335904628331
3968	4.48051948051948	-4.48051948051948	4.01298701298701	4.01298701298701
3974	30.4451410658307	-30.4451410658307	8.96865203761755	-8.96865203761755
3975	20.3260188087774	-20.3260188087774	6.69905956112853	-6.69905956112853
3976	21.3644314868805	-21.3644314868805	8.48104956268222	8.48104956268222
3981	25.5862068965517	-25.5862068965517	4.6551724137931	4.6551724137931
3982	21.9087719298246	-21.9087719298246	9.36140350877193	9.36140350877193
3984	11.9454545454545	-11.9454545454545	8.58181818181818	-8.58181818181818
3985	8.91803278688525	-8.91803278688525	10.8688524590164	-10.8688524590164
3986	4.04371584699453	-4.04371584699453	8.24590163934426	-8.24590163934426
3988	17.1485714285714	-17.1485714285714	10.2	10.2
3989	3.49438202247191	-3.49438202247191	19.1573033707865	-19.1573033707865
3993	13.7727272727273	-13.7727272727273	0.196969696969695	0.196969696969695
3999	8.47368421052632	8.47368421052632	11.8947368421053	11.8947368421053
4000	11.5294117647059	-11.5294117647059	2.6078431372549	-2.6078431372549
4002	11.7105263157895	-11.7105263157895	9.71052631578947	9.71052631578947
4005	10.2962962962963	-10.2962962962963	4.52777777777778	-4.52777777777778
[truncated: 768 more rows]
