# Supplementary material for: Construction and integration of three de novo Japanese human genome assemblies toward a population-specific reference
Source: Nat Commun. 2021 Jan 11;12:226. doi: 10.1038/s41467-020-20146-8 (PMC7801658; doi:10.1038/s41467-020-20146-8)
Supplement: Supplementary file 8 — Source Data [file 41467_2020_20146_MOESM8_ESM.zip › Source_Data/Fig_4b_Impact.txt]

sample	ref	impact	number
FD-05F	JG1	HIGH	476
FD-05F	JG1	MODERATE	8843
FD-05F	JG1	missense	8593
FD-05M	JG1	HIGH	453
FD-05M	JG1	MODERATE	8944
FD-05M	JG1	missense	8694
FD-05P	JG1	HIGH	489
FD-05P	JG1	MODERATE	8819
FD-05P	JG1	missense	8581
FD-07F	JG1	HIGH	505
FD-07F	JG1	MODERATE	8787
FD-07F	JG1	missense	8547
FD-07M	JG1	HIGH	469
FD-07M	JG1	MODERATE	8675
FD-07M	JG1	missense	8426
FD-07P	JG1	HIGH	484
FD-07P	JG1	MODERATE	8686
FD-07P	JG1	missense	8448
FD-08F	JG1	HIGH	487
FD-08F	JG1	MODERATE	8918
FD-08F	JG1	missense	8682
FD-08M	JG1	HIGH	429
FD-08M	JG1	MODERATE	8703
FD-08M	JG1	missense	8474
FD-08P	JG1	HIGH	458
FD-08P	JG1	MODERATE	8835
FD-08P	JG1	missense	8586
FD-09B	JG1	HIGH	492
FD-09B	JG1	MODERATE	8851
FD-09B	JG1	missense	8604
FD-09F	JG1	HIGH	479
FD-09F	JG1	MODERATE	8823
FD-09F	JG1	missense	8578
FD-09M	JG1	HIGH	476
FD-09M	JG1	MODERATE	8775
FD-09M	JG1	missense	8536
FD-09P	JG1	HIGH	487
FD-09P	JG1	MODERATE	8864
FD-09P	JG1	missense	8606
FD-11F	JG1	HIGH	482
FD-11F	JG1	MODERATE	8871
FD-11F	JG1	missense	8633
FD-11M	JG1	HIGH	468
FD-11M	JG1	MODERATE	8678
FD-11M	JG1	missense	8448
FD-11P	JG1	HIGH	470
FD-11P	JG1	MODERATE	8738
FD-11P	JG1	missense	8516
FD-12F	JG1	HIGH	464
FD-12F	JG1	MODERATE	8680
FD-12F	JG1	missense	8458
FD-12M	JG1	HIGH	470
FD-12M	JG1	MODERATE	8541
FD-12M	JG1	missense	8297
FD-12P	JG1	HIGH	470
FD-12P	JG1	MODERATE	8722
FD-12P	JG1	missense	8491
FD-13F	JG1	HIGH	478
FD-13F	JG1	MODERATE	8801
FD-13F	JG1	missense	8550
FD-13M	JG1	HIGH	462
FD-13M	JG1	MODERATE	8670
FD-13M	JG1	missense	8448
FD-13P	JG1	HIGH	462
FD-13P	JG1	MODERATE	8807
FD-13P	JG1	missense	8577
FD-05F	hs37d5	HIGH	655
FD-05F	hs37d5	MODERATE	10637
FD-05F	hs37d5	missense	10147
FD-05M	hs37d5	HIGH	670
FD-05M	hs37d5	MODERATE	10560
FD-05M	hs37d5	missense	10082
FD-05P	hs37d5	HIGH	650
FD-05P	hs37d5	MODERATE	10559
FD-05P	hs37d5	missense	10084
FD-07F	hs37d5	HIGH	685
FD-07F	hs37d5	MODERATE	10538
FD-07F	hs37d5	missense	10052
FD-07M	hs37d5	HIGH	689
FD-07M	hs37d5	MODERATE	10553
FD-07M	hs37d5	missense	10048
FD-07P	hs37d5	HIGH	676
FD-07P	hs37d5	MODERATE	10459
FD-07P	hs37d5	missense	9972
FD-08F	hs37d5	HIGH	677
FD-08F	hs37d5	MODERATE	10700
FD-08F	hs37d5	missense	10200
FD-08M	hs37d5	HIGH	648
FD-08M	hs37d5	MODERATE	10488
FD-08M	hs37d5	missense	10032
FD-08P	hs37d5	HIGH	658
FD-08P	hs37d5	MODERATE	10624
FD-08P	hs37d5	missense	10133
FD-09B	hs37d5	HIGH	670
FD-09B	hs37d5	MODERATE	10710
FD-09B	hs37d5	missense	10226
FD-09F	hs37d5	HIGH	677
FD-09F	hs37d5	MODERATE	10449
FD-09F	hs37d5	missense	9956
FD-09M	hs37d5	HIGH	669
FD-09M	hs37d5	MODERATE	10708
FD-09M	hs37d5	missense	10201
FD-09P	hs37d5	HIGH	696
FD-09P	hs37d5	MODERATE	10603
FD-09P	hs37d5	missense	10099
FD-11F	hs37d5	HIGH	676
FD-11F	hs37d5	MODERATE	10673
FD-11F	hs37d5	missense	10175
FD-11M	hs37d5	HIGH	667
FD-11M	hs37d5	MODERATE	10564
FD-11M	hs37d5	missense	10056
FD-11P	hs37d5	HIGH	694
FD-11P	hs37d5	MODERATE	10659
FD-11P	hs37d5	missense	10168
FD-12F	hs37d5	HIGH	664
FD-12F	hs37d5	MODERATE	10526
FD-12F	hs37d5	missense	10040
FD-12M	hs37d5	HIGH	671
FD-12M	hs37d5	MODERATE	10457
FD-12M	hs37d5	missense	9969
FD-12P	hs37d5	HIGH	655
FD-12P	hs37d5	MODERATE	10615
FD-12P	hs37d5	missense	10131
FD-13F	hs37d5	HIGH	664
FD-13F	hs37d5	MODERATE	10677
FD-13F	hs37d5	missense	10182
FD-13M	hs37d5	HIGH	679
FD-13M	hs37d5	MODERATE	10672
FD-13M	hs37d5	missense	10195
FD-13P	hs37d5	HIGH	673
FD-13P	hs37d5	MODERATE	10740
FD-13P	hs37d5	missense	10261
