# Supplementary material for: Construction and integration of three de novo Japanese human genome assemblies toward a population-specific reference
Source: Nat Commun. 2021 Jan 11;12:226. doi: 10.1038/s41467-020-20146-8 (PMC7801658; doi:10.1038/s41467-020-20146-8)
Supplement: Supplementary file 8 — Source Data [file 41467_2020_20146_MOESM8_ESM.zip › Source_Data/Fig_1a_PCA-Japan.txt]

population	PC1	PC2	size
jg1a	-0.0164	0.0366	10
jg1b	0.0706	-0.1048	10
jg1c	0.0012	0.0718	10
Miyagi	0.0842	0.0182	1
Miyagi	0.0349	-0.0438	1
Miyagi	0.1129	-0.0181	1
Miyagi	-0.0112	0.0522	1
Miyagi	0.0328	-0.0381	1
Miyagi	0.0702	0.0523	1
Miyagi	-0.0156	-0.0012	1
Miyagi	0.0852	-0.0272	1
Miyagi	0.0357	0.0281	1
Miyagi	0.1075	-0.0640	1
Miyagi	0.1245	-0.0070	1
Miyagi	0.0669	-0.0216	1
Miyagi	0.1252	0.0737	1
Miyagi	0.0887	-0.0570	1
Miyagi	0.0684	-0.0005	1
Miyagi	0.1294	-0.1521	1
Miyagi	0.0804	0.0353	1
Miyagi	0.0833	-0.0563	1
Miyagi	0.0294	-0.0414	1
Miyagi	0.0317	-0.0580	1
Miyagi	-0.0213	-0.0861	1
Miyagi	0.0575	0.0497	1
Miyagi	-0.0115	-0.0386	1
Miyagi	0.0818	-0.0774	1
Miyagi	0.0604	-0.1158	1
Miyagi	0.0079	0.1528	1
Miyagi	0.1126	0.0271	1
Miyagi	0.0166	0.0601	1
Miyagi	0.0026	0.0688	1
Miyagi	0.0315	0.0383	1
Miyagi	0.0458	0.0969	1
Miyagi	0.0311	0.1185	1
Miyagi	-0.0095	0.0517	1
Miyagi	0.0689	0.0052	1
Miyagi	0.0475	0.0283	1
Miyagi	0.1430	-0.0781	1
Miyagi	0.1135	-0.0719	1
Miyagi	-0.0293	0.0231	1
Miyagi	0.0222	-0.0863	1
Miyagi	0.0419	0.0426	1
Miyagi	-0.0273	-0.0284	1
Miyagi	0.0668	0.0276	1
Miyagi	-0.0300	-0.0156	1
Miyagi	-0.0017	-0.0576	1
Miyagi	-0.0110	-0.0446	1
Miyagi	0.0876	-0.0517	1
Miyagi	0.0244	-0.0455	1
Miyagi	0.0270	0.0989	1
Miyagi	0.0607	0.0624	1
Miyagi	0.0661	0.0358	1
Miyagi	0.0448	0.0917	1
Miyagi	0.0547	-0.0226	1
Miyagi	0.1142	-0.0522	1
Miyagi	0.0333	-0.1280	1
Miyagi	0.0635	-0.0015	1
Miyagi	0.0623	-0.0050	1
Miyagi	0.0903	0.0968	1
Miyagi	0.0141	0.0063	1
Miyagi	0.0055	0.0125	1
Miyagi	-0.0272	-0.0270	1
Miyagi	-0.0836	-0.1231	1
Miyagi	0.1023	-0.0168	1
Miyagi	0.0158	0.0116	1
Miyagi	0.0593	-0.0406	1
Miyagi	0.0601	0.0462	1
Miyagi	0.0137	-0.1126	1
Miyagi	0.0644	-0.0025	1
Miyagi	0.0829	0.0079	1
Miyagi	-0.0203	0.0340	1
Miyagi	0.0679	-0.0161	1
Miyagi	0.1133	-0.0537	1
Miyagi	0.0762	-0.0631	1
Miyagi	0.1061	-0.0251	1
Miyagi	0.0094	-0.0812	1
Miyagi	0.0661	0.0010	1
Miyagi	0.1387	-0.0830	1
Miyagi	0.1204	0.0249	1
Miyagi	0.0363	0.0564	1
Miyagi	0.0263	0.0026	1
Miyagi	0.1248	-0.0321	1
Miyagi	0.0491	0.1607	1
Miyagi	0.0401	-0.0870	1
Miyagi	0.0047	-0.0227	1
Nagahama	-0.0681	0.0055	1
Nagahama	0.0282	0.0272	1
Nagahama	-0.0616	0.0211	1
Nagahama	0.0210	0.0520	1
Nagahama	-0.0061	0.0708	1
Nagahama	-0.0306	0.0446	1
Nagahama	-0.0245	0.0009	1
Nagahama	-0.0437	-0.0764	1
Nagahama	-0.0204	0.0127	1
Nagahama	0.0175	-0.0300	1
Nagahama	-0.0380	-0.0839	1
Nagahama	-0.1514	0.0077	1
Nagahama	-0.0412	0.0121	1
Nagahama	-0.0776	-0.0549	1
Nagahama	0.0026	0.0499	1
Nagahama	-0.0338	0.0673	1
Nagahama	-0.0616	0.0281	1
Nagahama	-0.0377	-0.0662	1
Nagahama	-0.0156	0.0093	1
Nagahama	0.0165	0.0133	1
Nagahama	-0.0496	0.0281	1
Nagahama	-0.0169	-0.0251	1
Nagahama	0.0092	0.0134	1
Nagahama	-0.0316	0.0352	1
Nagahama	-0.0103	0.0363	1
Nagahama	0.0003	0.0217	1
Nagahama	-0.1157	-0.0197	1
Nagahama	-0.0191	0.0517	1
Nagahama	-0.0254	0.0451	1
Nagasaki	-0.0214	-0.1277	1
Nagasaki	0.0068	0.0570	1
Nagasaki	-0.0526	-0.0217	1
Nagasaki	0.0093	-0.1074	1
Nagasaki	-0.0578	-0.0690	1
Nagasaki	-0.0606	0.0041	1
Nagasaki	-0.0151	-0.0042	1
Nagasaki	-0.0223	-0.0191	1
Nagasaki	-0.0580	0.0092	1
Nagasaki	-0.0297	0.0578	1
Nagasaki	0.0141	-0.0393	1
Nagasaki	0.0355	0.0223	1
Nagasaki	-0.0900	-0.1405	1
Nagasaki	-0.0182	0.0537	1
Nagasaki	0.0007	-0.0008	1
Nagasaki	-0.0510	-0.0527	1
Nagasaki	-0.1078	0.0214	1
Nagasaki	-0.0070	-0.0755	1
Nagasaki	-0.0740	-0.0221	1
Nagasaki	-0.0215	-0.0233	1
Nagasaki	-0.0569	-0.0551	1
Nagasaki	-0.0186	0.0804	1
Nagasaki	-0.0303	-0.0072	1
Nagasaki	0.0125	0.0484	1
Nagasaki	-0.0108	-0.0032	1
Nagasaki	-0.0293	-0.0813	1
Nagasaki	-0.0514	-0.0384	1
Nagasaki	-0.0687	0.0626	1
Nagasaki	-0.0836	-0.0587	1
Nagasaki	0.0365	-0.1642	1
Nagasaki	-0.0258	0.0090	1
Nagasaki	-0.0505	0.0688	1
Nagasaki	-0.0072	0.0051	1
Nagasaki	0.0445	0.0281	1
Nagasaki	-0.0446	-0.0782	1
Nagasaki	-0.0442	-0.0076	1
Nagasaki	-0.0563	0.0272	1
Nagasaki	0.0352	-0.0534	1
Nagasaki	-0.0438	-0.0511	1
Nagasaki	0.0013	-0.0359	1
Nagasaki	-0.0091	-0.0710	1
Nagasaki	-0.0158	-0.0525	1
Nagasaki	-0.0140	0.0872	1
Nagasaki	-0.0197	-0.0167	1
Nagasaki	0.0302	0.0250	1
Nagasaki	-0.0142	0.0287	1
Nagasaki	-0.0057	0.1387	1
Nagasaki	0.0589	-0.0067	1
Nagasaki	-0.0206	-0.1016	1
Nagasaki	-0.0856	-0.0422	1
Nagasaki	-0.0355	0.0141	1
Nagasaki	0.0715	-0.0753	1
Nagasaki	-0.0532	0.0098	1
Nagasaki	-0.0351	0.0746	1
Nagasaki	-0.0606	0.0552	1
Nagasaki	-0.0694	0.0094	1
Nagasaki	-0.0002	0.0033	1
Nagasaki	-0.0648	0.0448	1
Nagasaki	-0.0653	0.0072	1
Nagasaki	-0.0190	0.0323	1
Nagasaki	-0.0578	-0.0368	1
Nagasaki	0.0425	0.0832	1
Nagasaki	-0.0178	-0.0256	1
Nagasaki	-0.0278	0.0206	1
Nagasaki	-0.0085	0.0692	1
Nagasaki	-0.0505	0.0570	1
Nagasaki	0.0314	0.0486	1
Nagasaki	0.0290	0.0590	1
Nagasaki	0.0024	-0.0226	1
Nagasaki	-0.0653	0.1549	1
Nagasaki	-0.0275	-0.0092	1
Nagasaki	-0.0094	0.0943	1
Nagasaki	-0.0130	-0.0073	1
Nagasaki	-0.0641	-0.0383	1
Nagasaki	-0.0309	-0.0040	1
Nagasaki	0.0161	-0.0858	1
Nagasaki	-0.0238	-0.0957	1
Nagasaki	0.0195	0.1502	1
Nagasaki	0.0310	0.0344	1
Nagasaki	-0.0151	0.0434	1
Nagasaki	0.0217	-0.0056	1
Nagasaki	-0.0015	0.0140	1
Nagasaki	-0.0082	0.0622	1
Nagasaki	-0.0439	0.0324	1
Nagasaki	-0.0464	-0.0110	1
Nagasaki	-0.0100	0.0303	1
Nagasaki	-0.0382	-0.0309	1
Nagasaki	-0.0758	-0.0024	1
Nagasaki	-0.0505	-0.0793	1
Nagasaki	-0.0138	0.0068	1
Nagasaki	-0.0315	-0.0302	1
Nagasaki	-0.0464	-0.0044	1
Nagasaki	-0.0208	0.0683	1
Nagasaki	0.0069	0.0148	1
Nagasaki	0.0223	-0.0236	1
Nagasaki	-0.0761	-0.0105	1
Nagasaki	-0.1478	0.0770	1
Nagasaki	-0.1041	0.0005	1
Nagasaki	0.0748	0.0728	1
Nagasaki	-0.0082	-0.1198	1
Nagasaki	0.0167	-0.0336	1
Nagasaki	0.0525	0.0586	1
Nagasaki	-0.0226	-0.0066	1
Nagasaki	-0.0927	0.0397	1
Nagasaki	-0.0444	0.0457	1
Nagasaki	-0.0456	-0.1470	1
Nagasaki	0.0256	0.0139	1
Nagasaki	-0.0198	-0.0332	1
Nagasaki	0.0284	-0.0697	1
Nagasaki	-0.0665	-0.0290	1
Nagasaki	-0.1056	-0.0258	1
Nagasaki	-0.0447	0.0390	1
Nagasaki	-0.0217	0.0331	1
Nagasaki	-0.0701	-0.0483	1
Nagasaki	-0.0138	0.0807	1
Nagasaki	-0.0321	0.0059	1
Nagasaki	-0.0102	0.0537	1
Nagasaki	-0.0116	0.0087	1
Nagasaki	0.0428	0.0361	1
Nagasaki	-0.1024	0.0327	1
Nagasaki	-0.0709	0.0102	1
Nagasaki	0.0060	0.0197	1
Nagasaki	0.0270	0.0201	1
Nagasaki	-0.0465	-0.0192	1
Nagasaki	0.0106	-0.0103	1
Nagasaki	-0.0089	0.0694	1
Nagasaki	-0.0353	0.0158	1
Nagasaki	-0.0303	-0.0937	1
Nagasaki	-0.1139	-0.1339	1
Nagasaki	0.0114	-0.0129	1
Nagasaki	-0.0038	-0.0221	1
Nagasaki	-0.0737	0.0619	1
Nagasaki	0.0118	0.0534	1
Nagasaki	-0.0403	0.0935	1
Nagasaki	-0.0442	-0.0652	1
Nagasaki	0.0846	0.0338	1
Nagasaki	0.0444	-0.0419	1
Nagasaki	-0.0081	0.0831	1
Nagasaki	-0.1009	0.0644	1
Nagasaki	-0.0883	-0.0112	1
Nagasaki	-0.0635	-0.0172	1
Nagasaki	0.0124	-0.0106	1
Nagasaki	0.0187	0.0060	1
Nagasaki	-0.0568	-0.0042	1
Nagasaki	-0.0252	0.0128	1
Nagasaki	-0.1399	-0.0647	1
Nagasaki	-0.0018	-0.0058	1
Nagasaki	-0.0116	0.0338	1
Nagasaki	-0.0552	0.0522	1
Nagasaki	0.0408	0.0007	1
Nagasaki	-0.0527	0.0186	1
Nagasaki	-0.0240	-0.0276	1
Nagasaki	0.0033	-0.0186	1
Nagasaki	0.0193	0.0296	1
Nagasaki	0.0229	0.0467	1
Nagasaki	-0.0598	-0.0040	1
Nagasaki	-0.0864	-0.0605	1
Nagasaki	-0.1184	0.0317	1
Nagasaki	-0.0870	-0.0278	1
Nagasaki	-0.0678	0.1131	1
Nagasaki	0.0004	0.0415	1
Nagasaki	-0.0569	0.0196	1
Nagasaki	-0.0386	-0.0098	1
Nagasaki	-0.0145	-0.0594	1
Nagasaki	-0.0628	0.0388	1
Nagasaki	-0.0302	-0.0529	1
Nagasaki	-0.0540	-0.0886	1
Nagasaki	0.0139	-0.0054	1
Nagasaki	-0.0297	-0.0409	1
Nagasaki	0.0007	0.0688	1
Nagasaki	-0.0012	-0.0091	1
Nagasaki	0.0122	-0.0471	1
Nagasaki	-0.0463	0.0527	1
Nagasaki	0.0597	0.0023	1
Nagasaki	-0.0346	-0.0334	1
Nagasaki	0.0243	0.0260	1
Nagasaki	0.0062	0.0353	1
Nagasaki	-0.0385	-0.0031	1
Nagasaki	-0.0720	-0.0933	1
Nagasaki	0.0447	-0.0196	1
Nagasaki	-0.0212	0.1109	1
Miyagi	0.0831	0.1008	1
Miyagi	0.0510	-0.0961	1
Miyagi	0.1170	-0.0506	1
Miyagi	0.0567	-0.0098	1
Miyagi	0.0648	0.0316	1
Miyagi	0.0067	-0.0239	1
Miyagi	0.1209	0.0379	1
Miyagi	0.0452	0.0048	1
Miyagi	0.0796	0.0288	1
Miyagi	0.1176	0.0433	1
Miyagi	0.1089	0.0184	1
Miyagi	0.0626	0.0713	1
Miyagi	0.0392	-0.0211	1
Miyagi	0.1170	0.0191	1
Miyagi	0.0066	-0.0441	1
Miyagi	0.0536	0.0079	1
Miyagi	-0.0153	0.0194	1
