# Supplementary material for: Construction and integration of three de novo Japanese human genome assemblies toward a population-specific reference
Source: Nat Commun. 2021 Jan 11;12:226. doi: 10.1038/s41467-020-20146-8 (PMC7801658; doi:10.1038/s41467-020-20146-8)
Supplement: Supplementary file 8 — Source Data [file 41467_2020_20146_MOESM8_ESM.zip › Source_Data/SFig_11c_PCA_JG1-AsiaEurope.txt]

haplotype	PC1	PC2	PC3	name	population	type
AK1.ragoo:AK1.ragoo	-0.0314	-0.0193	-0.0148	AK1.ragoo	AK1.ragoo	asm
HG00268.ragoo:HG00268.ragoo	0.0343	0.0091	0.0164	HG00268.ragoo	HG00268.ragoo	asm
HG00514:HG00514	-0.0309	0.0333	0.0037	HG00514	HG00514	asm
HG02059.ragoo:HG02059.ragoo	-0.0300	0.0315	0.0030	HG02059.ragoo	HG02059.ragoo	asm
HX1.ragoo:HX1.ragoo	-0.0292	0.0268	0.0010	HX1.ragoo	HX1.ragoo	asm
JG1.0.0beta:JG1.0.0beta	-0.0425	-0.0555	-0.0236	JG1.0.0beta	JG1	asm
NA06984_1:NA06984_1	0.0386	-0.0028	0.0047	NA06984	CEU	hapmap
NA06984_2:NA06984_2	0.0347	0.0077	0.0012	NA06984	CEU	hapmap
NA06985_1:NA06985_1	0.0377	-0.0114	0.0155	NA06985	CEU	hapmap
NA06985_2:NA06985_2	0.0357	0.0019	0.0309	NA06985	CEU	hapmap
NA06986_1:NA06986_1	0.0392	-0.0035	-0.0023	NA06986	CEU	hapmap
NA06986_2:NA06986_2	0.0382	-0.0018	-0.0205	NA06986	CEU	hapmap
NA06989_1:NA06989_1	0.0357	0.0153	0.0020	NA06989	CEU	hapmap
NA06989_2:NA06989_2	0.0371	-0.0002	-0.0051	NA06989	CEU	hapmap
NA06993_1:NA06993_1	0.0387	0.0002	-0.0088	NA06993	CEU	hapmap
NA06993_2:NA06993_2	0.0369	-0.0050	0.0010	NA06993	CEU	hapmap
NA06994_1:NA06994_1	0.0344	0.0140	-0.0039	NA06994	CEU	hapmap
NA06994_2:NA06994_2	0.0352	-0.0045	-0.0015	NA06994	CEU	hapmap
NA07000_1:NA07000_1	0.0370	-0.0103	-0.0031	NA07000	CEU	hapmap
NA07000_2:NA07000_2	0.0348	-0.0046	0.0433	NA07000	CEU	hapmap
NA07022_1:NA07022_1	0.0400	-0.0476	0.2032	NA07022	CEU	hapmap
NA07022_2:NA07022_2	0.0370	-0.0458	0.2246	NA07022	CEU	hapmap
NA07031_1:NA07031_1	0.0369	-0.0021	-0.0026	NA07031	CEU	hapmap
NA07031_2:NA07031_2	0.0368	-0.0004	-0.0074	NA07031	CEU	hapmap
NA07037_1:NA07037_1	0.0363	-0.0055	0.0009	NA07037	CEU	hapmap
NA07037_2:NA07037_2	0.0357	-0.0063	-0.0057	NA07037	CEU	hapmap
NA07045_1:NA07045_1	0.0346	0.0086	-0.0030	NA07045	CEU	hapmap
NA07045_2:NA07045_2	0.0389	0.0028	0.0060	NA07045	CEU	hapmap
NA07051_1:NA07051_1	0.0364	0.0025	-0.0103	NA07051	CEU	hapmap
NA07051_2:NA07051_2	0.0377	-0.0005	-0.0032	NA07051	CEU	hapmap
NA07055_1:NA07055_1	0.0365	-0.0122	-0.0074	NA07055	CEU	hapmap
NA07055_2:NA07055_2	0.0378	0.0087	-0.0002	NA07055	CEU	hapmap
NA07056_1:NA07056_1	0.0396	0.0017	-0.0086	NA07056	CEU	hapmap
NA07056_2:NA07056_2	0.0362	-0.0074	0.0071	NA07056	CEU	hapmap
NA07345_1:NA07345_1	0.0341	-0.0042	0.0106	NA07345	CEU	hapmap
NA07345_2:NA07345_2	0.0367	-0.0078	-0.0025	NA07345	CEU	hapmap
NA07346_1:NA07346_1	0.0365	0.0061	-0.0041	NA07346	CEU	hapmap
NA07346_2:NA07346_2	0.0374	0.0130	0.0304	NA07346	CEU	hapmap
NA07347_1:NA07347_1	0.0368	0.0082	-0.0035	NA07347	CEU	hapmap
NA07347_2:NA07347_2	0.0392	0.0074	-0.0157	NA07347	CEU	hapmap
NA07357_1:NA07357_1	0.0367	-0.0167	-0.0094	NA07357	CEU	hapmap
NA07357_2:NA07357_2	0.0371	0.0055	0.0068	NA07357	CEU	hapmap
NA07435_1:NA07435_1	0.0378	-0.0186	-0.0047	NA07435	CEU	hapmap
NA07435_2:NA07435_2	0.0390	0.0041	-0.0033	NA07435	CEU	hapmap
NA10850_1:NA10850_1	0.0389	0.0026	-0.0078	NA10850	CEU	hapmap
NA10850_2:NA10850_2	0.0385	-0.0042	-0.0053	NA10850	CEU	hapmap
NA11829_1:NA11829_1	0.0375	-0.0071	-0.0020	NA11829	CEU	hapmap
NA11829_2:NA11829_2	0.0389	-0.0068	-0.0065	NA11829	CEU	hapmap
NA11830_1:NA11830_1	0.0384	-0.0048	-0.0169	NA11830	CEU	hapmap
NA11830_2:NA11830_2	0.0374	0.0002	-0.0072	NA11830	CEU	hapmap
NA11831_1:NA11831_1	0.0359	-0.0009	-0.0094	NA11831	CEU	hapmap
NA11831_2:NA11831_2	0.0351	-0.0046	-0.0055	NA11831	CEU	hapmap
NA11832_1:NA11832_1	0.0374	0.0009	-0.0029	NA11832	CEU	hapmap
NA11832_2:NA11832_2	0.0385	0.0044	0.0014	NA11832	CEU	hapmap
NA11839_1:NA11839_1	0.0360	-0.0011	-0.0147	NA11839	CEU	hapmap
NA11839_2:NA11839_2	0.0363	-0.0062	-0.0101	NA11839	CEU	hapmap
NA11840_1:NA11840_1	0.0355	0.0051	-0.0165	NA11840	CEU	hapmap
NA11840_2:NA11840_2	0.0369	0.0044	-0.0078	NA11840	CEU	hapmap
NA11843_1:NA11843_1	0.0372	-0.0058	-0.0021	NA11843	CEU	hapmap
NA11843_2:NA11843_2	0.0415	0.0035	0.0005	NA11843	CEU	hapmap
NA11881_1:NA11881_1	0.0370	-0.0042	-0.0065	NA11881	CEU	hapmap
NA11881_2:NA11881_2	0.0370	-0.0108	-0.0023	NA11881	CEU	hapmap
NA11882_1:NA11882_1	0.0357	0.0023	-0.0053	NA11882	CEU	hapmap
NA11882_2:NA11882_2	0.0365	-0.0051	-0.0027	NA11882	CEU	hapmap
NA11891_1:NA11891_1	0.0371	0.0012	0.0007	NA11891	CEU	hapmap
NA11891_2:NA11891_2	0.0405	0.0081	-0.0040	NA11891	CEU	hapmap
NA11892_1:NA11892_1	0.0396	0.0111	0.0074	NA11892	CEU	hapmap
NA11892_2:NA11892_2	0.0375	0.0391	-0.0029	NA11892	CEU	hapmap
NA11893_1:NA11893_1	0.0348	-0.0012	0.0077	NA11893	CEU	hapmap
NA11893_2:NA11893_2	0.0376	0.0038	-0.0020	NA11893	CEU	hapmap
NA11894_1:NA11894_1	0.0380	-0.0059	-0.0018	NA11894	CEU	hapmap
NA11894_2:NA11894_2	0.0357	-0.0088	0.0033	NA11894	CEU	hapmap
NA11917_1:NA11917_1	0.0379	0.0122	0.0042	NA11917	CEU	hapmap
NA11917_2:NA11917_2	0.0359	-0.0008	-0.0063	NA11917	CEU	hapmap
NA11918_1:NA11918_1	0.0364	0.0009	-0.0016	NA11918	CEU	hapmap
NA11918_2:NA11918_2	0.0375	-0.0012	-0.0076	NA11918	CEU	hapmap
NA11919_1:NA11919_1	0.0384	0.0002	-0.0096	NA11919	CEU	hapmap
NA11919_2:NA11919_2	0.0371	0.0091	-0.0013	NA11919	CEU	hapmap
NA11920_1:NA11920_1	0.0363	-0.0029	-0.0098	NA11920	CEU	hapmap
NA11920_2:NA11920_2	0.0354	-0.0035	-0.0063	NA11920	CEU	hapmap
NA11930_1:NA11930_1	0.0350	-0.0056	0.0008	NA11930	CEU	hapmap
NA11930_2:NA11930_2	0.0363	0.0032	-0.0106	NA11930	CEU	hapmap
NA11931_1:NA11931_1	0.0368	0.0044	0.0033	NA11931	CEU	hapmap
NA11931_2:NA11931_2	0.0372	0.0116	0.0033	NA11931	CEU	hapmap
NA11992_1:NA11992_1	0.0385	0.0016	0.0008	NA11992	CEU	hapmap
NA11992_2:NA11992_2	0.0397	0.0059	-0.0091	NA11992	CEU	hapmap
NA11993_1:NA11993_1	0.0381	0.0040	0.0053	NA11993	CEU	hapmap
NA11993_2:NA11993_2	0.0369	-0.0035	-0.0066	NA11993	CEU	hapmap
NA11994_1:NA11994_1	0.0352	-0.0020	-0.0095	NA11994	CEU	hapmap
NA11994_2:NA11994_2	0.0373	0.0056	0.0003	NA11994	CEU	hapmap
NA11995_1:NA11995_1	0.0365	-0.0017	-0.0002	NA11995	CEU	hapmap
NA11995_2:NA11995_2	0.0388	0.0024	0.0028	NA11995	CEU	hapmap
NA12003_1:NA12003_1	0.0345	0.0074	0.0016	NA12003	CEU	hapmap
NA12003_2:NA12003_2	0.0383	-0.0528	0.3288	NA12003	CEU	hapmap
NA12005_1:NA12005_1	0.0389	0.0106	-0.0061	NA12005	CEU	hapmap
NA12005_2:NA12005_2	0.0372	0.0068	-0.0033	NA12005	CEU	hapmap
NA12006_1:NA12006_1	0.0352	-0.0037	-0.0016	NA12006	CEU	hapmap
NA12006_2:NA12006_2	0.0345	0.0023	-0.0091	NA12006	CEU	hapmap
NA12043_1:NA12043_1	0.0386	-0.0087	0.0033	NA12043	CEU	hapmap
NA12043_2:NA12043_2	0.0364	0.0110	-0.0113	NA12043	CEU	hapmap
NA12044_1:NA12044_1	0.0348	-0.0068	-0.0063	NA12044	CEU	hapmap
NA12044_2:NA12044_2	0.0378	-0.0094	-0.0126	NA12044	CEU	hapmap
NA12045_1:NA12045_1	0.0354	-0.0019	-0.0050	NA12045	CEU	hapmap
NA12045_2:NA12045_2	0.0367	-0.0043	-0.0070	NA12045	CEU	hapmap
NA12056_1:NA12056_1	0.0360	-0.0016	0.0012	NA12056	CEU	hapmap
NA12056_2:NA12056_2	0.0383	0.0022	-0.0014	NA12056	CEU	hapmap
NA12057_1:NA12057_1	0.0375	-0.0007	-0.0043	NA12057	CEU	hapmap
NA12057_2:NA12057_2	0.0379	0.0029	0.0107	NA12057	CEU	hapmap
NA12144_1:NA12144_1	0.0340	0.0036	-0.0072	NA12144	CEU	hapmap
NA12144_2:NA12144_2	0.0374	0.0053	0.0095	NA12144	CEU	hapmap
NA12145_1:NA12145_1	0.0390	0.0138	0.0001	NA12145	CEU	hapmap
NA12145_2:NA12145_2	0.0365	-0.0031	-0.0021	NA12145	CEU	hapmap
NA12146_1:NA12146_1	0.0409	-0.0110	0.0113	NA12146	CEU	hapmap
NA12146_2:NA12146_2	0.0382	-0.0052	0.0075	NA12146	CEU	hapmap
NA12154_1:NA12154_1	0.0352	0.0015	-0.0050	NA12154	CEU	hapmap
NA12154_2:NA12154_2	0.0376	-0.0021	-0.0027	NA12154	CEU	hapmap
NA12155_1:NA12155_1	0.0368	-0.0079	0.0041	NA12155	CEU	hapmap
NA12155_2:NA12155_2	0.0375	0.0049	-0.0041	NA12155	CEU	hapmap
NA12156_1:NA12156_1	0.0367	0.0060	0.0013	NA12156	CEU	hapmap
NA12156_2:NA12156_2	0.0378	-0.0038	0.0001	NA12156	CEU	hapmap
NA12234_1:NA12234_1	0.0350	0.0073	-0.0070	NA12234	CEU	hapmap
NA12234_2:NA12234_2	0.0369	-0.0100	0.0331	NA12234	CEU	hapmap
NA12239_1:NA12239_1	0.0354	-0.0035	0.0310	NA12239	CEU	hapmap
NA12239_2:NA12239_2	0.0396	-0.0089	0.0900	NA12239	CEU	hapmap
NA12248_1:NA12248_1	0.0384	0.0032	-0.0063	NA12248	CEU	hapmap
NA12248_2:NA12248_2	0.0368	0.0064	-0.0029	NA12248	CEU	hapmap
NA12249_1:NA12249_1	0.0372	0.0041	0.0035	NA12249	CEU	hapmap
NA12249_2:NA12249_2	0.0354	0.0011	0.0010	NA12249	CEU	hapmap
NA12264_1:NA12264_1	0.0355	-0.0088	-0.0034	NA12264	CEU	hapmap
NA12264_2:NA12264_2	0.0361	0.0065	-0.0069	NA12264	CEU	hapmap
NA12272_1:NA12272_1	0.0376	-0.0040	-0.0126	NA12272	CEU	hapmap
NA12272_2:NA12272_2	0.0370	0.0020	0.0085	NA12272	CEU	hapmap
NA12273_1:NA12273_1	0.0393	0.0066	-0.0006	NA12273	CEU	hapmap
NA12273_2:NA12273_2	0.0358	0.0079	-0.0057	NA12273	CEU	hapmap
NA12275_1:NA12275_1	0.0360	0.0092	-0.0116	NA12275	CEU	hapmap
NA12275_2:NA12275_2	0.0371	-0.0010	0.0008	NA12275	CEU	hapmap
NA12282_1:NA12282_1	0.0361	-0.0526	0.2999	NA12282	CEU	hapmap
NA12282_2:NA12282_2	0.0390	-0.0328	0.1641	NA12282	CEU	hapmap
NA12283_1:NA12283_1	0.0368	-0.0021	-0.0125	NA12283	CEU	hapmap
NA12283_2:NA12283_2	0.0334	0.0021	-0.0023	NA12283	CEU	hapmap
NA12286_1:NA12286_1	0.0384	0.0027	0.0140	NA12286	CEU	hapmap
NA12286_2:NA12286_2	0.0363	-0.0059	-0.0091	NA12286	CEU	hapmap
NA12287_1:NA12287_1	0.0360	0.0013	0.0004	NA12287	CEU	hapmap
NA12287_2:NA12287_2	0.0355	-0.0090	-0.0074	NA12287	CEU	hapmap
NA12340_1:NA12340_1	0.0382	-0.0008	-0.0062	NA12340	CEU	hapmap
NA12340_2:NA12340_2	0.0371	0.0037	0.0072	NA12340	CEU	hapmap
NA12341_1:NA12341_1	0.0360	-0.0001	-0.0063	NA12341	CEU	hapmap
NA12341_2:NA12341_2	0.0367	0.0057	-0.0097	NA12341	CEU	hapmap
NA12342_1:NA12342_1	0.0385	0.0084	-0.0016	NA12342	CEU	hapmap
NA12342_2:NA12342_2	0.0363	-0.0040	-0.0048	NA12342	CEU	hapmap
NA12343_1:NA12343_1	0.0357	-0.0158	-0.0036	NA12343	CEU	hapmap
NA12343_2:NA12343_2	0.0379	0.0079	0.0038	NA12343	CEU	hapmap
NA12347_1:NA12347_1	0.0387	-0.0035	-0.0034	NA12347	CEU	hapmap
NA12347_2:NA12347_2	0.0361	-0.0035	-0.0060	NA12347	CEU	hapmap
NA12348_1:NA12348_1	0.0372	0.0039	-0.0016	NA12348	CEU	hapmap
NA12348_2:NA12348_2	0.0354	0.0005	-0.0069	NA12348	CEU	hapmap
NA12383_1:NA12383_1	0.0391	-0.0048	-0.0024	NA12383	CEU	hapmap
NA12383_2:NA12383_2	0.0390	0.0148	-0.0005	NA12383	CEU	hapmap
NA12399_1:NA12399_1	0.0375	0.0006	-0.0129	NA12399	CEU	hapmap
NA12399_2:NA12399_2	0.0386	-0.0077	-0.0070	NA12399	CEU	hapmap
NA12400_1:NA12400_1	0.0406	-0.0038	-0.0202	NA12400	CEU	hapmap
NA12400_2:NA12400_2	0.0366	-0.0132	-0.0195	NA12400	CEU	hapmap
NA12413_1:NA12413_1	0.0363	-0.0070	0.0037	NA12413	CEU	hapmap
NA12413_2:NA12413_2	0.0401	-0.0006	-0.0154	NA12413	CEU	hapmap
NA12489_1:NA12489_1	0.0393	-0.0031	-0.0031	NA12489	CEU	hapmap
NA12489_2:NA12489_2	0.0362	-0.0068	-0.0033	NA12489	CEU	hapmap
NA12546_1:NA12546_1	0.0370	0.0070	0.0011	NA12546	CEU	hapmap
NA12546_2:NA12546_2	0.0356	0.0101	-0.0003	NA12546	CEU	hapmap
NA12716_1:NA12716_1	0.0386	0.0024	0.0063	NA12716	CEU	hapmap
NA12716_2:NA12716_2	0.0380	0.0085	-0.0042	NA12716	CEU	hapmap
NA12718_1:NA12718_1	0.0353	0.0065	-0.0026	NA12718	CEU	hapmap
NA12718_2:NA12718_2	0.0387	-0.0038	-0.0132	NA12718	CEU	hapmap
NA12748_1:NA12748_1	0.0375	-0.0034	-0.0075	NA12748	CEU	hapmap
NA12748_2:NA12748_2	0.0353	-0.0039	0.0053	NA12748	CEU	hapmap
NA12749_1:NA12749_1	0.0384	0.0048	-0.0030	NA12749	CEU	hapmap
NA12749_2:NA12749_2	0.0406	-0.0027	-0.0019	NA12749	CEU	hapmap
NA12750_1:NA12750_1	0.0371	-0.0035	-0.0089	NA12750	CEU	hapmap
NA12750_2:NA12750_2	0.0363	-0.0030	0.0017	NA12750	CEU	hapmap
NA12751_1:NA12751_1	0.0333	-0.0047	0.0052	NA12751	CEU	hapmap
NA12751_2:NA12751_2	0.0385	-0.0159	0.1713	NA12751	CEU	hapmap
NA12760_1:NA12760_1	0.0395	0.0046	-0.0097	NA12760	CEU	hapmap
NA12760_2:NA12760_2	0.0370	0.0108	0.0001	NA12760	CEU	hapmap
NA12761_1:NA12761_1	0.0388	0.0033	-0.0021	NA12761	CEU	hapmap
NA12761_2:NA12761_2	0.0388	-0.0176	0.0040	NA12761	CEU	hapmap
NA12762_1:NA12762_1	0.0370	0.0012	-0.0036	NA12762	CEU	hapmap
NA12762_2:NA12762_2	0.0378	0.0048	-0.0035	NA12762	CEU	hapmap
NA12763_1:NA12763_1	0.0398	-0.0057	-0.0016	NA12763	CEU	hapmap
NA12763_2:NA12763_2	0.0381	-0.0018	-0.0005	NA12763	CEU	hapmap
NA12775_1:NA12775_1	0.0360	-0.0019	-0.0025	NA12775	CEU	hapmap
NA12775_2:NA12775_2	0.0376	0.0026	-0.0100	NA12775	CEU	hapmap
NA12776_1:NA12776_1	0.0364	0.0009	0.0020	NA12776	CEU	hapmap
NA12776_2:NA12776_2	0.0367	0.0053	-0.0017	NA12776	CEU	hapmap
NA12777_1:NA12777_1	0.0375	-0.0042	0.0008	NA12777	CEU	hapmap
NA12777_2:NA12777_2	0.0395	0.0024	-0.0163	NA12777	CEU	hapmap
NA12778_1:NA12778_1	0.0387	0.0038	-0.0090	NA12778	CEU	hapmap
NA12778_2:NA12778_2	0.0389	0.0096	-0.0043	NA12778	CEU	hapmap
NA12812_1:NA12812_1	0.0366	-0.0032	-0.0044	NA12812	CEU	hapmap
NA12812_2:NA12812_2	0.0390	0.0003	0.0127	NA12812	CEU	hapmap
NA12813_1:NA12813_1	0.0339	-0.0013	-0.0059	NA12813	CEU	hapmap
NA12813_2:NA12813_2	0.0359	0.0125	-0.0043	NA12813	CEU	hapmap
NA12814_1:NA12814_1	0.0352	0.0031	-0.0049	NA12814	CEU	hapmap
NA12814_2:NA12814_2	0.0393	0.0032	0.0022	NA12814	CEU	hapmap
NA12815_1:NA12815_1	0.0352	0.0059	-0.0068	NA12815	CEU	hapmap
NA12815_2:NA12815_2	0.0386	0.0022	0.0074	NA12815	CEU	hapmap
NA12827_1:NA12827_1	0.0377	0.0004	-0.0024	NA12827	CEU	hapmap
NA12827_2:NA12827_2	0.0354	-0.0058	-0.0165	NA12827	CEU	hapmap
NA12828_1:NA12828_1	0.0370	-0.0074	0.0115	NA12828	CEU	hapmap
NA12828_2:NA12828_2	0.0387	-0.0001	-0.0043	NA12828	CEU	hapmap
NA12829_1:NA12829_1	0.0359	0.0021	-0.0087	NA12829	CEU	hapmap
NA12829_2:NA12829_2	0.0380	0.0087	0.0057	NA12829	CEU	hapmap
NA12830_1:NA12830_1	0.0357	0.0005	-0.0069	NA12830	CEU	hapmap
NA12830_2:NA12830_2	0.0396	-0.0053	0.0128	NA12830	CEU	hapmap
NA12842_1:NA12842_1	0.0373	0.0035	-0.0011	NA12842	CEU	hapmap
NA12842_2:NA12842_2	0.0391	-0.0031	-0.0055	NA12842	CEU	hapmap
NA12843_1:NA12843_1	0.0353	-0.0062	-0.0104	NA12843	CEU	hapmap
NA12843_2:NA12843_2	0.0384	-0.0034	-0.0031	NA12843	CEU	hapmap
NA12872_1:NA12872_1	0.0358	0.0037	-0.0061	NA12872	CEU	hapmap
NA12872_2:NA12872_2	0.0374	0.0032	0.0142	NA12872	CEU	hapmap
NA12873_1:NA12873_1	0.0371	0.0013	-0.0054	NA12873	CEU	hapmap
NA12873_2:NA12873_2	0.0380	-0.0073	0.0002	NA12873	CEU	hapmap
NA12874_1:NA12874_1	0.0371	0.0116	0.0000	NA12874	CEU	hapmap
NA12874_2:NA12874_2	0.0360	0.0009	-0.0017	NA12874	CEU	hapmap
NA12875_1:NA12875_1	0.0366	-0.0055	0.0079	NA12875	CEU	hapmap
NA12875_2:NA12875_2	0.0399	-0.0026	-0.0056	NA12875	CEU	hapmap
NA12889_1:NA12889_1	0.0370	-0.0066	-0.0004	NA12889	CEU	hapmap
NA12889_2:NA12889_2	0.0391	-0.0041	0.0146	NA12889	CEU	hapmap
NA12890_1:NA12890_1	0.0351	0.0043	-0.0090	NA12890	CEU	hapmap
NA12890_2:NA12890_2	0.0335	0.0125	0.0019	NA12890	CEU	hapmap
NA12891_1:NA12891_1	0.0350	-0.0004	-0.0081	NA12891	CEU	hapmap
NA12891_2:NA12891_2	0.0363	-0.0069	0.0027	NA12891	CEU	hapmap
NA12892_1:NA12892_1	0.0367	-0.0082	0.0003	NA12892	CEU	hapmap
NA12892_2:NA12892_2	0.0395	-0.0018	0.0028	NA12892	CEU	hapmap
NA17962_1:NA17962_1	-0.0286	0.0214	0.0044	NA17962	CHD	hapmap
NA17962_2:NA17962_2	-0.0300	0.0364	0.0028	NA17962	CHD	hapmap
NA17965_1:NA17965_1	-0.0279	0.0253	0.0069	NA17965	CHD	hapmap
NA17965_2:NA17965_2	-0.0315	0.0340	0.0010	NA17965	CHD	hapmap
NA17966_1:NA17966_1	-0.0288	0.0375	0.0016	NA17966	CHD	hapmap
NA17966_2:NA17966_2	-0.0293	0.0224	-0.0096	NA17966	CHD	hapmap
NA17967_1:NA17967_1	-0.0314	0.0531	0.0147	NA17967	CHD	hapmap
NA17967_2:NA17967_2	-0.0293	0.0325	0.0092	NA17967	CHD	hapmap
NA17968_1:NA17968_1	-0.0308	0.0493	0.0115	NA17968	CHD	hapmap
NA17968_2:NA17968_2	-0.0304	0.0499	0.0075	NA17968	CHD	hapmap
NA17969_1:NA17969_1	-0.0300	0.0334	0.0025	NA17969	CHD	hapmap
NA17969_2:NA17969_2	-0.0275	0.0263	0.0052	NA17969	CHD	hapmap
NA17970_1:NA17970_1	-0.0275	0.0192	-0.0009	NA17970	CHD	hapmap
NA17970_2:NA17970_2	-0.0281	0.0218	0.0046	NA17970	CHD	hapmap
NA17972_1:NA17972_1	-0.0310	0.0182	0.0031	NA17972	CHD	hapmap
NA17972_2:NA17972_2	-0.0292	0.0328	0.0023	NA17972	CHD	hapmap
NA17974_1:NA17974_1	-0.0295	0.0200	0.0019	NA17974	CHD	hapmap
NA17974_2:NA17974_2	-0.0292	0.0304	-0.0063	NA17974	CHD	hapmap
NA17975_1:NA17975_1	-0.0297	0.0197	0.0031	NA17975	CHD	hapmap
NA17975_2:NA17975_2	-0.0305	0.0276	0.0012	NA17975	CHD	hapmap
NA17976_1:NA17976_1	-0.0292	0.0202	0.0011	NA17976	CHD	hapmap
NA17976_2:NA17976_2	-0.0280	0.0122	0.0118	NA17976	CHD	hapmap
NA17977_1:NA17977_1	-0.0268	0.0330	-0.0008	NA17977	CHD	hapmap
NA17977_2:NA17977_2	-0.0300	0.0291	0.0035	NA17977	CHD	hapmap
NA17979_1:NA17979_1	-0.0309	0.0342	0.0128	NA17979	CHD	hapmap
NA17979_2:NA17979_2	-0.0282	0.0518	0.0061	NA17979	CHD	hapmap
NA17980_1:NA17980_1	-0.0313	0.0514	0.0092	NA17980	CHD	hapmap
NA17980_2:NA17980_2	-0.0303	0.0419	0.0047	NA17980	CHD	hapmap
NA17982_1:NA17982_1	-0.0285	0.0362	0.0072	NA17982	CHD	hapmap
NA17982_2:NA17982_2	-0.0283	0.0426	0.0220	NA17982	CHD	hapmap
NA17983_1:NA17983_1	-0.0283	0.0070	0.0061	NA17983	CHD	hapmap
NA17983_2:NA17983_2	-0.0312	0.0336	0.0013	NA17983	CHD	hapmap
NA17987_1:NA17987_1	-0.0303	0.0396	-0.0014	NA17987	CHD	hapmap
NA17987_2:NA17987_2	-0.0300	0.0327	0.0010	NA17987	CHD	hapmap
NA17988_1:NA17988_1	-0.0307	0.0541	0.0028	NA17988	CHD	hapmap
NA17988_2:NA17988_2	-0.0278	0.0439	0.0020	NA17988	CHD	hapmap
NA17989_1:NA17989_1	-0.0294	0.0469	0.0061	NA17989	CHD	hapmap
NA17989_2:NA17989_2	-0.0294	0.0362	0.0031	NA17989	CHD	hapmap
NA17990_1:NA17990_1	-0.0293	0.0365	0.0068	NA17990	CHD	hapmap
NA17990_2:NA17990_2	-0.0298	0.0281	0.0023	NA17990	CHD	hapmap
NA17993_1:NA17993_1	-0.0277	0.0574	0.0088	NA17993	CHD	hapmap
NA17993_2:NA17993_2	-0.0274	0.0506	0.0083	NA17993	CHD	hapmap
NA17995_1:NA17995_1	-0.0295	0.0126	-0.0075	NA17995	CHD	hapmap
NA17995_2:NA17995_2	-0.0305	0.0268	0.0004	NA17995	CHD	hapmap
NA17996_1:NA17996_1	-0.0295	0.0282	0.0050	NA17996	CHD	hapmap
NA17996_2:NA17996_2	-0.0283	0.0512	-0.0006	NA17996	CHD	hapmap
NA17997_1:NA17997_1	-0.0281	0.0330	0.0073	NA17997	CHD	hapmap
NA17997_2:NA17997_2	-0.0304	0.0319	0.0045	NA17997	CHD	hapmap
NA17998_1:NA17998_1	-0.0302	0.0467	0.0133	NA17998	CHD	hapmap
NA17998_2:NA17998_2	-0.0277	0.0390	0.0015	NA17998	CHD	hapmap
NA17999_1:NA17999_1	-0.0318	0.0662	0.0160	NA17999	CHD	hapmap
NA17999_2:NA17999_2	-0.0296	0.0600	0.0130	NA17999	CHD	hapmap
NA18101_1:NA18101_1	-0.0293	0.0248	-0.0002	NA18101	CHD	hapmap
NA18101_2:NA18101_2	-0.0298	0.0296	0.0008	NA18101	CHD	hapmap
NA18102_1:NA18102_1	-0.0284	0.0551	0.0116	NA18102	CHD	hapmap
NA18102_2:NA18102_2	-0.0270	0.0411	0.0014	NA18102	CHD	hapmap
NA18105_1:NA18105_1	-0.0281	0.0339	-0.0026	NA18105	CHD	hapmap
NA18105_2:NA18105_2	-0.0284	0.0291	0.0079	NA18105	CHD	hapmap
NA18106_1:NA18106_1	-0.0281	0.0276	0.0044	NA18106	CHD	hapmap
NA18106_2:NA18106_2	-0.0287	0.0271	0.0149	NA18106	CHD	hapmap
NA18107_1:NA18107_1	-0.0312	0.0266	0.0057	NA18107	CHD	hapmap
NA18107_2:NA18107_2	-0.0295	0.0394	0.0016	NA18107	CHD	hapmap
NA18108_1:NA18108_1	-0.0300	0.0120	0.0003	NA18108	CHD	hapmap
NA18108_2:NA18108_2	-0.0284	0.0210	0.0030	NA18108	CHD	hapmap
NA18109_1:NA18109_1	-0.0280	0.0229	-0.0048	NA18109	CHD	hapmap
NA18109_2:NA18109_2	-0.0312	0.0277	0.0003	NA18109	CHD	hapmap
NA18112_1:NA18112_1	-0.0316	0.0359	-0.0013	NA18112	CHD	hapmap
NA18112_2:NA18112_2	-0.0303	0.0321	0.0004	NA18112	CHD	hapmap
NA18114_1:NA18114_1	-0.0302	0.0046	0.1423	NA18114	CHD	hapmap
NA18114_2:NA18114_2	-0.0288	-0.0017	0.1669	NA18114	CHD	hapmap
NA18117_1:NA18117_1	-0.0304	0.0119	-0.0029	NA18117	CHD	hapmap
NA18117_2:NA18117_2	-0.0277	0.0195	-0.0048	NA18117	CHD	hapmap
NA18118_1:NA18118_1	-0.0286	0.0424	-0.0027	NA18118	CHD	hapmap
NA18118_2:NA18118_2	-0.0287	0.0440	-0.0109	NA18118	CHD	hapmap
NA18120_1:NA18120_1	-0.0285	0.0992	0.0018	NA18120	CHD	hapmap
NA18120_2:NA18120_2	-0.0305	0.0772	0.0012	NA18120	CHD	hapmap
NA18122_1:NA18122_1	-0.0322	0.0400	0.0101	NA18122	CHD	hapmap
NA18122_2:NA18122_2	-0.0306	0.0377	-0.0007	NA18122	CHD	hapmap
NA18124_1:NA18124_1	-0.0289	0.0446	0.0066	NA18124	CHD	hapmap
NA18124_2:NA18124_2	-0.0285	0.0474	0.0132	NA18124	CHD	hapmap
NA18125_1:NA18125_1	-0.0314	0.0269	0.0124	NA18125	CHD	hapmap
NA18125_2:NA18125_2	-0.0304	0.0293	0.0016	NA18125	CHD	hapmap
NA18127_1:NA18127_1	-0.0302	0.0222	0.0013	NA18127	CHD	hapmap
NA18127_2:NA18127_2	-0.0297	0.0331	-0.0043	NA18127	CHD	hapmap
NA18128_1:NA18128_1	-0.0325	0.0294	-0.0007	NA18128	CHD	hapmap
NA18128_2:NA18128_2	-0.0293	0.0411	-0.0063	NA18128	CHD	hapmap
NA18129_1:NA18129_1	-0.0298	0.0458	0.0126	NA18129	CHD	hapmap
NA18129_2:NA18129_2	-0.0295	0.0474	0.0038	NA18129	CHD	hapmap
NA18131_1:NA18131_1	-0.0274	0.0338	0.0014	NA18131	CHD	hapmap
NA18131_2:NA18131_2	-0.0307	0.0407	0.0007	NA18131	CHD	hapmap
NA18132_1:NA18132_1	-0.0322	0.0412	0.0038	NA18132	CHD	hapmap
NA18132_2:NA18132_2	-0.0298	0.0395	0.0068	NA18132	CHD	hapmap
NA18133_1:NA18133_1	-0.0299	0.0681	0.0409	NA18133	CHD	hapmap
NA18133_2:NA18133_2	-0.0293	0.0620	0.0218	NA18133	CHD	hapmap
NA18134_1:NA18134_1	-0.0297	0.0206	-0.0037	NA18134	CHD	hapmap
NA18134_2:NA18134_2	-0.0291	0.0302	0.0016	NA18134	CHD	hapmap
NA18135_1:NA18135_1	-0.0327	0.0467	0.0098	NA18135	CHD	hapmap
NA18135_2:NA18135_2	-0.0323	0.0514	0.0011	NA18135	CHD	hapmap
NA18136_1:NA18136_1	-0.0304	0.0486	0.0074	NA18136	CHD	hapmap
NA18136_2:NA18136_2	-0.0304	0.0359	0.0148	NA18136	CHD	hapmap
NA18139_1:NA18139_1	-0.0296	0.0391	-0.0023	NA18139	CHD	hapmap
NA18139_2:NA18139_2	-0.0296	0.0251	0.0144	NA18139	CHD	hapmap
NA18140_1:NA18140_1	-0.0304	0.0471	0.0119	NA18140	CHD	hapmap
NA18140_2:NA18140_2	-0.0282	0.0488	0.0078	NA18140	CHD	hapmap
NA18141_1:NA18141_1	-0.0310	0.0470	-0.0002	NA18141	CHD	hapmap
NA18141_2:NA18141_2	-0.0278	0.0395	0.0090	NA18141	CHD	hapmap
NA18143_1:NA18143_1	-0.0291	0.0258	-0.0023	NA18143	CHD	hapmap
NA18143_2:NA18143_2	-0.0288	0.0192	0.0088	NA18143	CHD	hapmap
NA18144_1:NA18144_1	-0.0293	0.0337	-0.0017	NA18144	CHD	hapmap
NA18144_2:NA18144_2	-0.0276	0.0370	0.0042	NA18144	CHD	hapmap
NA18146_1:NA18146_1	-0.0294	0.0356	0.0096	NA18146	CHD	hapmap
NA18146_2:NA18146_2	-0.0294	0.0275	0.0032	NA18146	CHD	hapmap
NA18147_1:NA18147_1	-0.0289	0.0233	0.0045	NA18147	CHD	hapmap
NA18147_2:NA18147_2	-0.0284	0.0196	0.0004	NA18147	CHD	hapmap
NA18148_1:NA18148_1	-0.0302	0.0297	0.0093	NA18148	CHD	hapmap
NA18148_2:NA18148_2	-0.0292	0.0348	0.0064	NA18148	CHD	hapmap
NA18149_1:NA18149_1	-0.0282	0.0323	0.0070	NA18149	CHD	hapmap
NA18149_2:NA18149_2	-0.0320	0.0446	0.0021	NA18149	CHD	hapmap
NA18150_1:NA18150_1	-0.0293	0.0458	0.0033	NA18150	CHD	hapmap
NA18150_2:NA18150_2	-0.0291	0.0298	-0.0014	NA18150	CHD	hapmap
NA18151_1:NA18151_1	-0.0296	0.0404	-0.0006	NA18151	CHD	hapmap
NA18151_2:NA18151_2	-0.0300	0.0329	-0.0052	NA18151	CHD	hapmap
NA18152_1:NA18152_1	-0.0294	0.0166	0.0004	NA18152	CHD	hapmap
NA18152_2:NA18152_2	-0.0293	0.0258	0.0009	NA18152	CHD	hapmap
NA18153_1:NA18153_1	-0.0286	0.0240	0.0080	NA18153	CHD	hapmap
NA18153_2:NA18153_2	-0.0318	0.0208	0.0017	NA18153	CHD	hapmap
NA18154_1:NA18154_1	-0.0320	0.0234	-0.0035	NA18154	CHD	hapmap
NA18154_2:NA18154_2	-0.0301	0.0172	0.0052	NA18154	CHD	hapmap
NA18155_1:NA18155_1	-0.0308	0.0362	0.0020	NA18155	CHD	hapmap
NA18155_2:NA18155_2	-0.0316	0.0390	0.0058	NA18155	CHD	hapmap
NA18156_1:NA18156_1	-0.0293	0.0174	0.0059	NA18156	CHD	hapmap
NA18156_2:NA18156_2	-0.0280	0.0126	0.0047	NA18156	CHD	hapmap
NA18157_1:NA18157_1	-0.0294	0.0300	0.0044	NA18157	CHD	hapmap
NA18157_2:NA18157_2	-0.0298	0.0260	-0.0006	NA18157	CHD	hapmap
NA18158_1:NA18158_1	-0.0298	0.0389	0.0107	NA18158	CHD	hapmap
NA18158_2:NA18158_2	-0.0283	0.0291	0.0053	NA18158	CHD	hapmap
NA18159_1:NA18159_1	-0.0282	0.0166	0.0126	NA18159	CHD	hapmap
NA18159_2:NA18159_2	-0.0294	0.0327	0.0068	NA18159	CHD	hapmap
NA18160_1:NA18160_1	-0.0288	0.0338	0.0015	NA18160	CHD	hapmap
NA18160_2:NA18160_2	-0.0282	0.0323	-0.0040	NA18160	CHD	hapmap
NA18161_1:NA18161_1	-0.0304	0.0235	-0.0049	NA18161	CHD	hapmap
NA18161_2:NA18161_2	-0.0272	0.0415	-0.0012	NA18161	CHD	hapmap
NA18162_1:NA18162_1	-0.0300	0.0292	-0.0050	NA18162	CHD	hapmap
NA18162_2:NA18162_2	-0.0290	0.0325	0.0029	NA18162	CHD	hapmap
NA18166_1:NA18166_1	-0.0305	0.0379	0.0055	NA18166	CHD	hapmap
NA18166_2:NA18166_2	-0.0306	0.0325	-0.0058	NA18166	CHD	hapmap
NA18524_1:NA18524_1	-0.0256	0.0177	-0.0009	NA18524	CHB	hapmap
NA18524_2:NA18524_2	-0.0283	0.0290	0.0052	NA18524	CHB	hapmap
NA18526_1:NA18526_1	-0.0277	0.0250	-0.0014	NA18526	CHB	hapmap
NA18526_2:NA18526_2	-0.0311	0.0312	0.0017	NA18526	CHB	hapmap
NA18529_1:NA18529_1	-0.0322	0.0047	0.0098	NA18529	CHB	hapmap
NA18529_2:NA18529_2	-0.0316	0.0129	0.0063	NA18529	CHB	hapmap
NA18532_1:NA18532_1	-0.0311	0.0202	0.0102	NA18532	CHB	hapmap
NA18532_2:NA18532_2	-0.0285	0.0259	0.0197	NA18532	CHB	hapmap
NA18534_1:NA18534_1	-0.0316	0.0214	0.0060	NA18534	CHB	hapmap
NA18534_2:NA18534_2	-0.0272	0.0250	-0.0099	NA18534	CHB	hapmap
NA18536_1:NA18536_1	-0.0294	0.0327	-0.0034	NA18536	CHB	hapmap
NA18536_2:NA18536_2	-0.0282	0.0547	0.0143	NA18536	CHB	hapmap
NA18537_1:NA18537_1	-0.0277	0.0196	0.0067	NA18537	CHB	hapmap
NA18537_2:NA18537_2	-0.0285	0.0176	-0.0001	NA18537	CHB	hapmap
NA18542_1:NA18542_1	-0.0275	0.0103	0.0038	NA18542	CHB	hapmap
NA18542_2:NA18542_2	-0.0267	0.0096	0.0023	NA18542	CHB	hapmap
NA18543_1:NA18543_1	-0.0292	0.0352	0.0123	NA18543	CHB	hapmap
NA18543_2:NA18543_2	-0.0315	0.0427	-0.0056	NA18543	CHB	hapmap
NA18544_1:NA18544_1	-0.0267	0.0196	0.0032	NA18544	CHB	hapmap
NA18544_2:NA18544_2	-0.0322	0.0258	0.0010	NA18544	CHB	hapmap
NA18545_1:NA18545_1	-0.0291	0.0221	0.0208	NA18545	CHB	hapmap
NA18545_2:NA18545_2	-0.0294	0.0294	0.0235	NA18545	CHB	hapmap
NA18546_1:NA18546_1	-0.0287	0.0252	0.0004	NA18546	CHB	hapmap
NA18546_2:NA18546_2	-0.0320	0.0201	-0.0034	NA18546	CHB	hapmap
NA18548_1:NA18548_1	-0.0280	0.0107	-0.0065	NA18548	CHB	hapmap
NA18548_2:NA18548_2	-0.0288	0.0229	-0.0021	NA18548	CHB	hapmap
NA18550_1:NA18550_1	-0.0293	0.0572	0.0113	NA18550	CHB	hapmap
NA18550_2:NA18550_2	-0.0289	0.0347	0.0010	NA18550	CHB	hapmap
NA18552_1:NA18552_1	-0.0282	0.0341	0.0052	NA18552	CHB	hapmap
NA18552_2:NA18552_2	-0.0301	0.0199	-0.0016	NA18552	CHB	hapmap
NA18555_1:NA18555_1	-0.0262	0.0346	0.0017	NA18555	CHB	hapmap
NA18555_2:NA18555_2	-0.0286	0.0230	-0.0036	NA18555	CHB	hapmap
NA18557_1:NA18557_1	-0.0272	0.0132	-0.0028	NA18557	CHB	hapmap
NA18557_2:NA18557_2	-0.0289	0.0133	-0.0056	NA18557	CHB	hapmap
NA18558_1:NA18558_1	-0.0299	0.0168	-0.0055	NA18558	CHB	hapmap
NA18558_2:NA18558_2	-0.0292	0.0168	0.0007	NA18558	CHB	hapmap
NA18559_1:NA18559_1	-0.0281	0.0235	-0.0006	NA18559	CHB	hapmap
NA18559_2:NA18559_2	-0.0271	0.0319	0.0038	NA18559	CHB	hapmap
NA18561_1:NA18561_1	-0.0299	0.0138	0.0080	NA18561	CHB	hapmap
NA18561_2:NA18561_2	-0.0279	0.0152	-0.0033	NA18561	CHB	hapmap
NA18562_1:NA18562_1	-0.0280	0.0149	0.0014	NA18562	CHB	hapmap
NA18562_2:NA18562_2	-0.0280	0.0268	0.0096	NA18562	CHB	hapmap
NA18563_1:NA18563_1	-0.0263	0.0213	0.0262	NA18563	CHB	hapmap
NA18563_2:NA18563_2	-0.0294	0.0078	0.0311	NA18563	CHB	hapmap
NA18564_1:NA18564_1	-0.0305	0.0028	-0.0101	NA18564	CHB	hapmap
NA18564_2:NA18564_2	-0.0290	0.0223	-0.0007	NA18564	CHB	hapmap
NA18566_1:NA18566_1	-0.0315	0.0208	0.0079	NA18566	CHB	hapmap
NA18566_2:NA18566_2	-0.0280	0.0163	-0.0004	NA18566	CHB	hapmap
NA18570_1:NA18570_1	-0.0313	0.0228	0.0018	NA18570	CHB	hapmap
NA18570_2:NA18570_2	-0.0310	0.0355	0.0015	NA18570	CHB	hapmap
NA18571_1:NA18571_1	-0.0268	0.0405	0.0039	NA18571	CHB	hapmap
NA18571_2:NA18571_2	-0.0270	0.0315	0.0046	NA18571	CHB	hapmap
NA18572_1:NA18572_1	-0.0306	0.0144	0.0065	NA18572	CHB	hapmap
NA18572_2:NA18572_2	-0.0327	0.0164	-0.0089	NA18572	CHB	hapmap
NA18573_1:NA18573_1	-0.0285	0.0305	0.0003	NA18573	CHB	hapmap
NA18573_2:NA18573_2	-0.0298	0.0350	-0.0038	NA18573	CHB	hapmap
NA18576_1:NA18576_1	-0.0286	0.0213	0.0227	NA18576	CHB	hapmap
NA18576_2:NA18576_2	-0.0283	0.0099	0.0030	NA18576	CHB	hapmap
NA18577_1:NA18577_1	-0.0287	0.0092	0.0205	NA18577	CHB	hapmap
NA18577_2:NA18577_2	-0.0287	0.0161	0.0480	NA18577	CHB	hapmap
NA18579_1:NA18579_1	-0.0288	0.0212	0.0027	NA18579	CHB	hapmap
NA18579_2:NA18579_2	-0.0261	0.0246	-0.0104	NA18579	CHB	hapmap
NA18582_1:NA18582_1	-0.0294	0.0274	0.0002	NA18582	CHB	hapmap
NA18582_2:NA18582_2	-0.0318	0.0351	0.0051	NA18582	CHB	hapmap
NA18592_1:NA18592_1	-0.0319	0.0179	0.0078	NA18592	CHB	hapmap
NA18592_2:NA18592_2	-0.0271	0.0234	0.0057	NA18592	CHB	hapmap
NA18593_1:NA18593_1	-0.0303	0.0269	-0.0080	NA18593	CHB	hapmap
NA18593_2:NA18593_2	-0.0301	0.0280	0.0014	NA18593	CHB	hapmap
NA18594_1:NA18594_1	-0.0303	0.0178	-0.0086	NA18594	CHB	hapmap
NA18594_2:NA18594_2	-0.0326	0.0194	0.0036	NA18594	CHB	hapmap
NA18595_1:NA18595_1	-0.0307	0.0185	0.0045	NA18595	CHB	hapmap
NA18595_2:NA18595_2	-0.0302	0.0186	0.0023	NA18595	CHB	hapmap
NA18596_1:NA18596_1	-0.0305	0.0188	-0.0056	NA18596	CHB	hapmap
NA18596_2:NA18596_2	-0.0296	0.0277	0.0052	NA18596	CHB	hapmap
NA18597_1:NA18597_1	-0.0294	0.0235	0.0045	NA18597	CHB	hapmap
NA18597_2:NA18597_2	-0.0279	0.0145	-0.0075	NA18597	CHB	hapmap
NA18599_1:NA18599_1	-0.0303	0.0245	0.0105	NA18599	CHB	hapmap
NA18599_2:NA18599_2	-0.0291	0.0159	0.0033	NA18599	CHB	hapmap
NA18602_1:NA18602_1	-0.0287	0.0291	0.0044	NA18602	CHB	hapmap
NA18602_2:NA18602_2	-0.0301	0.0158	-0.0017	NA18602	CHB	hapmap
NA18603_1:NA18603_1	-0.0313	0.0287	0.0096	NA18603	CHB	hapmap
NA18603_2:NA18603_2	-0.0316	0.0295	0.0005	NA18603	CHB	hapmap
NA18605_1:NA18605_1	-0.0285	0.0047	0.0084	NA18605	CHB	hapmap
NA18605_2:NA18605_2	-0.0282	0.0156	-0.0053	NA18605	CHB	hapmap
NA18608_1:NA18608_1	-0.0275	0.0284	0.0006	NA18608	CHB	hapmap
NA18608_2:NA18608_2	-0.0289	0.0056	0.0037	NA18608	CHB	hapmap
NA18609_1:NA18609_1	-0.0288	-0.0689	0.4201	NA18609	CHB	hapmap
NA18609_2:NA18609_2	-0.0275	-0.0450	0.2449	NA18609	CHB	hapmap
NA18610_1:NA18610_1	-0.0312	0.0390	0.0099	NA18610	CHB	hapmap
NA18610_2:NA18610_2	-0.0290	0.0391	0.0105	NA18610	CHB	hapmap
NA18611_1:NA18611_1	-0.0289	0.0135	-0.0052	NA18611	CHB	hapmap
NA18611_2:NA18611_2	-0.0303	0.0162	-0.0021	NA18611	CHB	hapmap
NA18612_1:NA18612_1	-0.0304	0.0227	0.0003	NA18612	CHB	hapmap
NA18612_2:NA18612_2	-0.0305	0.0196	0.0034	NA18612	CHB	hapmap
NA18613_1:NA18613_1	-0.0296	0.0191	0.0192	NA18613	CHB	hapmap
NA18613_2:NA18613_2	-0.0313	0.0190	0.0076	NA18613	CHB	hapmap
NA18614_1:NA18614_1	-0.0310	0.0294	0.0059	NA18614	CHB	hapmap
NA18614_2:NA18614_2	-0.0282	0.0308	0.0172	NA18614	CHB	hapmap
NA18615_1:NA18615_1	-0.0291	0.0269	-0.0121	NA18615	CHB	hapmap
NA18615_2:NA18615_2	-0.0292	0.0226	-0.0168	NA18615	CHB	hapmap
NA18616_1:NA18616_1	-0.0302	0.0292	0.0013	NA18616	CHB	hapmap
NA18616_2:NA18616_2	-0.0307	0.0344	0.0012	NA18616	CHB	hapmap
NA18617_1:NA18617_1	-0.0301	0.0377	0.0071	NA18617	CHB	hapmap
NA18617_2:NA18617_2	-0.0320	0.0336	0.0074	NA18617	CHB	hapmap
NA18618_1:NA18618_1	-0.0265	0.0154	0.0020	NA18618	CHB	hapmap
NA18618_2:NA18618_2	-0.0295	0.0243	-0.0031	NA18618	CHB	hapmap
NA18619_1:NA18619_1	-0.0297	0.0165	-0.0006	NA18619	CHB	hapmap
NA18619_2:NA18619_2	-0.0286	0.0236	0.0014	NA18619	CHB	hapmap
NA18620_1:NA18620_1	-0.0283	0.0103	-0.0038	NA18620	CHB	hapmap
NA18620_2:NA18620_2	-0.0293	0.0209	0.0003	NA18620	CHB	hapmap
NA18621_1:NA18621_1	-0.0332	0.0109	0.0028	NA18621	CHB	hapmap
NA18621_2:NA18621_2	-0.0291	0.0168	-0.0017	NA18621	CHB	hapmap
NA18622_1:NA18622_1	-0.0292	0.0302	0.0031	NA18622	CHB	hapmap
NA18622_2:NA18622_2	-0.0301	0.0205	0.0007	NA18622	CHB	hapmap
NA18623_1:NA18623_1	-0.0268	0.0155	0.0039	NA18623	CHB	hapmap
NA18623_2:NA18623_2	-0.0299	0.0153	0.0068	NA18623	CHB	hapmap
NA18624_1:NA18624_1	-0.0291	0.0170	0.0068	NA18624	CHB	hapmap
NA18624_2:NA18624_2	-0.0322	0.0148	-0.0016	NA18624	CHB	hapmap
NA18626_1:NA18626_1	-0.0267	0.0164	0.0017	NA18626	CHB	hapmap
NA18626_2:NA18626_2	-0.0271	0.0248	0.0085	NA18626	CHB	hapmap
NA18627_1:NA18627_1	-0.0298	0.0258	0.0061	NA18627	CHB	hapmap
NA18627_2:NA18627_2	-0.0294	0.0416	0.0195	NA18627	CHB	hapmap
NA18628_1:NA18628_1	-0.0307	0.0377	0.0073	NA18628	CHB	hapmap
NA18628_2:NA18628_2	-0.0295	0.0356	0.0035	NA18628	CHB	hapmap
NA18630_1:NA18630_1	-0.0293	0.0399	0.0079	NA18630	CHB	hapmap
NA18630_2:NA18630_2	-0.0294	0.0371	0.0031	NA18630	CHB	hapmap
NA18631_1:NA18631_1	-0.0299	0.0339	0.0051	NA18631	CHB	hapmap
NA18631_2:NA18631_2	-0.0296	0.0335	0.0116	NA18631	CHB	hapmap
NA18632_1:NA18632_1	-0.0290	0.0339	0.0048	NA18632	CHB	hapmap
NA18632_2:NA18632_2	-0.0313	0.0241	0.0140	NA18632	CHB	hapmap
NA18633_1:NA18633_1	-0.0278	0.0136	0.0096	NA18633	CHB	hapmap
NA18633_2:NA18633_2	-0.0296	0.0247	0.0060	NA18633	CHB	hapmap
NA18634_1:NA18634_1	-0.0307	0.0299	-0.0027	NA18634	CHB	hapmap
NA18634_2:NA18634_2	-0.0278	0.0247	0.0034	NA18634	CHB	hapmap
NA18635_1:NA18635_1	-0.0297	0.0167	0.0026	NA18635	CHB	hapmap
NA18635_2:NA18635_2	-0.0285	0.0178	-0.0049	NA18635	CHB	hapmap
NA18636_1:NA18636_1	-0.0308	0.0491	0.0243	NA18636	CHB	hapmap
NA18636_2:NA18636_2	-0.0288	0.0396	0.0166	NA18636	CHB	hapmap
NA18637_1:NA18637_1	-0.0290	0.0314	0.0052	NA18637	CHB	hapmap
NA18637_2:NA18637_2	-0.0296	0.0360	0.0018	NA18637	CHB	hapmap
NA18638_1:NA18638_1	-0.0285	0.0400	0.0065	NA18638	CHB	hapmap
NA18638_2:NA18638_2	-0.0295	0.0367	0.0208	NA18638	CHB	hapmap
NA18639_1:NA18639_1	-0.0315	0.0437	-0.0082	NA18639	CHB	hapmap
NA18639_2:NA18639_2	-0.0338	0.0574	0.0100	NA18639	CHB	hapmap
NA18640_1:NA18640_1	-0.0295	0.0255	-0.0027	NA18640	CHB	hapmap
NA18640_2:NA18640_2	-0.0278	0.0173	-0.0025	NA18640	CHB	hapmap
NA18641_1:NA18641_1	-0.0289	0.0273	0.0101	NA18641	CHB	hapmap
NA18641_2:NA18641_2	-0.0305	0.0298	0.0043	NA18641	CHB	hapmap
NA18642_1:NA18642_1	-0.0280	0.0096	-0.0113	NA18642	CHB	hapmap
NA18642_2:NA18642_2	-0.0268	0.0362	0.0058	NA18642	CHB	hapmap
NA18643_1:NA18643_1	-0.0323	0.0233	0.0028	NA18643	CHB	hapmap
NA18643_2:NA18643_2	-0.0291	0.0179	0.0004	NA18643	CHB	hapmap
NA18645_1:NA18645_1	-0.0308	0.0259	-0.0026	NA18645	CHB	hapmap
NA18645_2:NA18645_2	-0.0294	0.0314	0.0016	NA18645	CHB	hapmap
NA18647_1:NA18647_1	-0.0296	0.0261	0.0034	NA18647	CHB	hapmap
NA18647_2:NA18647_2	-0.0288	0.0324	0.0015	NA18647	CHB	hapmap
NA18670_1:NA18670_1	-0.0302	0.0377	-0.0009	NA18670	CHD	hapmap
NA18670_2:NA18670_2	-0.0309	0.0350	-0.0025	NA18670	CHD	hapmap
NA18674_1:NA18674_1	-0.0281	0.0275	-0.0063	NA18674	CHD	hapmap
NA18674_2:NA18674_2	-0.0300	0.0327	0.0006	NA18674	CHD	hapmap
NA18682_1:NA18682_1	-0.0313	0.0451	0.0071	NA18682	CHD	hapmap
NA18682_2:NA18682_2	-0.0255	0.0435	-0.0057	NA18682	CHD	hapmap
NA18685_1:NA18685_1	-0.0273	0.0412	0.0041	NA18685	CHD	hapmap
NA18685_2:NA18685_2	-0.0300	0.0492	0.0172	NA18685	CHD	hapmap
NA18689_1:NA18689_1	-0.0282	0.0241	0.0123	NA18689	CHD	hapmap
NA18689_2:NA18689_2	-0.0298	0.0235	-0.0080	NA18689	CHD	hapmap
NA18694_1:NA18694_1	-0.0292	0.0203	-0.0050	NA18694	CHD	hapmap
NA18694_2:NA18694_2	-0.0307	0.0320	0.0005	NA18694	CHD	hapmap
NA18696_1:NA18696_1	-0.0280	0.0831	0.0207	NA18696	CHD	hapmap
NA18696_2:NA18696_2	-0.0286	0.0711	0.0067	NA18696	CHD	hapmap
NA18702_1:NA18702_1	-0.0287	0.0131	0.0065	NA18702	CHD	hapmap
NA18702_2:NA18702_2	-0.0298	0.0228	-0.0042	NA18702	CHD	hapmap
NA18704_1:NA18704_1	-0.0310	0.0340	0.0026	NA18704	CHD	hapmap
NA18704_2:NA18704_2	-0.0299	0.0265	0.0013	NA18704	CHD	hapmap
NA18740_1:NA18740_1	-0.0319	0.0370	0.0022	NA18740	CHB	hapmap
NA18740_2:NA18740_2	-0.0311	0.0394	0.0121	NA18740	CHB	hapmap
NA18745_1:NA18745_1	-0.0299	0.0317	-0.0058	NA18745	CHB	hapmap
NA18745_2:NA18745_2	-0.0303	0.0374	-0.0032	NA18745	CHB	hapmap
NA18747_1:NA18747_1	-0.0295	0.0455	0.0078	NA18747	CHB	hapmap
NA18747_2:NA18747_2	-0.0275	0.0380	-0.0075	NA18747	CHB	hapmap
NA18748_1:NA18748_1	-0.0323	0.0423	0.0012	NA18748	CHB	hapmap
NA18748_2:NA18748_2	-0.0307	0.0316	-0.0020	NA18748	CHB	hapmap
NA18749_1:NA18749_1	-0.0307	0.0349	-0.0009	NA18749	CHB	hapmap
NA18749_2:NA18749_2	-0.0303	0.0104	-0.0002	NA18749	CHB	hapmap
NA18757_1:NA18757_1	-0.0303	0.0502	-0.0030	NA18757	CHB	hapmap
NA18757_2:NA18757_2	-0.0297	0.0647	-0.0066	NA18757	CHB	hapmap
NA18939_1:NA18939_1	-0.0296	-0.0573	-0.0168	NA18939	JPT	hapmap
NA18939_2:NA18939_2	-0.0264	-0.0666	-0.0222	NA18939	JPT	hapmap
NA18940_1:NA18940_1	-0.0310	-0.0618	-0.0226	NA18940	JPT	hapmap
NA18940_2:NA18940_2	-0.0308	-0.0578	-0.0167	NA18940	JPT	hapmap
NA18942_1:NA18942_1	-0.0265	-0.0430	-0.0216	NA18942	JPT	hapmap
NA18942_2:NA18942_2	-0.0301	-0.0603	-0.0128	NA18942	JPT	hapmap
NA18943_1:NA18943_1	-0.0297	-0.0382	-0.0164	NA18943	JPT	hapmap
NA18943_2:NA18943_2	-0.0301	-0.0364	-0.0085	NA18943	JPT	hapmap
NA18944_1:NA18944_1	-0.0271	-0.0627	-0.0224	NA18944	JPT	hapmap
NA18944_2:NA18944_2	-0.0291	-0.0733	-0.0202	NA18944	JPT	hapmap
NA18945_1:NA18945_1	-0.0280	-0.0525	-0.0196	NA18945	JPT	hapmap
NA18945_2:NA18945_2	-0.0279	-0.0653	-0.0208	NA18945	JPT	hapmap
NA18946_1:NA18946_1	-0.0294	-0.0599	-0.0206	NA18946	JPT	hapmap
NA18946_2:NA18946_2	-0.0300	-0.0590	-0.0175	NA18946	JPT	hapmap
NA18947_1:NA18947_1	-0.0287	-0.0624	-0.0205	NA18947	JPT	hapmap
NA18947_2:NA18947_2	-0.0287	-0.0751	-0.0125	NA18947	JPT	hapmap
NA18948_1:NA18948_1	-0.0307	-0.0529	-0.0197	NA18948	JPT	hapmap
NA18948_2:NA18948_2	-0.0301	-0.0593	-0.0167	NA18948	JPT	hapmap
NA18949_1:NA18949_1	-0.0302	-0.0892	-0.0143	NA18949	JPT	hapmap
NA18949_2:NA18949_2	-0.0270	-0.0647	-0.0309	NA18949	JPT	hapmap
NA18951_1:NA18951_1	-0.0288	-0.0409	-0.0112	NA18951	JPT	hapmap
NA18951_2:NA18951_2	-0.0305	-0.0454	-0.0209	NA18951	JPT	hapmap
NA18952_1:NA18952_1	-0.0268	-0.0641	-0.0224	NA18952	JPT	hapmap
NA18952_2:NA18952_2	-0.0294	-0.0570	-0.0163	NA18952	JPT	hapmap
NA18953_1:NA18953_1	-0.0328	-0.0622	-0.0130	NA18953	JPT	hapmap
NA18953_2:NA18953_2	-0.0274	-0.0463	-0.0155	NA18953	JPT	hapmap
NA18954_1:NA18954_1	-0.0283	-0.0306	-0.0257	NA18954	JPT	hapmap
NA18954_2:NA18954_2	-0.0282	-0.0401	-0.0227	NA18954	JPT	hapmap
NA18955_1:NA18955_1	-0.0300	-0.0472	-0.0141	NA18955	JPT	hapmap
NA18955_2:NA18955_2	-0.0299	-0.0595	-0.0191	NA18955	JPT	hapmap
NA18956_1:NA18956_1	-0.0279	-0.0458	-0.0105	NA18956	JPT	hapmap
NA18956_2:NA18956_2	-0.0296	-0.0548	-0.0120	NA18956	JPT	hapmap
NA18957_1:NA18957_1	-0.0301	-0.0605	-0.0123	NA18957	JPT	hapmap
NA18957_2:NA18957_2	-0.0308	-0.0529	-0.0157	NA18957	JPT	hapmap
NA18959_1:NA18959_1	-0.0288	-0.0443	-0.0257	NA18959	JPT	hapmap
NA18959_2:NA18959_2	-0.0310	-0.0611	-0.0245	NA18959	JPT	hapmap
NA18960_1:NA18960_1	-0.0286	-0.0608	0.0288	NA18960	JPT	hapmap
NA18960_2:NA18960_2	-0.0293	-0.0639	0.0284	NA18960	JPT	hapmap
NA18961_1:NA18961_1	-0.0306	-0.0528	-0.0242	NA18961	JPT	hapmap
NA18961_2:NA18961_2	-0.0299	-0.0456	-0.0268	NA18961	JPT	hapmap
NA18962_1:NA18962_1	-0.0282	-0.0664	-0.0156	NA18962	JPT	hapmap
NA18962_2:NA18962_2	-0.0276	-0.0500	-0.0249	NA18962	JPT	hapmap
NA18963_1:NA18963_1	-0.0325	-0.0569	-0.0209	NA18963	JPT	hapmap
NA18963_2:NA18963_2	-0.0302	-0.0490	-0.0160	NA18963	JPT	hapmap
NA18964_1:NA18964_1	-0.0305	-0.0942	0.0581	NA18964	JPT	hapmap
NA18964_2:NA18964_2	-0.0288	-0.0797	0.0584	NA18964	JPT	hapmap
NA18965_1:NA18965_1	-0.0307	-0.0451	-0.0189	NA18965	JPT	hapmap
NA18965_2:NA18965_2	-0.0292	-0.0501	-0.0131	NA18965	JPT	hapmap
NA18966_1:NA18966_1	-0.0302	-0.0799	0.0237	NA18966	JPT	hapmap
NA18966_2:NA18966_2	-0.0296	-0.0862	0.0526	NA18966	JPT	hapmap
NA18967_1:NA18967_1	-0.0295	-0.0810	-0.0034	NA18967	JPT	hapmap
NA18967_2:NA18967_2	-0.0296	-0.0592	0.0035	NA18967	JPT	hapmap
NA18968_1:NA18968_1	-0.0305	-0.0654	-0.0210	NA18968	JPT	hapmap
NA18968_2:NA18968_2	-0.0293	-0.0588	-0.0220	NA18968	JPT	hapmap
NA18969_1:NA18969_1	-0.0290	-0.0589	-0.0224	NA18969	JPT	hapmap
NA18969_2:NA18969_2	-0.0290	-0.0601	-0.0125	NA18969	JPT	hapmap
NA18970_1:NA18970_1	-0.0298	-0.0362	-0.0210	NA18970	JPT	hapmap
NA18970_2:NA18970_2	-0.0300	-0.0546	-0.0264	NA18970	JPT	hapmap
NA18971_1:NA18971_1	-0.0291	-0.0491	-0.0175	NA18971	JPT	hapmap
NA18971_2:NA18971_2	-0.0287	-0.0538	-0.0244	NA18971	JPT	hapmap
NA18972_1:NA18972_1	-0.0303	-0.0558	-0.0152	NA18972	JPT	hapmap
NA18972_2:NA18972_2	-0.0296	-0.0676	-0.0264	NA18972	JPT	hapmap
NA18973_1:NA18973_1	-0.0292	-0.0508	-0.0234	NA18973	JPT	hapmap
NA18973_2:NA18973_2	-0.0281	-0.0559	-0.0185	NA18973	JPT	hapmap
NA18974_1:NA18974_1	-0.0306	-0.0543	-0.0265	NA18974	JPT	hapmap
NA18974_2:NA18974_2	-0.0277	-0.0490	-0.0143	NA18974	JPT	hapmap
NA18975_1:NA18975_1	-0.0276	-0.0801	0.0426	NA18975	JPT	hapmap
NA18975_2:NA18975_2	-0.0292	-0.0693	0.0167	NA18975	JPT	hapmap
NA18976_1:NA18976_1	-0.0293	-0.0098	0.0002	NA18976	JPT	hapmap
NA18976_2:NA18976_2	-0.0324	-0.0163	-0.0050	NA18976	JPT	hapmap
NA18977_1:NA18977_1	-0.0292	-0.0563	-0.0284	NA18977	JPT	hapmap
NA18977_2:NA18977_2	-0.0306	-0.0550	-0.0125	NA18977	JPT	hapmap
NA18978_1:NA18978_1	-0.0281	-0.0563	-0.0156	NA18978	JPT	hapmap
NA18978_2:NA18978_2	-0.0298	-0.0685	-0.0266	NA18978	JPT	hapmap
NA18979_1:NA18979_1	-0.0289	-0.0485	-0.0321	NA18979	JPT	hapmap
NA18979_2:NA18979_2	-0.0286	-0.0414	-0.0124	NA18979	JPT	hapmap
NA18980_1:NA18980_1	-0.0268	-0.0400	-0.0230	NA18980	JPT	hapmap
NA18980_2:NA18980_2	-0.0265	-0.0386	-0.0105	NA18980	JPT	hapmap
NA18981_1:NA18981_1	-0.0283	-0.0544	-0.0175	NA18981	JPT	hapmap
NA18981_2:NA18981_2	-0.0302	-0.0434	-0.0199	NA18981	JPT	hapmap
NA18987_1:NA18987_1	-0.0283	-0.0482	-0.0086	NA18987	JPT	hapmap
NA18987_2:NA18987_2	-0.0282	-0.0541	-0.0290	NA18987	JPT	hapmap
NA18990_1:NA18990_1	-0.0265	-0.0473	-0.0217	NA18990	JPT	hapmap
NA18990_2:NA18990_2	-0.0302	-0.0504	-0.0157	NA18990	JPT	hapmap
NA18991_1:NA18991_1	-0.0317	-0.0646	-0.0324	NA18991	JPT	hapmap
NA18991_2:NA18991_2	-0.0283	-0.0550	-0.0207	NA18991	JPT	hapmap
NA18993_1:NA18993_1	-0.0296	-0.0718	-0.0394	NA18993	JPT	hapmap
NA18993_2:NA18993_2	-0.0294	-0.0780	-0.0246	NA18993	JPT	hapmap
NA18994_1:NA18994_1	-0.0307	-0.0604	-0.0243	NA18994	JPT	hapmap
NA18994_2:NA18994_2	-0.0282	-0.0641	-0.0212	NA18994	JPT	hapmap
NA18995_1:NA18995_1	-0.0304	-0.0590	-0.0112	NA18995	JPT	hapmap
NA18995_2:NA18995_2	-0.0299	-0.0530	-0.0058	NA18995	JPT	hapmap
NA18997_1:NA18997_1	-0.0299	-0.0522	-0.0152	NA18997	JPT	hapmap
NA18997_2:NA18997_2	-0.0280	-0.0495	-0.0163	NA18997	JPT	hapmap
NA18998_1:NA18998_1	-0.0279	-0.0626	-0.0168	NA18998	JPT	hapmap
NA18998_2:NA18998_2	-0.0289	-0.0553	-0.0150	NA18998	JPT	hapmap
NA18999_1:NA18999_1	-0.0285	-0.0516	-0.0166	NA18999	JPT	hapmap
NA18999_2:NA18999_2	-0.0279	-0.0561	-0.0201	NA18999	JPT	hapmap
NA19000_1:NA19000_1	-0.0302	-0.0637	-0.0126	NA19000	JPT	hapmap
NA19000_2:NA19000_2	-0.0293	-0.0552	-0.0166	NA19000	JPT	hapmap
NA19001_1:NA19001_1	-0.0285	-0.0462	-0.0165	NA19001	JPT	hapmap
NA19001_2:NA19001_2	-0.0292	-0.0500	-0.0194	NA19001	JPT	hapmap
NA19002_1:NA19002_1	-0.0301	-0.0549	-0.0117	NA19002	JPT	hapmap
NA19002_2:NA19002_2	-0.0275	-0.0530	-0.0247	NA19002	JPT	hapmap
NA19005_1:NA19005_1	-0.0291	-0.0572	-0.0178	NA19005	JPT	hapmap
NA19005_2:NA19005_2	-0.0276	-0.0407	-0.0101	NA19005	JPT	hapmap
NA19007_1:NA19007_1	-0.0260	-0.0433	-0.0112	NA19007	JPT	hapmap
NA19007_2:NA19007_2	-0.0285	-0.0585	-0.0222	NA19007	JPT	hapmap
NA19009_1:NA19009_1	-0.0295	-0.0440	-0.0223	NA19009	JPT	hapmap
NA19009_2:NA19009_2	-0.0276	-0.0607	-0.0136	NA19009	JPT	hapmap
NA19010_1:NA19010_1	-0.0290	-0.0637	-0.0285	NA19010	JPT	hapmap
NA19010_2:NA19010_2	-0.0287	-0.0584	-0.0291	NA19010	JPT	hapmap
NA19054_1:NA19054_1	-0.0306	-0.0682	-0.0337	NA19054	JPT	hapmap
NA19054_2:NA19054_2	-0.0304	-0.0602	-0.0242	NA19054	JPT	hapmap
NA19055_1:NA19055_1	-0.0305	-0.0595	-0.0165	NA19055	JPT	hapmap
NA19055_2:NA19055_2	-0.0313	-0.0484	-0.0151	NA19055	JPT	hapmap
NA19056_1:NA19056_1	-0.0297	-0.0695	-0.0129	NA19056	JPT	hapmap
NA19056_2:NA19056_2	-0.0315	-0.0660	-0.0264	NA19056	JPT	hapmap
NA19057_1:NA19057_1	-0.0315	-0.0551	-0.0198	NA19057	JPT	hapmap
NA19057_2:NA19057_2	-0.0264	-0.0632	-0.0280	NA19057	JPT	hapmap
NA19058_1:NA19058_1	-0.0298	-0.0512	-0.0177	NA19058	JPT	hapmap
NA19058_2:NA19058_2	-0.0300	-0.0485	-0.0243	NA19058	JPT	hapmap
NA19059_1:NA19059_1	-0.0288	-0.0601	-0.0304	NA19059	JPT	hapmap
NA19059_2:NA19059_2	-0.0282	-0.0664	-0.0299	NA19059	JPT	hapmap
NA19060_1:NA19060_1	-0.0280	-0.0478	-0.0194	NA19060	JPT	hapmap
NA19060_2:NA19060_2	-0.0285	-0.0464	-0.0110	NA19060	JPT	hapmap
NA19062_1:NA19062_1	-0.0287	-0.0630	-0.0240	NA19062	JPT	hapmap
NA19062_2:NA19062_2	-0.0293	-0.0690	-0.0276	NA19062	JPT	hapmap
NA19063_1:NA19063_1	-0.0310	-0.0807	-0.0321	NA19063	JPT	hapmap
NA19063_2:NA19063_2	-0.0288	-0.0760	-0.0319	NA19063	JPT	hapmap
NA19064_1:NA19064_1	-0.0306	-0.0469	-0.0162	NA19064	JPT	hapmap
NA19064_2:NA19064_2	-0.0283	-0.0584	-0.0257	NA19064	JPT	hapmap
NA19065_1:NA19065_1	-0.0273	-0.0534	-0.0118	NA19065	JPT	hapmap
NA19065_2:NA19065_2	-0.0285	-0.0488	-0.0101	NA19065	JPT	hapmap
NA19066_1:NA19066_1	-0.0303	-0.0506	-0.0208	NA19066	JPT	hapmap
NA19066_2:NA19066_2	-0.0275	-0.0594	-0.0176	NA19066	JPT	hapmap
NA19067_1:NA19067_1	-0.0333	-0.0525	-0.0239	NA19067	JPT	hapmap
NA19067_2:NA19067_2	-0.0308	-0.0467	-0.0296	NA19067	JPT	hapmap
NA19068_1:NA19068_1	-0.0273	-0.0488	-0.0168	NA19068	JPT	hapmap
NA19068_2:NA19068_2	-0.0299	-0.0598	-0.0300	NA19068	JPT	hapmap
NA19070_1:NA19070_1	-0.0292	-0.0565	-0.0174	NA19070	JPT	hapmap
NA19070_2:NA19070_2	-0.0279	-0.0413	-0.0128	NA19070	JPT	hapmap
NA19072_1:NA19072_1	-0.0286	-0.0580	-0.0235	NA19072	JPT	hapmap
NA19072_2:NA19072_2	-0.0273	-0.0597	-0.0325	NA19072	JPT	hapmap
NA19074_1:NA19074_1	-0.0286	-0.0452	-0.0208	NA19074	JPT	hapmap
NA19074_2:NA19074_2	-0.0276	-0.0514	-0.0204	NA19074	JPT	hapmap
NA19075_1:NA19075_1	-0.0300	-0.0509	-0.0172	NA19075	JPT	hapmap
NA19075_2:NA19075_2	-0.0286	-0.0630	-0.0172	NA19075	JPT	hapmap
NA19076_1:NA19076_1	-0.0264	-0.0454	-0.0131	NA19076	JPT	hapmap
NA19076_2:NA19076_2	-0.0282	-0.0572	-0.0100	NA19076	JPT	hapmap
NA19077_1:NA19077_1	-0.0307	-0.0713	-0.0280	NA19077	JPT	hapmap
NA19077_2:NA19077_2	-0.0273	-0.0494	-0.0280	NA19077	JPT	hapmap
NA19078_1:NA19078_1	-0.0295	-0.0607	-0.0168	NA19078	JPT	hapmap
NA19078_2:NA19078_2	-0.0307	-0.0535	-0.0179	NA19078	JPT	hapmap
NA19079_1:NA19079_1	-0.0295	-0.0525	-0.0295	NA19079	JPT	hapmap
NA19079_2:NA19079_2	-0.0289	-0.0466	-0.0232	NA19079	JPT	hapmap
NA19080_1:NA19080_1	-0.0275	-0.0385	-0.0137	NA19080	JPT	hapmap
NA19080_2:NA19080_2	-0.0298	-0.0471	-0.0202	NA19080	JPT	hapmap
NA19081_1:NA19081_1	-0.0279	-0.0663	-0.0197	NA19081	JPT	hapmap
NA19081_2:NA19081_2	-0.0294	-0.0667	-0.0245	NA19081	JPT	hapmap
NA19083_1:NA19083_1	-0.0283	-0.0671	-0.0291	NA19083	JPT	hapmap
NA19083_2:NA19083_2	-0.0282	-0.0485	-0.0241	NA19083	JPT	hapmap
NA19084_1:NA19084_1	-0.0283	-0.1169	0.2469	NA19084	JPT	hapmap
NA19084_2:NA19084_2	-0.0297	-0.1536	0.3735	NA19084	JPT	hapmap
NA19085_1:NA19085_1	-0.0297	-0.0747	-0.0278	NA19085	JPT	hapmap
NA19085_2:NA19085_2	-0.0299	-0.0610	-0.0190	NA19085	JPT	hapmap
NA19086_1:NA19086_1	-0.0272	-0.0572	-0.0196	NA19086	JPT	hapmap
NA19086_2:NA19086_2	-0.0318	-0.0548	-0.0278	NA19086	JPT	hapmap
NA19087_1:NA19087_1	-0.0300	-0.0734	0.0429	NA19087	JPT	hapmap
NA19087_2:NA19087_2	-0.0284	-0.0568	0.0393	NA19087	JPT	hapmap
NA19088_1:NA19088_1	-0.0280	-0.0607	-0.0234	NA19088	JPT	hapmap
NA19088_2:NA19088_2	-0.0310	-0.0598	-0.0148	NA19088	JPT	hapmap
NA20502_1:NA20502_1	0.0379	-0.0064	0.0051	NA20502	TSI	hapmap
NA20502_2:NA20502_2	0.0374	-0.0058	-0.0104	NA20502	TSI	hapmap
NA20504_1:NA20504_1	0.0356	-0.0116	0.0261	NA20504	TSI	hapmap
NA20504_2:NA20504_2	0.0347	0.0027	-0.0002	NA20504	TSI	hapmap
NA20505_1:NA20505_1	0.0371	0.0018	0.0006	NA20505	TSI	hapmap
NA20505_2:NA20505_2	0.0380	0.0005	-0.0112	NA20505	TSI	hapmap
NA20506_1:NA20506_1	0.0391	-0.0046	-0.0066	NA20506	TSI	hapmap
NA20506_2:NA20506_2	0.0374	0.0018	-0.0087	NA20506	TSI	hapmap
NA20508_1:NA20508_1	0.0395	-0.0006	-0.0307	NA20508	TSI	hapmap
NA20508_2:NA20508_2	0.0364	0.0099	-0.0081	NA20508	TSI	hapmap
NA20509_1:NA20509_1	0.0359	-0.0068	-0.0120	NA20509	TSI	hapmap
NA20509_2:NA20509_2	0.0360	-0.0018	-0.0007	NA20509	TSI	hapmap
NA20510_1:NA20510_1	0.0382	-0.0180	0.0076	NA20510	TSI	hapmap
NA20510_2:NA20510_2	0.0386	0.0036	-0.0032	NA20510	TSI	hapmap
NA20512_1:NA20512_1	0.0363	0.0015	-0.0002	NA20512	TSI	hapmap
NA20512_2:NA20512_2	0.0350	-0.0005	0.0015	NA20512	TSI	hapmap
NA20515_1:NA20515_1	0.0374	0.0216	-0.0109	NA20515	TSI	hapmap
NA20515_2:NA20515_2	0.0394	-0.0008	-0.0079	NA20515	TSI	hapmap
NA20516_1:NA20516_1	0.0360	0.0034	-0.0055	NA20516	TSI	hapmap
NA20516_2:NA20516_2	0.0390	0.0035	-0.0168	NA20516	TSI	hapmap
NA20517_1:NA20517_1	0.0393	0.0058	-0.0054	NA20517	TSI	hapmap
NA20517_2:NA20517_2	0.0366	0.0023	-0.0154	NA20517	TSI	hapmap
NA20518_1:NA20518_1	0.0372	0.0076	0.0025	NA20518	TSI	hapmap
NA20518_2:NA20518_2	0.0397	-0.0053	0.0163	NA20518	TSI	hapmap
NA20519_1:NA20519_1	0.0356	-0.0101	-0.0146	NA20519	TSI	hapmap
NA20519_2:NA20519_2	0.0382	0.0093	-0.0046	NA20519	TSI	hapmap
NA20520_1:NA20520_1	0.0380	0.0115	-0.0115	NA20520	TSI	hapmap
NA20520_2:NA20520_2	0.0384	0.0036	-0.0066	NA20520	TSI	hapmap
NA20521_1:NA20521_1	0.0381	0.0007	-0.0012	NA20521	TSI	hapmap
NA20521_2:NA20521_2	0.0387	-0.0074	-0.0061	NA20521	TSI	hapmap
NA20522_1:NA20522_1	0.0370	-0.0033	-0.0063	NA20522	TSI	hapmap
NA20522_2:NA20522_2	0.0343	-0.0011	-0.0011	NA20522	TSI	hapmap
NA20524_1:NA20524_1	0.0358	0.0018	-0.0134	NA20524	TSI	hapmap
NA20524_2:NA20524_2	0.0362	-0.0002	-0.0145	NA20524	TSI	hapmap
NA20525_1:NA20525_1	0.0361	-0.0020	-0.0010	NA20525	TSI	hapmap
NA20525_2:NA20525_2	0.0380	0.0028	-0.0154	NA20525	TSI	hapmap
NA20527_1:NA20527_1	0.0374	0.0032	-0.0093	NA20527	TSI	hapmap
NA20527_2:NA20527_2	0.0383	0.0080	-0.0076	NA20527	TSI	hapmap
NA20528_1:NA20528_1	0.0358	0.0102	-0.0149	NA20528	TSI	hapmap
NA20528_2:NA20528_2	0.0345	-0.0069	0.0034	NA20528	TSI	hapmap
NA20529_1:NA20529_1	0.0356	0.0008	-0.0087	NA20529	TSI	hapmap
NA20529_2:NA20529_2	0.0369	0.0001	0.0032	NA20529	TSI	hapmap
NA20530_1:NA20530_1	0.0366	0.0042	-0.0040	NA20530	TSI	hapmap
NA20530_2:NA20530_2	0.0370	-0.0035	-0.0085	NA20530	TSI	hapmap
NA20531_1:NA20531_1	0.0371	-0.0025	-0.0138	NA20531	TSI	hapmap
NA20531_2:NA20531_2	0.0357	0.0059	-0.0115	NA20531	TSI	hapmap
NA20534_1:NA20534_1	0.0378	-0.0014	-0.0129	NA20534	TSI	hapmap
NA20534_2:NA20534_2	0.0388	0.0048	-0.0110	NA20534	TSI	hapmap
NA20535_1:NA20535_1	0.0372	0.0113	-0.0060	NA20535	TSI	hapmap
NA20535_2:NA20535_2	0.0358	-0.0018	-0.0058	NA20535	TSI	hapmap
NA20538_1:NA20538_1	0.0368	0.0003	0.0009	NA20538	TSI	hapmap
NA20538_2:NA20538_2	0.0356	0.0023	-0.0145	NA20538	TSI	hapmap
NA20539_1:NA20539_1	0.0376	0.0040	-0.0111	NA20539	TSI	hapmap
NA20539_2:NA20539_2	0.0384	0.0027	-0.0149	NA20539	TSI	hapmap
NA20540_1:NA20540_1	0.0389	-0.0075	-0.0031	NA20540	TSI	hapmap
NA20540_2:NA20540_2	0.0376	0.0107	-0.0050	NA20540	TSI	hapmap
NA20541_1:NA20541_1	0.0368	-0.0111	0.0630	NA20541	TSI	hapmap
NA20541_2:NA20541_2	0.0388	-0.0222	0.0972	NA20541	TSI	hapmap
NA20542_1:NA20542_1	0.0375	0.0101	-0.0173	NA20542	TSI	hapmap
NA20542_2:NA20542_2	0.0358	0.0023	-0.0043	NA20542	TSI	hapmap
NA20543_1:NA20543_1	0.0385	-0.0011	-0.0153	NA20543	TSI	hapmap
NA20543_2:NA20543_2	0.0376	-0.0030	-0.0065	NA20543	TSI	hapmap
NA20544_1:NA20544_1	0.0372	0.0033	-0.0168	NA20544	TSI	hapmap
NA20544_2:NA20544_2	0.0386	0.0100	0.0089	NA20544	TSI	hapmap
NA20581_1:NA20581_1	0.0369	0.0091	0.0013	NA20581	TSI	hapmap
NA20581_2:NA20581_2	0.0372	-0.0034	-0.0064	NA20581	TSI	hapmap
NA20582_1:NA20582_1	0.0356	0.0076	-0.0221	NA20582	TSI	hapmap
NA20582_2:NA20582_2	0.0374	0.0060	-0.0121	NA20582	TSI	hapmap
NA20586_1:NA20586_1	0.0342	0.0076	0.0008	NA20586	TSI	hapmap
NA20586_2:NA20586_2	0.0368	0.0167	-0.0043	NA20586	TSI	hapmap
NA20588_1:NA20588_1	0.0369	0.0056	-0.0155	NA20588	TSI	hapmap
NA20588_2:NA20588_2	0.0368	-0.0019	-0.0096	NA20588	TSI	hapmap
NA20589_1:NA20589_1	0.0406	0.0051	-0.0085	NA20589	TSI	hapmap
NA20589_2:NA20589_2	0.0371	0.0094	-0.0016	NA20589	TSI	hapmap
NA20752_1:NA20752_1	0.0384	-0.0071	-0.0097	NA20752	TSI	hapmap
NA20752_2:NA20752_2	0.0372	0.0031	0.0003	NA20752	TSI	hapmap
NA20753_1:NA20753_1	0.0364	0.0126	-0.0106	NA20753	TSI	hapmap
NA20753_2:NA20753_2	0.0355	-0.0108	-0.0223	NA20753	TSI	hapmap
NA20754_1:NA20754_1	0.0361	0.0004	-0.0042	NA20754	TSI	hapmap
NA20754_2:NA20754_2	0.0372	-0.0014	0.0032	NA20754	TSI	hapmap
NA20755_1:NA20755_1	0.0372	-0.0025	0.0014	NA20755	TSI	hapmap
NA20755_2:NA20755_2	0.0388	0.0031	-0.0140	NA20755	TSI	hapmap
NA20756_1:NA20756_1	0.0344	0.0085	0.0090	NA20756	TSI	hapmap
NA20756_2:NA20756_2	0.0375	-0.0124	0.0103	NA20756	TSI	hapmap
NA20757_1:NA20757_1	0.0352	-0.0027	-0.0129	NA20757	TSI	hapmap
NA20757_2:NA20757_2	0.0355	-0.0008	-0.0068	NA20757	TSI	hapmap
NA20758_1:NA20758_1	0.0424	0.0055	-0.0081	NA20758	TSI	hapmap
NA20758_2:NA20758_2	0.0386	-0.0024	-0.0158	NA20758	TSI	hapmap
NA20759_1:NA20759_1	0.0380	-0.0009	-0.0046	NA20759	TSI	hapmap
NA20759_2:NA20759_2	0.0382	-0.0012	-0.0114	NA20759	TSI	hapmap
NA20760_1:NA20760_1	0.0355	0.0055	-0.0085	NA20760	TSI	hapmap
NA20760_2:NA20760_2	0.0387	0.0066	-0.0063	NA20760	TSI	hapmap
NA20761_1:NA20761_1	0.0393	0.0005	-0.0053	NA20761	TSI	hapmap
NA20761_2:NA20761_2	0.0371	-0.0016	-0.0024	NA20761	TSI	hapmap
NA20765_1:NA20765_1	0.0353	0.0005	-0.0059	NA20765	TSI	hapmap
NA20765_2:NA20765_2	0.0389	0.0039	-0.0056	NA20765	TSI	hapmap
NA20766_1:NA20766_1	0.0379	-0.0044	-0.0061	NA20766	TSI	hapmap
NA20766_2:NA20766_2	0.0370	-0.0013	-0.0164	NA20766	TSI	hapmap
NA20768_1:NA20768_1	0.0374	0.0056	-0.0089	NA20768	TSI	hapmap
NA20768_2:NA20768_2	0.0349	0.0083	-0.0020	NA20768	TSI	hapmap
NA20769_1:NA20769_1	0.0374	0.0030	-0.0042	NA20769	TSI	hapmap
NA20769_2:NA20769_2	0.0380	0.0066	-0.0167	NA20769	TSI	hapmap
NA20770_1:NA20770_1	0.0383	-0.0054	-0.0173	NA20770	TSI	hapmap
NA20770_2:NA20770_2	0.0370	-0.0020	-0.0136	NA20770	TSI	hapmap
NA20771_1:NA20771_1	0.0385	0.0101	-0.0111	NA20771	TSI	hapmap
NA20771_2:NA20771_2	0.0353	-0.0007	0.0015	NA20771	TSI	hapmap
NA20772_1:NA20772_1	0.0352	0.0022	-0.0115	NA20772	TSI	hapmap
NA20772_2:NA20772_2	0.0375	0.0001	-0.0065	NA20772	TSI	hapmap
NA20773_1:NA20773_1	0.0364	-0.0097	-0.0219	NA20773	TSI	hapmap
NA20773_2:NA20773_2	0.0396	-0.0029	-0.0094	NA20773	TSI	hapmap
NA20774_1:NA20774_1	0.0364	-0.0057	-0.0164	NA20774	TSI	hapmap
NA20774_2:NA20774_2	0.0377	0.0091	-0.0030	NA20774	TSI	hapmap
NA20775_1:NA20775_1	0.0365	0.0051	0.0021	NA20775	TSI	hapmap
NA20775_2:NA20775_2	0.0358	-0.0020	-0.0208	NA20775	TSI	hapmap
NA20778_1:NA20778_1	0.0384	0.0022	0.0006	NA20778	TSI	hapmap
NA20778_2:NA20778_2	0.0382	-0.0030	-0.0118	NA20778	TSI	hapmap
NA20783_1:NA20783_1	0.0375	0.0000	-0.0026	NA20783	TSI	hapmap
NA20783_2:NA20783_2	0.0360	-0.0148	-0.0032	NA20783	TSI	hapmap
NA20785_1:NA20785_1	0.0378	-0.0014	-0.0068	NA20785	TSI	hapmap
NA20785_2:NA20785_2	0.0364	0.0075	-0.0093	NA20785	TSI	hapmap
NA20786_1:NA20786_1	0.0372	0.0024	-0.0077	NA20786	TSI	hapmap
NA20786_2:NA20786_2	0.0375	0.0044	-0.0064	NA20786	TSI	hapmap
NA20787_1:NA20787_1	0.0355	-0.0057	-0.0130	NA20787	TSI	hapmap
NA20787_2:NA20787_2	0.0371	-0.0123	-0.0181	NA20787	TSI	hapmap
NA20790_1:NA20790_1	0.0376	0.0108	-0.0069	NA20790	TSI	hapmap
NA20790_2:NA20790_2	0.0373	0.0022	-0.0110	NA20790	TSI	hapmap
NA20792_1:NA20792_1	0.0381	0.0036	-0.0051	NA20792	TSI	hapmap
NA20792_2:NA20792_2	0.0354	-0.0021	-0.0123	NA20792	TSI	hapmap
NA20795_1:NA20795_1	0.0373	-0.0059	0.0082	NA20795	TSI	hapmap
NA20795_2:NA20795_2	0.0367	-0.0020	-0.0140	NA20795	TSI	hapmap
NA20796_1:NA20796_1	0.0361	0.0108	-0.0120	NA20796	TSI	hapmap
NA20796_2:NA20796_2	0.0388	0.0065	-0.0045	NA20796	TSI	hapmap
NA20797_1:NA20797_1	0.0385	0.0064	-0.0098	NA20797	TSI	hapmap
NA20797_2:NA20797_2	0.0366	0.0103	-0.0101	NA20797	TSI	hapmap
NA20799_1:NA20799_1	0.0377	0.0009	-0.0150	NA20799	TSI	hapmap
NA20799_2:NA20799_2	0.0357	-0.0053	-0.0085	NA20799	TSI	hapmap
NA20800_1:NA20800_1	0.0367	-0.0004	-0.0081	NA20800	TSI	hapmap
NA20800_2:NA20800_2	0.0376	-0.0032	-0.0055	NA20800	TSI	hapmap
NA20801_1:NA20801_1	0.0367	-0.0100	-0.0081	NA20801	TSI	hapmap
NA20801_2:NA20801_2	0.0391	0.0050	-0.0041	NA20801	TSI	hapmap
NA20802_1:NA20802_1	0.0355	-0.0008	-0.0015	NA20802	TSI	hapmap
NA20802_2:NA20802_2	0.0368	-0.0001	-0.0125	NA20802	TSI	hapmap
NA20803_1:NA20803_1	0.0378	0.0215	0.0024	NA20803	TSI	hapmap
NA20803_2:NA20803_2	0.0381	0.0117	-0.0075	NA20803	TSI	hapmap
NA20804_1:NA20804_1	0.0394	-0.0077	-0.0109	NA20804	TSI	hapmap
NA20804_2:NA20804_2	0.0367	0.0072	-0.0032	NA20804	TSI	hapmap
NA20805_1:NA20805_1	0.0375	-0.0014	-0.0015	NA20805	TSI	hapmap
NA20805_2:NA20805_2	0.0373	0.0103	-0.0071	NA20805	TSI	hapmap
NA20806_1:NA20806_1	0.0391	-0.0073	-0.0167	NA20806	TSI	hapmap
NA20806_2:NA20806_2	0.0366	0.0101	-0.0144	NA20806	TSI	hapmap
NA20807_1:NA20807_1	0.0387	-0.0047	-0.0108	NA20807	TSI	hapmap
NA20807_2:NA20807_2	0.0357	0.0012	0.0002	NA20807	TSI	hapmap
NA20808_1:NA20808_1	0.0389	-0.0009	-0.0209	NA20808	TSI	hapmap
NA20808_2:NA20808_2	0.0385	0.0110	-0.0136	NA20808	TSI	hapmap
NA20809_1:NA20809_1	0.0362	0.0060	-0.0149	NA20809	TSI	hapmap
NA20809_2:NA20809_2	0.0367	0.0030	-0.0125	NA20809	TSI	hapmap
NA20810_1:NA20810_1	0.0363	0.0041	-0.0021	NA20810	TSI	hapmap
NA20810_2:NA20810_2	0.0382	0.0050	-0.0069	NA20810	TSI	hapmap
NA20811_1:NA20811_1	0.0388	0.0025	-0.0069	NA20811	TSI	hapmap
NA20811_2:NA20811_2	0.0381	0.0036	-0.0054	NA20811	TSI	hapmap
NA20812_1:NA20812_1	0.0384	-0.0112	-0.0083	NA20812	TSI	hapmap
NA20812_2:NA20812_2	0.0362	-0.0017	-0.0050	NA20812	TSI	hapmap
NA20813_1:NA20813_1	0.0393	0.0022	-0.0038	NA20813	TSI	hapmap
NA20813_2:NA20813_2	0.0393	-0.0017	0.0020	NA20813	TSI	hapmap
NA20815_1:NA20815_1	0.0392	-0.0092	-0.0057	NA20815	TSI	hapmap
NA20815_2:NA20815_2	0.0373	-0.0002	-0.0162	NA20815	TSI	hapmap
NA20816_1:NA20816_1	0.0384	0.0098	-0.0119	NA20816	TSI	hapmap
NA20816_2:NA20816_2	0.0365	0.0139	-0.0035	NA20816	TSI	hapmap
NA20818_1:NA20818_1	0.0383	0.0031	-0.0047	NA20818	TSI	hapmap
NA20818_2:NA20818_2	0.0371	-0.0088	0.0124	NA20818	TSI	hapmap
NA20819_1:NA20819_1	0.0344	0.0071	-0.0159	NA20819	TSI	hapmap
NA20819_2:NA20819_2	0.0358	-0.0046	0.0014	NA20819	TSI	hapmap
NA20826_1:NA20826_1	0.0384	0.0087	-0.0058	NA20826	TSI	hapmap
NA20826_2:NA20826_2	0.0359	0.0125	-0.0094	NA20826	TSI	hapmap
NA20828_1:NA20828_1	0.0367	0.0050	-0.0167	NA20828	TSI	hapmap
NA20828_2:NA20828_2	0.0362	-0.0015	-0.0193	NA20828	TSI	hapmap
ZF1:ZF1	-0.0231	0.0101	0.0040	ZF1	ZF1	asm
